# Supplementary material for: Synthesis of novel alkynyl imidazopyridinyl selenides: copper-catalyzed tandem selenation of selenium with 2-arylimidazo[1,2-a]pyridines and terminal alkynes
Source: Beilstein J Org Chem. 2022 Jul 19;18:863–71. doi: 10.3762/bjoc.18.87 (PMC9344556; doi:10.3762/bjoc.18.87)
Supplement: File 2 — X-ray crystal structure of 4aa. [file Beilstein_J_Org_Chem-18-863-s002.cif]

data_20210206mat1
_audit_creation_date               2021-02-06
_audit_creation_method
;
Olex2 1.3
(compiled 2020.11.12 svn.r5f609507 for OlexSys, GUI svn.r6226)
;
_shelx_SHELXL_version_number       '2018/3'
_audit_contact_author_address      ?
_audit_contact_author_email        ?
_audit_contact_author_name         ''
_audit_contact_author_phone        ?
_publ_contact_author_id_orcid      ?
_publ_section_references
;
Dolomanov, O.V., Bourhis, L.J., Gildea, R.J, Howard, J.A.K. & Puschmann, H.
 (2009), J. Appl. Cryst. 42, 339-341.

Sheldrick, G.M. (2015). Acta Cryst. A71, 3-8.

Sheldrick, G.M. (2015). Acta Cryst. C71, 3-8.
;
_chemical_name_common              ?
_chemical_name_systematic          ?
_chemical_formula_moiety           'C21 H14 N2 Se'
_chemical_formula_sum              'C21 H14 N2 Se'
_chemical_formula_weight           373.30
_chemical_melting_point            ?
_chemical_oxdiff_formula           'C21 H14 N2 Se1'
loop_
  _atom_type_symbol
  _atom_type_description
  _atom_type_scat_dispersion_real
  _atom_type_scat_dispersion_imag
  _atom_type_scat_source
 'C' 'C' 0.0181 0.0091 'International Tables Vol C Tables 4.2.6.8 and 6.1.1.4'
 'H' 'H' 0.0000 0.0000 'International Tables Vol C Tables 4.2.6.8 and 6.1.1.4'
 'N' 'N' 0.0311 0.0180 'International Tables Vol C Tables 4.2.6.8 and 6.1.1.4'
 'Se' 'Se' -0.7943 1.1372
 'International Tables Vol C Tables 4.2.6.8 and 6.1.1.4'

_shelx_space_group_comment
;
The symmetry employed for this shelxl refinement is uniquely defined
by the following loop, which should always be used as a source of
symmetry information in preference to the above space-group names.
They are only intended as comments.
;
_space_group_crystal_system        'monoclinic'
_space_group_IT_number             14
_space_group_name_H-M_alt          'P 1 21/c 1'
_space_group_name_Hall             '-P 2ybc'
loop_
  _space_group_symop_operation_xyz
 'x, y, z'
 '-x, y+1/2, -z+1/2'
 '-x, -y, -z'
 'x, -y-1/2, z-1/2'

_cell_length_a                     8.60000(10)
_cell_length_b                     11.4839(2)
_cell_length_c                     16.6687(2)
_cell_angle_alpha                  90
_cell_angle_beta                   90.8590(10)
_cell_angle_gamma                  90
_cell_volume                       1646.04(4)
_cell_formula_units_Z              4
_cell_measurement_reflns_used      4769
_cell_measurement_temperature      103.15
_cell_measurement_theta_max        67.9760
_cell_measurement_theta_min        4.6690
_shelx_estimated_absorpt_T_max     ?
_shelx_estimated_absorpt_T_min     ?
_exptl_absorpt_coefficient_mu      3.097
_exptl_absorpt_correction_T_max    1.00000
_exptl_absorpt_correction_T_min    0.74622
_exptl_absorpt_correction_type     multi-scan
_exptl_absorpt_process_details
;
CrysAlisPro 1.171.40.80a (Rigaku Oxford Diffraction, 2020)
Empirical absorption correction using spherical harmonics,
 implemented in SCALE3 ABSPACK scaling algorithm.
;
_exptl_absorpt_special_details     ?
_exptl_crystal_colour              colourless
_exptl_crystal_colour_primary      colourless
_exptl_crystal_density_diffrn      1.506
_exptl_crystal_density_meas        ?
_exptl_crystal_density_method      ?
_exptl_crystal_description         prism
_exptl_crystal_F_000               752
loop_
  _exptl_crystal_face_index_h
  _exptl_crystal_face_index_k
  _exptl_crystal_face_index_l
  _exptl_crystal_face_perp_dist
 -6 1 0 0.0369
 0 7 -1 0.0435
 6 -1 0 0.0520
 0 -7 1 0.0477
 1 0 -11 0.0154
 4 3 6 0.0558
 -3 -1 9 0.0453
 0 1 11 0.0300

_exptl_crystal_size_max            0.105
_exptl_crystal_size_mid            0.096
_exptl_crystal_size_min            0.056
loop_
  _exptl_oxdiff_crystal_face_indexfrac_h
  _exptl_oxdiff_crystal_face_indexfrac_k
  _exptl_oxdiff_crystal_face_indexfrac_l
  _exptl_oxdiff_crystal_face_x
  _exptl_oxdiff_crystal_face_y
  _exptl_oxdiff_crystal_face_z
 -5.5320 0.9900 0.4055 0.4845 -0.1741 0.8573
 0.2430 7.4281 -0.7483 0.8476 -0.2995 -0.4381
 5.5346 -0.9631 -0.4083 -0.4815 0.1730 -0.8592
 -0.2524 -7.4275 0.7491 -0.8469 0.2993 0.4396
 1.1248 0.2644 -10.6239 0.3230 0.9125 -0.2512
 4.0286 2.5549 6.3901 -0.2170 -0.6061 -0.7652
 -3.0800 -1.4559 8.8611 -0.2590 -0.7350 0.6267
 -0.1115 1.1718 10.6860 -0.2339 -0.9722 0.0090

_exptl_transmission_factor_max     ?
_exptl_transmission_factor_min     ?
_diffrn_reflns_av_R_equivalents    0.0337
_diffrn_reflns_av_unetI/netI       0.0364
_diffrn_reflns_Laue_measured_fraction_full  0.995
_diffrn_reflns_Laue_measured_fraction_max  0.991
_diffrn_reflns_limit_h_max         8
_diffrn_reflns_limit_h_min         -10
_diffrn_reflns_limit_k_max         10
_diffrn_reflns_limit_k_min         -13
_diffrn_reflns_limit_l_max         20
_diffrn_reflns_limit_l_min         -20
_diffrn_reflns_number              7991
_diffrn_reflns_point_group_measured_fraction_full  0.995
_diffrn_reflns_point_group_measured_fraction_max  0.991
_diffrn_reflns_theta_full          67.684
_diffrn_reflns_theta_max           68.139
_diffrn_reflns_theta_min           4.676
_diffrn_ambient_temperature        103.15
_diffrn_detector                   'Hybrid Pixel Array Detector'
_diffrn_detector_area_resol_mean   10.0000
_diffrn_detector_type              HyPix3000
_diffrn_measured_fraction_theta_full  0.995
_diffrn_measured_fraction_theta_max  0.991
_diffrn_measurement_details
;
List of Runs (angles in degrees, time in seconds):

  # Type    Start    End  Width  t~exp~   \w     \q     \k     \f   Frames
--------------------------------------------------------------------------
  1  \w    -29.00  12.00   0.50    0.20    --   40.40 -12.00 -60.00   82
  2  \w     -2.00  45.00   0.50    0.20    --   40.40 -92.00 -80.00   94
  3  \w     29.00  57.00   0.50    0.55    --   96.04 -50.00 -30.00   56
  4  \w     29.00  56.00   0.50    0.55    --   96.04 -50.00   0.00   54
  5  \w     29.00  54.00   0.50    0.55    --   96.04 -50.00  30.00   50
  6  \w     29.00  54.00   0.50    0.55    --   96.04 -50.00  60.00   50
  7  \w     30.00  56.00   0.50    0.55    --   96.04 -50.00  90.00   52
  8  \w     29.00  55.00   0.50    0.55    --   96.04 -50.00 120.00   52
  9  \w     90.00 164.00   0.50    0.55    --   96.04  33.00  30.00  148
 10  \w    134.00 161.00   0.50    0.55    --   96.04  68.00 -30.00   54
 11  \w    121.00 168.00   0.50    0.55    --   96.04  92.00  33.00   94
 12  \w     91.00 117.00   0.50    0.55    --   96.04  68.00 -30.00   52
 13  \w     77.00 109.00   0.50    0.55    --   96.04  92.00  33.00   64
 14  \w     92.00 163.00   0.50    0.55    --   96.04  68.00  90.00  142
 15  \w     60.00  95.00   0.50    0.20    --   40.40  37.00 150.00   70
 16  \w     25.00  56.00   0.50    0.20    --   40.40  37.00 150.00   62
 17  \w      6.00  31.00   0.50    0.20    --  -40.71  92.00  33.00   50
 18  \w    -15.00  28.00   0.50    0.20    --  -40.71  63.00  30.00   86
 19  \w    -29.00  30.00   0.50    0.20    --  -40.71  25.00 -90.00  118
 20  \w    -39.00  19.00   0.50    0.20    --  -40.71  37.00 -30.00  116
 21  \w    -57.00 -32.00   0.50    0.55    --  -96.35  50.00-180.00   50
 22  \w    -77.00 -38.00   0.50    0.55    --  -96.35  68.00-150.00   78
 23  \w    -82.00 -28.00   0.50    0.55    --  -96.35  68.00-180.00  108
 24  \w    -64.00 -26.00   0.50    0.20    --  -40.71  63.00  30.00   76
 25  \w    -62.00 -34.00   0.50    0.20    --  -40.71  92.00  33.00   56
 26  \w    -83.00 -39.00   0.50    0.55    --  -96.35  68.00  30.00   88
 27  \w   -109.00 -45.00   0.50    0.55    --  -96.35  92.00  33.00  128
 28  \w     82.00 107.00   0.50    0.20    --   40.40  77.00-150.00   50
 29  \w     80.00 105.00   0.50    0.20    --   40.40 138.00-120.00   50
 30  \w     18.00  44.00   0.50    0.20    --   40.40  77.00-150.00   52
 31  \w     30.00  57.00   0.50    0.55    --   96.04 -50.00 -60.00   54
 32  \w     28.00  68.00   0.50    0.55    --   96.04 -59.00 -90.00   80
 33  \w     53.00  81.00   0.50    0.55    --   96.04 -92.00 -80.00   56
 34  \w    103.00 128.00   0.50    0.55    --   96.04-144.00 -60.00   50
 35  \w     28.00  86.00   0.50    0.55    --   96.04-144.00 -60.00  116
 36  \w   -129.00-104.00   0.50    0.55    --  -96.35 -92.00 -80.00   50
;
_diffrn_measurement_device         'four-circle diffractometer'
_diffrn_measurement_device_type   
 'XtaLAB Synergy, Single source at home/near, HyPix3000'
_diffrn_measurement_method         '\w scans'
_diffrn_orient_matrix_type        
 'CrysAlisPro convention (1999,Acta A55,543-557)'
_diffrn_orient_matrix_UB_11        -0.0699399000
_diffrn_orient_matrix_UB_12        0.1128677000
_diffrn_orient_matrix_UB_13        -0.0349971000
_diffrn_orient_matrix_UB_21        0.0163549000
_diffrn_orient_matrix_UB_22        -0.0494572000
_diffrn_orient_matrix_UB_23        -0.0853859000
_diffrn_orient_matrix_UB_31        -0.1641164000
_diffrn_orient_matrix_UB_32        -0.0531061000
_diffrn_orient_matrix_UB_33        0.0049505000
_diffrn_radiation_monochromator    mirror
_diffrn_radiation_probe            x-ray
_diffrn_radiation_type             'Cu K\a'
_diffrn_radiation_wavelength       1.54184
_diffrn_source                     'micro-focus sealed X-ray tube'
_diffrn_source_type                'PhotonJet (Cu) X-ray Source'
_reflns_Friedel_coverage           0.000
_reflns_Friedel_fraction_full      .
_reflns_Friedel_fraction_max       .
_reflns_number_gt                  2717
_reflns_number_total               2989
_reflns_odcompleteness_completeness  99.94
_reflns_odcompleteness_iscentric   1
_reflns_odcompleteness_theta       66.97
_reflns_special_details
;
 Reflections were merged by SHELXL according to the crystal
 class for the calculation of statistics and refinement.
 
 _reflns_Friedel_fraction is defined as the number of unique
 Friedel pairs measured divided by the number that would be
 possible theoretically, ignoring centric projections and
 systematic absences.
;
_reflns_threshold_expression       'I > 2\s(I)'
_computing_cell_refinement         'CrysAlisPro 1.171.40.80a (Rigaku OD, 2020)'
_computing_data_collection         'CrysAlisPro 1.171.40.80a (Rigaku OD, 2020)'
_computing_data_reduction          'CrysAlisPro 1.171.40.80a (Rigaku OD, 2020)'
_computing_molecular_graphics      'Olex2 1.3 (Dolomanov et al., 2009)'
_computing_publication_material    'Olex2 1.3 (Dolomanov et al., 2009)'
_computing_structure_refinement    'SHELXL 2018/3 (Sheldrick, 2015)'
_computing_structure_solution      'SHELXT 2018/2 (Sheldrick, 2018)'
_refine_diff_density_max           0.317
_refine_diff_density_min           -0.426
_refine_diff_density_rms           0.059
_refine_ls_extinction_coef         .
_refine_ls_extinction_method       none
_refine_ls_goodness_of_fit_ref     1.056
_refine_ls_hydrogen_treatment      constr
_refine_ls_matrix_type             full
_refine_ls_number_parameters       217
_refine_ls_number_reflns           2989
_refine_ls_number_restraints       0
_refine_ls_R_factor_all            0.0309
_refine_ls_R_factor_gt             0.0274
_refine_ls_restrained_S_all        1.056
_refine_ls_shift/su_max            0.001
_refine_ls_shift/su_mean           0.000
_refine_ls_structure_factor_coef   Fsqd
_refine_ls_weighting_details      
 'w=1/[\s^2^(Fo^2^)+(0.0279P)^2^+0.6731P] where P=(Fo^2^+2Fc^2^)/3'
_refine_ls_weighting_scheme        calc
_refine_ls_wR_factor_gt            0.0667
_refine_ls_wR_factor_ref           0.0686
_refine_special_details            ?
_olex2_refinement_description
;
1. Fixed Uiso
 At 1.2 times of:
  All C(H) groups
2.a Aromatic/amide H refined with riding coordinates:
 C2(H2), C3(H3), C9(H9), C17(H17), C13(H13), C1(H1), C19(H19), C21(H21),
 C18(H18), C12(H12), C11(H11), C4(H4), C20(H20), C10(H10)
;
_atom_sites_solution_hydrogens     geom
_atom_sites_solution_primary       dual
_atom_sites_solution_secondary     ?
loop_
  _atom_site_label
  _atom_site_type_symbol
  _atom_site_fract_x
  _atom_site_fract_y
  _atom_site_fract_z
  _atom_site_U_iso_or_equiv
  _atom_site_adp_type
  _atom_site_occupancy
  _atom_site_site_symmetry_order
  _atom_site_calc_flag
  _atom_site_refinement_flags_posn
  _atom_site_refinement_flags_adp
  _atom_site_refinement_flags_occupancy
  _atom_site_disorder_assembly
  _atom_site_disorder_group
 Se1 Se 0.08537(2) 0.31138(2) 0.40513(2) 0.02168(9) Uani 1 1 d . . . . .
 N2 N 0.26401(19) 0.50076(16) 0.46919(10) 0.0207(4) Uani 1 1 d . . . . .
 N1 N 0.2098(2) 0.51777(16) 0.59986(10) 0.0222(4) Uani 1 1 d . . . . .
 C6 C 0.1351(2) 0.42189(18) 0.56887(12) 0.0202(4) Uani 1 1 d . . . . .
 C16 C 0.4603(2) 0.04992(19) 0.35777(12) 0.0221(4) Uani 1 1 d . . . . .
 C7 C 0.1669(2) 0.40822(19) 0.48848(12) 0.0220(4) Uani 1 1 d . . . . .
 C2 C 0.4240(2) 0.6261(2) 0.39630(13) 0.0245(5) Uani 1 1 d . . . . .
 H2 H 0.470765 0.648193 0.347330 0.029 Uiso 1 1 calc R U . . .
 C8 C 0.0351(2) 0.35241(19) 0.62358(12) 0.0210(4) Uani 1 1 d . . . . .
 C5 C 0.2874(2) 0.56373(19) 0.53897(12) 0.0218(4) Uani 1 1 d . . . . .
 C3 C 0.4535(3) 0.6925(2) 0.46643(13) 0.0255(5) Uani 1 1 d . . . . .
 H3 H 0.520513 0.758205 0.464269 0.031 Uiso 1 1 calc R U . . .
 C9 C 0.0044(2) 0.3981(2) 0.69926(12) 0.0238(4) Uani 1 1 d . . . . .
 H9 H 0.045431 0.471910 0.714189 0.029 Uiso 1 1 calc R U . . .
 C17 C 0.4424(2) -0.01678(19) 0.28812(12) 0.0231(4) Uani 1 1 d . . . . .
 H17 H 0.357063 -0.002589 0.252625 0.028 Uiso 1 1 calc R U . . .
 C13 C -0.0282(2) 0.2452(2) 0.60203(13) 0.0252(5) Uani 1 1 d . . . . .
 H13 H -0.010239 0.214194 0.550140 0.030 Uiso 1 1 calc R U . . .
 C1 C 0.3304(2) 0.5318(2) 0.39795(13) 0.0245(5) Uani 1 1 d . . . . .
 H1 H 0.310832 0.487706 0.350648 0.029 Uiso 1 1 calc R U . . .
 C19 C 0.6760(3) -0.1232(2) 0.32022(13) 0.0280(5) Uani 1 1 d . . . . .
 H19 H 0.749351 -0.181935 0.307415 0.034 Uiso 1 1 calc R U . . .
 C21 C 0.5895(2) 0.0294(2) 0.40845(12) 0.0259(5) Uani 1 1 d . . . . .
 H21 H 0.603504 0.074144 0.455936 0.031 Uiso 1 1 calc R U . . .
 C18 C 0.5487(3) -0.1036(2) 0.27061(13) 0.0272(5) Uani 1 1 d . . . . .
 H18 H 0.533763 -0.150117 0.223995 0.033 Uiso 1 1 calc R U . . .
 C12 C -0.1177(3) 0.1831(2) 0.65632(14) 0.0288(5) Uani 1 1 d . . . . .
 H12 H -0.159995 0.109638 0.641419 0.035 Uiso 1 1 calc R U . . .
 C11 C -0.1453(3) 0.2278(2) 0.73164(14) 0.0293(5) Uani 1 1 d . . . . .
 H11 H -0.204752 0.184590 0.768912 0.035 Uiso 1 1 calc R U . . .
 C15 C 0.3459(2) 0.1365(2) 0.37716(12) 0.0228(4) Uani 1 1 d . . . . .
 C4 C 0.3861(2) 0.6627(2) 0.53710(13) 0.0246(5) Uani 1 1 d . . . . .
 H4 H 0.404962 0.707336 0.584220 0.030 Uiso 1 1 calc R U . . .
 C20 C 0.6962(3) -0.0560(2) 0.38924(13) 0.0291(5) Uani 1 1 d . . . . .
 H20 H 0.783922 -0.068882 0.423388 0.035 Uiso 1 1 calc R U . . .
 C14 C 0.2490(2) 0.2075(2) 0.39326(12) 0.0232(5) Uani 1 1 d . . . . .
 C10 C -0.0857(3) 0.3364(2) 0.75272(13) 0.0280(5) Uani 1 1 d . . . . .
 H10 H -0.106862 0.368259 0.803997 0.034 Uiso 1 1 calc R U . . .

loop_
  _atom_site_aniso_label
  _atom_site_aniso_U_11
  _atom_site_aniso_U_22
  _atom_site_aniso_U_33
  _atom_site_aniso_U_23
  _atom_site_aniso_U_13
  _atom_site_aniso_U_12
 Se1 0.01997(13) 0.02668(14) 0.01835(13) -0.00404(9) -0.00087(8) 0.00268(9)
 N2 0.0187(8) 0.0243(9) 0.0191(8) -0.0007(7) -0.0007(6) 0.0027(7)
 N1 0.0223(8) 0.0254(9) 0.0190(8) -0.0008(7) 0.0013(7) 0.0012(7)
 C6 0.0162(9) 0.0218(10) 0.0225(10) -0.0024(8) -0.0032(8) 0.0039(8)
 C16 0.0223(10) 0.0223(11) 0.0218(10) 0.0027(9) 0.0042(8) -0.0006(8)
 C7 0.0184(9) 0.0247(11) 0.0229(10) -0.0019(9) -0.0010(8) 0.0025(8)
 C2 0.0222(10) 0.0288(12) 0.0225(10) 0.0043(9) 0.0030(8) 0.0021(9)
 C8 0.0177(9) 0.0235(11) 0.0220(10) 0.0018(9) -0.0006(8) 0.0052(8)
 C5 0.0174(9) 0.0270(11) 0.0209(10) 0.0015(9) -0.0013(8) 0.0030(8)
 C3 0.0229(11) 0.0283(12) 0.0254(11) 0.0026(9) -0.0002(8) -0.0011(9)
 C9 0.0251(10) 0.0265(11) 0.0197(10) 0.0008(9) -0.0024(8) 0.0026(9)
 C17 0.0221(10) 0.0272(11) 0.0202(10) 0.0009(9) 0.0035(8) -0.0012(9)
 C13 0.0210(10) 0.0283(12) 0.0261(11) -0.0021(9) -0.0017(8) 0.0028(9)
 C1 0.0239(10) 0.0295(12) 0.0200(10) 0.0006(9) 0.0030(8) 0.0061(9)
 C19 0.0290(11) 0.0250(12) 0.0303(11) 0.0024(9) 0.0095(9) 0.0040(9)
 C21 0.0288(11) 0.0294(12) 0.0195(10) -0.0005(9) 0.0019(9) 0.0013(9)
 C18 0.0303(11) 0.0275(12) 0.0241(11) -0.0001(9) 0.0080(9) 0.0001(10)
 C12 0.0256(11) 0.0302(12) 0.0306(12) 0.0051(10) -0.0012(9) -0.0035(9)
 C11 0.0251(11) 0.0361(13) 0.0267(11) 0.0102(10) -0.0005(9) -0.0027(10)
 C15 0.0237(10) 0.0271(11) 0.0176(9) -0.0010(9) 0.0011(8) -0.0021(9)
 C4 0.0242(10) 0.0292(12) 0.0204(10) -0.0020(9) -0.0006(8) 0.0006(9)
 C20 0.0255(11) 0.0341(13) 0.0279(11) 0.0047(10) 0.0016(9) 0.0050(10)
 C14 0.0243(10) 0.0285(12) 0.0169(10) -0.0021(9) 0.0005(8) -0.0002(9)
 C10 0.0274(11) 0.0354(13) 0.0212(11) 0.0022(9) -0.0005(9) 0.0027(10)

_geom_special_details
;
 All esds (except the esd in the dihedral angle between two l.s. planes)
 are estimated using the full covariance matrix.  The cell esds are taken
 into account individually in the estimation of esds in distances, angles
 and torsion angles; correlations between esds in cell parameters are only
 used when they are defined by crystal symmetry.  An approximate (isotropic)
 treatment of cell esds is used for estimating esds involving l.s. planes.
;
loop_
  _geom_bond_atom_site_label_1
  _geom_bond_atom_site_label_2
  _geom_bond_distance
  _geom_bond_site_symmetry_2
  _geom_bond_publ_flag
 Se1 C7 1.905(2) . ?
 Se1 C14 1.858(2) . ?
 N2 C7 1.392(3) . ?
 N2 C5 1.382(3) . ?
 N2 C1 1.372(3) . ?
 N1 C6 1.372(3) . ?
 N1 C5 1.332(3) . ?
 C6 C7 1.381(3) . ?
 C6 C8 1.494(3) . ?
 C16 C17 1.397(3) . ?
 C16 C21 1.405(3) . ?
 C16 C15 1.439(3) . ?
 C2 H2 0.9500 . ?
 C2 C3 1.416(3) . ?
 C2 C1 1.350(3) . ?
 C8 C9 1.395(3) . ?
 C8 C13 1.391(3) . ?
 C5 C4 1.419(3) . ?
 C3 H3 0.9500 . ?
 C3 C4 1.364(3) . ?
 C9 H9 0.9500 . ?
 C9 C10 1.385(3) . ?
 C17 H17 0.9500 . ?
 C17 C18 1.387(3) . ?
 C13 H13 0.9500 . ?
 C13 C12 1.393(3) . ?
 C1 H1 0.9500 . ?
 C19 H19 0.9500 . ?
 C19 C18 1.381(3) . ?
 C19 C20 1.394(3) . ?
 C21 H21 0.9500 . ?
 C21 C20 1.384(3) . ?
 C18 H18 0.9500 . ?
 C12 H12 0.9500 . ?
 C12 C11 1.380(3) . ?
 C11 H11 0.9500 . ?
 C11 C10 1.391(3) . ?
 C15 C14 1.199(3) . ?
 C4 H4 0.9500 . ?
 C20 H20 0.9500 . ?
 C10 H10 0.9500 . ?

loop_
  _geom_angle_atom_site_label_1
  _geom_angle_atom_site_label_2
  _geom_angle_atom_site_label_3
  _geom_angle
  _geom_angle_site_symmetry_1
  _geom_angle_site_symmetry_3
  _geom_angle_publ_flag
 C14 Se1 C7 100.45(9) . . ?
 C5 N2 C7 106.57(17) . . ?
 C1 N2 C7 131.06(19) . . ?
 C1 N2 C5 122.37(19) . . ?
 C5 N1 C6 105.56(17) . . ?
 N1 C6 C7 110.99(18) . . ?
 N1 C6 C8 118.00(18) . . ?
 C7 C6 C8 131.00(19) . . ?
 C17 C16 C21 118.9(2) . . ?
 C17 C16 C15 119.87(19) . . ?
 C21 C16 C15 121.20(19) . . ?
 N2 C7 Se1 119.52(15) . . ?
 C6 C7 Se1 134.27(16) . . ?
 C6 C7 N2 105.40(18) . . ?
 C3 C2 H2 119.5 . . ?
 C1 C2 H2 119.5 . . ?
 C1 C2 C3 121.0(2) . . ?
 C9 C8 C6 118.02(19) . . ?
 C13 C8 C6 122.80(19) . . ?
 C13 C8 C9 119.2(2) . . ?
 N2 C5 C4 118.68(18) . . ?
 N1 C5 N2 111.47(19) . . ?
 N1 C5 C4 129.9(2) . . ?
 C2 C3 H3 119.9 . . ?
 C4 C3 C2 120.3(2) . . ?
 C4 C3 H3 119.9 . . ?
 C8 C9 H9 119.8 . . ?
 C10 C9 C8 120.3(2) . . ?
 C10 C9 H9 119.8 . . ?
 C16 C17 H17 119.9 . . ?
 C18 C17 C16 120.3(2) . . ?
 C18 C17 H17 119.9 . . ?
 C8 C13 H13 119.9 . . ?
 C8 C13 C12 120.2(2) . . ?
 C12 C13 H13 119.9 . . ?
 N2 C1 H1 120.6 . . ?
 C2 C1 N2 118.8(2) . . ?
 C2 C1 H1 120.6 . . ?
 C18 C19 H19 120.3 . . ?
 C18 C19 C20 119.5(2) . . ?
 C20 C19 H19 120.3 . . ?
 C16 C21 H21 120.0 . . ?
 C20 C21 C16 120.1(2) . . ?
 C20 C21 H21 120.0 . . ?
 C17 C18 H18 119.7 . . ?
 C19 C18 C17 120.7(2) . . ?
 C19 C18 H18 119.7 . . ?
 C13 C12 H12 119.8 . . ?
 C11 C12 C13 120.3(2) . . ?
 C11 C12 H12 119.8 . . ?
 C12 C11 H11 120.2 . . ?
 C12 C11 C10 119.7(2) . . ?
 C10 C11 H11 120.2 . . ?
 C14 C15 C16 179.1(2) . . ?
 C5 C4 H4 120.6 . . ?
 C3 C4 C5 118.8(2) . . ?
 C3 C4 H4 120.6 . . ?
 C19 C20 H20 119.7 . . ?
 C21 C20 C19 120.6(2) . . ?
 C21 C20 H20 119.7 . . ?
 C15 C14 Se1 172.13(19) . . ?
 C9 C10 C11 120.3(2) . . ?
 C9 C10 H10 119.9 . . ?
 C11 C10 H10 119.9 . . ?

loop_
  _geom_torsion_atom_site_label_1
  _geom_torsion_atom_site_label_2
  _geom_torsion_atom_site_label_3
  _geom_torsion_atom_site_label_4
  _geom_torsion
  _geom_torsion_site_symmetry_1
  _geom_torsion_site_symmetry_2
  _geom_torsion_site_symmetry_3
  _geom_torsion_site_symmetry_4
  _geom_torsion_publ_flag
 N2 C5 C4 C3 0.5(3) . . . . ?
 N1 C6 C7 Se1 -169.92(17) . . . . ?
 N1 C6 C7 N2 -0.7(2) . . . . ?
 N1 C6 C8 C9 9.5(3) . . . . ?
 N1 C6 C8 C13 -170.71(19) . . . . ?
 N1 C5 C4 C3 179.8(2) . . . . ?
 C6 N1 C5 N2 0.5(2) . . . . ?
 C6 N1 C5 C4 -178.9(2) . . . . ?
 C6 C8 C9 C10 -179.02(19) . . . . ?
 C6 C8 C13 C12 178.54(19) . . . . ?
 C16 C17 C18 C19 -2.0(3) . . . . ?
 C16 C21 C20 C19 -0.7(3) . . . . ?
 C7 N2 C5 N1 -0.9(2) . . . . ?
 C7 N2 C5 C4 178.55(18) . . . . ?
 C7 N2 C1 C2 -178.6(2) . . . . ?
 C7 C6 C8 C9 -169.5(2) . . . . ?
 C7 C6 C8 C13 10.3(3) . . . . ?
 C2 C3 C4 C5 0.5(3) . . . . ?
 C8 C6 C7 Se1 9.2(4) . . . . ?
 C8 C6 C7 N2 178.34(19) . . . . ?
 C8 C9 C10 C11 0.5(3) . . . . ?
 C8 C13 C12 C11 0.5(3) . . . . ?
 C5 N2 C7 Se1 172.09(14) . . . . ?
 C5 N2 C7 C6 1.0(2) . . . . ?
 C5 N2 C1 C2 1.2(3) . . . . ?
 C5 N1 C6 C7 0.2(2) . . . . ?
 C5 N1 C6 C8 -179.02(17) . . . . ?
 C3 C2 C1 N2 -0.2(3) . . . . ?
 C9 C8 C13 C12 -1.7(3) . . . . ?
 C17 C16 C21 C20 -0.2(3) . . . . ?
 C13 C8 C9 C10 1.2(3) . . . . ?
 C13 C12 C11 C10 1.2(3) . . . . ?
 C1 N2 C7 Se1 -8.1(3) . . . . ?
 C1 N2 C7 C6 -179.2(2) . . . . ?
 C1 N2 C5 N1 179.24(18) . . . . ?
 C1 N2 C5 C4 -1.3(3) . . . . ?
 C1 C2 C3 C4 -0.6(3) . . . . ?
 C21 C16 C17 C18 1.5(3) . . . . ?
 C18 C19 C20 C21 0.3(3) . . . . ?
 C12 C11 C10 C9 -1.7(3) . . . . ?
 C15 C16 C17 C18 -177.4(2) . . . . ?
 C15 C16 C21 C20 178.7(2) . . . . ?
 C20 C19 C18 C17 1.0(3) . . . . ?

_shelx_res_file
;
TITL 20210206mat1_a.res in P2(1)/c
    20210206mat1.res
    created by SHELXL-2018/3 at 11:17:28 on 06-Feb-2021
REM Old TITL 20210206mat1 in P2(1)/c
REM SHELXT solution in P2(1)/c: R1 0.071, Rweak 0.005, Alpha 0.024
REM <I/s> 0.572 for 167 systematic absences, Orientation as input
REM Formula found by SHELXT: C20 N3 Se
CELL 1.54184 8.6 11.4839 16.6687 90 90.859 90
ZERR 4 0.0001 0.0002 0.0002 0 0.001 0
LATT 1
SYMM -X,0.5+Y,0.5-Z
SFAC C H N Se
UNIT 84 56 8 4

L.S. 10
PLAN  1
TEMP -170
CONF
BOND
LIST 6
MORE -1
BOND $H
fmap 2
acta
REM <olex2.extras>
REM <HklSrc "%.\\20210206mat1.hkl">
REM </olex2.extras>

WGHT    0.027900    0.673100
FVAR       0.52412
SE1   4    0.085371    0.311382    0.405133    11.00000    0.01997    0.02668 =
         0.01835   -0.00404   -0.00087    0.00268
N2    3    0.264013    0.500759    0.469192    11.00000    0.01869    0.02425 =
         0.01910   -0.00068   -0.00072    0.00272
N1    3    0.209820    0.517773    0.599857    11.00000    0.02226    0.02537 =
         0.01899   -0.00079    0.00127    0.00125
C6    1    0.135118    0.421894    0.568868    11.00000    0.01618    0.02183 =
         0.02255   -0.00236   -0.00316    0.00385
C16   1    0.460329    0.049919    0.357771    11.00000    0.02234    0.02226 =
         0.02182    0.00274    0.00415   -0.00064
C7    1    0.166936    0.408215    0.488483    11.00000    0.01836    0.02470 =
         0.02286   -0.00188   -0.00100    0.00252
C2    1    0.423983    0.626083    0.396301    11.00000    0.02221    0.02879 =
         0.02251    0.00426    0.00296    0.00209
AFIX  43
H2    2    0.470765    0.648193    0.347330    11.00000   -1.20000
AFIX   0
C8    1    0.035136    0.352412    0.623577    11.00000    0.01766    0.02349 =
         0.02195    0.00182   -0.00059    0.00521
C5    1    0.287365    0.563732    0.538975    11.00000    0.01738    0.02701 =
         0.02092    0.00151   -0.00129    0.00305
C3    1    0.453508    0.692547    0.466428    11.00000    0.02287    0.02833 =
         0.02535    0.00256   -0.00016   -0.00112
AFIX  43
H3    2    0.520513    0.758205    0.464269    11.00000   -1.20000
AFIX   0
C9    1    0.004380    0.398094    0.699261    11.00000    0.02514    0.02647 =
         0.01975    0.00079   -0.00244    0.00261
AFIX  43
H9    2    0.045431    0.471910    0.714189    11.00000   -1.20000
AFIX   0
C17   1    0.442418   -0.016784    0.288123    11.00000    0.02209    0.02719 =
         0.02017    0.00086    0.00350   -0.00122
AFIX  43
H17   2    0.357063   -0.002589    0.252625    11.00000   -1.20000
AFIX   0
C13   1   -0.028151    0.245179    0.602032    11.00000    0.02105    0.02826 =
         0.02613   -0.00208   -0.00171    0.00285
AFIX  43
H13   2   -0.010239    0.214194    0.550140    11.00000   -1.20000
AFIX   0
C1    1    0.330400    0.531798    0.397953    11.00000    0.02391    0.02952 =
         0.02000    0.00060    0.00300    0.00610
AFIX  43
H1    2    0.310832    0.487706    0.350648    11.00000   -1.20000
AFIX   0
C19   1    0.676048   -0.123164    0.320217    11.00000    0.02900    0.02503 =
         0.03035    0.00240    0.00953    0.00399
AFIX  43
H19   2    0.749351   -0.181935    0.307415    11.00000   -1.20000
AFIX   0
C21   1    0.589460    0.029386    0.408447    11.00000    0.02880    0.02945 =
         0.01952   -0.00053    0.00193    0.00130
AFIX  43
H21   2    0.603504    0.074144    0.455936    11.00000   -1.20000
AFIX   0
C18   1    0.548715   -0.103610    0.270609    11.00000    0.03030    0.02745 =
         0.02412   -0.00012    0.00802    0.00006
AFIX  43
H18   2    0.533763   -0.150117    0.223995    11.00000   -1.20000
AFIX   0
C12   1   -0.117725    0.183082    0.656323    11.00000    0.02563    0.03021 =
         0.03055    0.00506   -0.00124   -0.00347
AFIX  43
H12   2   -0.159995    0.109638    0.641419    11.00000   -1.20000
AFIX   0
C11   1   -0.145326    0.227764    0.731640    11.00000    0.02505    0.03608 =
         0.02671    0.01020   -0.00046   -0.00270
AFIX  43
H11   2   -0.204752    0.184590    0.768912    11.00000   -1.20000
AFIX   0
C15   1    0.345871    0.136491    0.377160    11.00000    0.02373    0.02706 =
         0.01760   -0.00102    0.00105   -0.00214
C4    1    0.386114    0.662678    0.537095    11.00000    0.02419    0.02924 =
         0.02041   -0.00197   -0.00056    0.00061
AFIX  43
H4    2    0.404962    0.707336    0.584220    11.00000   -1.20000
AFIX   0
C20   1    0.696177   -0.055963    0.389243    11.00000    0.02547    0.03409 =
         0.02787    0.00468    0.00165    0.00498
AFIX  43
H20   2    0.783922   -0.068882    0.423388    11.00000   -1.20000
AFIX   0
C14   1    0.248989    0.207454    0.393262    11.00000    0.02432    0.02846 =
         0.01692   -0.00206    0.00051   -0.00022
C10   1   -0.085697    0.336351    0.752724    11.00000    0.02737    0.03538 =
         0.02120    0.00220   -0.00048    0.00266
AFIX  43
H10   2   -0.106862    0.368259    0.803997    11.00000   -1.20000
AFIX   0
HKLF 4


REM  20210206mat1_a.res in P2(1)/c
REM wR2 = 0.0686, GooF = S = 1.056, Restrained GooF = 1.056 for all data
REM R1 = 0.0274 for 2717 Fo > 4sig(Fo) and 0.0309 for all 2989 data
REM 217 parameters refined using 0 restraints

END

WGHT      0.0279      0.6731

REM Highest difference peak  0.317,  deepest hole -0.426,  1-sigma level  0.059
Q1    1  -0.0132  0.2541  0.4285  11.00000  0.05    0.32
;
_shelx_res_checksum                19730
_shelx_hkl_file
;
   0   0   1    0.63    0.42
   0   0   2 1589.05   53.14
   0   0   3    0.65    1.38
   0   0   4 4842.05  159.12
   0   0   5   -1.13    1.81
   0   0  -6 6691.29  224.40
   0   0   6 6902.91  224.54
   0   0   7    1.65    2.54
   0   0  -7    3.43    3.19
   0   0  -8  878.05   40.04
   0   0   9    1.02    2.51
   0   0 -10 2690.26  107.28
   0   0  10 2992.54  106.28
   0   0  11    2.71    2.82
   0   0  11    1.17    2.03
   0   0  11    1.14    2.24
   0   0 -11   -1.58    3.28
   0   0 -11    2.00    4.15
   0   0  12   86.05   11.79
   0   0 -12  102.52   13.55
   0   0  12  102.79    8.57
   0   0  12   91.64    8.22
   0   0 -12   79.47   13.82
   0   0  13   -0.73    2.34
   0   0 -13   -2.52    4.05
   0   0 -13   -1.94    4.02
   0   0  13    3.42    2.74
   0   0  13   -0.70    2.61
   0   0  14 1405.83   52.92
   0   0  14 1408.88   64.54
   0   0  14 1332.85   52.19
   0   0  15    0.81    2.37
   0   0  15    1.55    2.96
   0   0  16 1525.00   57.83
   0   0  16 1506.71   58.04
   0   0 -17    1.28    3.74
   0   0  17    0.65    2.35
   0   0  17    1.49    2.39
   0   0  18   33.58    5.04
   0   0 -18   32.75    6.64
   0   0  18   28.71    4.29
   0   0  19   -2.99    1.97
   0   0 -19    0.85    2.86
   0   0 -20  297.71   16.59
   0   0  20  348.70   14.90
   0   1   0    0.87    0.35
   0   1   0   -0.14    0.56
   0   1  -1 3911.08  121.50
   0   1   1 3765.60  121.97
   0  -1   1 3671.41  119.89
   0  -1   1 3741.92  121.63
   0   1  -1 3905.68  121.30
   0  -1   2  429.48   17.03
   0   1   2  440.44   16.51
   0   1  -2  452.94   17.16
   0   1   3 2535.56   83.98
   0  -1  -3 2519.40   84.26
   0  -1   3 2533.83   84.57
   0   1   4 3305.55  108.08
   0  -1  -4 3212.58  108.47
   0  -1   4 3211.60  108.45
   0  -1  -5  480.61   21.84
   0   1   5  468.37   21.24
   0  -1   5  498.60   21.85
   0   1   6  808.35   32.65
   0  -1   6  747.75   32.15
   0  -1  -6  745.34   32.66
   0  -1  -7  115.26   10.40
   0  -1   7  107.85    9.75
   0   1   7  119.23   10.03
   0  -1  -8 1118.19   48.16
   0   1   8 1160.80   47.78
   0  -1   8 1127.33   47.29
   0  -1   9   59.47    8.17
   0   1  -9   56.69    8.67
   0  -1  -9   56.35    8.28
   0  -1  10   91.27    7.42
   0   1 -10  114.44   13.01
   0  -1 -10   91.10   11.67
   0  -1  10   97.23   11.13
   0   1  10   95.08    7.44
   0  -1  10   91.56    7.36
   0   1 -11  329.62   24.99
   0   1  11  323.66   17.01
   0   1  11  345.85   17.16
   0  -1 -11  403.09   26.20
   0  -1 -11  327.64   26.91
   0   1  11  397.62   24.57
   0   1 -11  287.35   25.52
   0  -1  11  338.50   17.17
   0  -1  11  335.87   17.33
   0  -1  11  346.93   24.10
   0   1 -12  631.57   43.33
   0  -1  12  797.09   32.02
   0  -1 -12  704.49   44.99
   0   1 -12  756.08   42.58
   0   1  12  735.91   31.61
   0  -1  12  783.39   41.54
   0   1  12  749.55   40.30
   0  -1  12  736.73   31.88
   0   1  12  789.64   31.93
   0   1  13  144.30   10.96
   0  -1  13  147.88   11.20
   0   1 -13  149.15   19.74
   0   1  13  145.93   10.85
   0  -1  13  156.16   11.45
   0   1 -13  144.90   17.30
   0  -1 -13  123.00   18.03
   0   1  13  159.34   16.60
   0  -1  13  126.69   15.44
   0  -1 -14  342.29   33.16
   0   1 -14  462.98   33.25
   0  -1  14  414.97   30.91
   0   1  14  430.77   22.27
   0   1  14  497.59   23.15
   0   1 -14  385.85   34.68
   0   1  14  422.52   30.19
   0  -1  14  445.03   22.65
   0  -1  14  481.64   22.91
   0  -1  15  237.14   15.20
   0   1  15  229.08   14.82
   0  -1  15  219.57   14.54
   0   1  15  226.76   14.61
   0  -1  16    0.76    2.89
   0   1  16   10.86    3.60
   0   1  16    7.52    3.63
   0  -1  16    4.05    3.20
   0   1  17  145.93   10.77
   0  -1  17  132.58   10.65
   0  -1  17  122.15    9.92
   0  -1 -17  152.54   14.29
   0   1 -17  142.20   14.19
   0  -1  18  415.26   20.26
   0  -1  18  410.51   19.44
   0   1 -18  419.45   24.03
   0  -1 -18  366.03   23.11
   0   1 -19    7.49    3.30
   0  -1  19   13.56    2.97
   0   1  19   17.01    3.24
   0  -1 -19   13.25    4.01
   0  -1  19    9.09    2.49
   0  -1 -20  104.19    8.28
   0   1 -20  106.22    8.42
   0   2   0  105.07    4.91
   0   2   0  118.19    6.51
   0   2  -1  186.61    8.52
   0   2   1  180.28    9.30
   0   2  -1  158.38    8.40
   0   2   1  164.82    7.17
   0  -2   1  166.65    7.39
   0  -2   1  167.34    9.21
   0   2   2    2.58    1.88
   0   2  -2    2.09    1.62
   0   2  -2    7.63    1.87
   0  -2   2    5.17    2.06
   0   2  -3  181.95   10.17
   0  -2   3  184.56   10.52
   0   2   3  163.12   10.52
   0   2   4  390.33   19.71
   0  -2   4  421.07   19.28
   0   2   4  392.72   17.92
   0  -2   5  328.95   17.38
   0   2   5  334.84   16.35
   0   2   5  317.34   18.05
   0   2   6  813.28   37.38
   0  -2   6  884.06   37.02
   0   2   6  899.61   35.74
   0   2   7    6.05    3.51
   0  -2   7    4.51    3.02
   0   2   8   47.02    7.59
   0  -2   8   46.07    7.42
   0  -2   9  355.28   22.92
   0   2   9  376.53   23.97
   0   2  10  217.82   11.84
   0   2  10  163.37   15.94
   0   2 -10  173.83   18.32
   0  -2  10  197.09   11.71
   0  -2  10  185.90   11.22
   0  -2  10  219.96   18.12
   0  -2 -10  201.96   19.09
   0  -2  11    4.32    2.44
   0   2 -11    6.76    4.44
   0   2  11    5.08    2.57
   0  -2 -11   -2.00    3.72
   0  -2  11   10.93    3.38
   0   2 -11   10.12    4.97
   0  -2  11   10.97    4.82
   0  -2  12  400.74   20.27
   0  -2  12  415.69   19.99
   0   2  12  364.63   19.09
   0  -2 -12  358.98   30.39
   0   2 -12  416.10   29.65
   0  -2  12  430.78   28.97
   0   2 -12  390.62   31.55
   0  -2  13  738.71   31.79
   0   2  13  750.03   41.33
   0   2  13  745.66   31.77
   0  -2  13  721.89   42.51
   0   2 -13  702.68   43.29
   0  -2 -13  776.66   48.16
   0  -2  13  729.19   32.48
   0   2 -13  743.85   47.56
   0  -2  14  227.02   14.33
   0   2  14  203.08   13.71
   0  -2  14  216.92   14.52
   0  -2  15  233.30   15.36
   0  -2  15  239.21   14.96
   0   2  15  239.14   14.93
   0  -2  16  130.48   10.48
   0  -2  16  146.38   11.64
   0   2 -17  310.71   21.31
   0  -2 -17  285.97   20.82
   0  -2  17  340.95   18.32
   0  -2  17  342.07   17.71
   0   2 -18    1.00    3.07
   0  -2 -18    3.95    3.78
   0  -2  18    0.64    2.31
   0  -2  18    5.10    2.47
   0  -2  19   94.97    7.45
   0  -2  19   78.98    6.51
   0  -2 -19   83.32    8.46
   0   2 -19   77.08    8.28
   0   2  19  104.62    7.28
   0  -2  19   98.28    7.07
   0   3   0   -0.86    1.64
   0   3  -1 1644.26   56.83
   0   3   1 1614.23   57.71
   0  -3   1 1645.46   55.49
   0   3  -1 1591.03   57.23
   0   3  -2  902.12   35.99
   0   3  -2  992.70   36.18
   0   3   2 1023.61   37.97
   0  -3   2  905.38   37.30
   0   3  -3    3.22    2.11
   0   3   3    2.63    2.37
   0   3  -3    0.50    1.60
   0  -3   3    3.21    1.98
   0  -3   4   -1.45    2.69
   0   3   4    0.77    2.25
   0   3  -4    0.62    1.73
   0   3   4    2.54    1.83
   0  -3   5 1817.57   68.44
   0   3   5 1851.40   65.64
   0   3   5 1775.69   68.82
   0   3   6  145.09   12.34
   0  -3   6  118.12   11.05
   0  -3   7  599.26   31.59
   0   3   7  655.00   32.66
   0   3   8 1837.95   74.05
   0  -3   8 1841.74   73.54
   0   3   9  658.19   35.44
   0  -3   9  630.04   34.83
   0   3  10  284.10   21.56
   0  -3  10  284.92   21.72
   0  -3  10  222.72   13.42
   0  -3  11  771.68   42.10
   0  -3  11  723.50   31.20
   0  -3  12  129.76   10.37
   0   3 -12  139.65   16.87
   0  -3  12  143.74   16.87
   0  -3  13    2.10    3.38
   0   3 -13    6.39    4.84
   0  -3  13   -0.78    2.60
   0  -3  14   11.41    3.87
   0  -3  15  187.54   13.27
   0  -3  15  166.71   12.16
   0  -3  16    9.48    3.60
   0  -3  16    9.95    3.57
   0  -3  17  437.51   21.11
   0  -3  17  443.90   21.95
   0  -3  18   24.92    4.32
   0  -3  18   33.99    4.64
   0  -3  19   29.74    4.13
   0  -3  19   32.47    3.84
   0   4   0    1.76    2.03
   0   4  -1  959.89   36.99
   0   4   1  941.13   37.84
   0   4  -1  930.26   37.37
   0   4  -2  282.83   15.05
   0   4  -2  244.82   14.52
   0   4   2  264.62   15.43
   0   4  -3 2596.17   86.34
   0   4  -3 2511.44   86.63
   0   4  -4   20.33    4.13
   0   4   4   23.25    5.07
   0  -4   4   18.88    4.84
   0  -4   5    5.23    3.37
   0   4   5    6.18    3.45
   0   4   6  433.29   25.49
   0  -4   6  447.24   25.95
   0  -4   7  688.25   36.89
   0   4   7  779.49   37.94
   0  -4   8    2.92    3.58
   0   4   8   -1.42    2.95
   0  -4   9 1724.75   63.71
   0  -4   9 1847.30   77.08
   0   4   9 1962.76   77.23
   0   4  10   65.99   10.77
   0  -4  10   74.59    7.09
   0  -4  10   70.68   11.63
   0  -4  11   31.78    8.08
   0   4  11   34.47    8.12
   0  -4  11   22.42    4.31
   0  -4  12   32.28    8.73
   0   4 -12   28.74    8.11
   0  -4  12   14.85    4.12
   0  -4  13  517.70   25.12
   0  -4  13  495.75   24.03
   0  -4  14   16.26    4.15
   0   4  14   11.42    3.43
   0  -4  14    5.92    2.93
   0  -4  15  426.86   21.47
   0  -4  15  426.44   22.20
   0  -4  16  333.46   18.21
   0  -4  16  313.47   17.17
   0  -4  17  154.86   11.04
   0  -4  17  158.46   10.58
   0  -4  18    1.64    1.96
   0  -4  18    2.35    1.85
   0  -4  19  414.58   16.82
   0  -4  19  369.61   17.09
   0   5   0    0.81    1.98
   0   5   0   -0.76    2.24
   0   5   1 1376.37   53.63
   0   5  -1 1340.44   52.45
   0   5  -1 1389.46   53.41
   0   5  -2   83.73    8.51
   0   5  -2   86.18    8.48
   0   5   2   83.02    9.01
   0   5  -3    1.61    2.11
   0   5   3    0.97    2.99
   0   5  -3    3.37    2.35
   0   5  -4  292.01   17.92
   0   5   4  256.70   18.03
   0  -5   5 1592.01   66.84
   0   5   6    4.11    3.36
   0  -5   6    1.43    3.52
   0   5   7  180.44   17.02
   0  -5   7  206.39   18.62
   0  -5   8  796.39   44.11
   0   5   8  832.54   43.36
   0  -5   9  243.70   14.03
   0  -5   9  263.67   23.45
   0   5   9  262.78   22.16
   0  -5  10   12.43    5.44
   0  -5  10    6.49    2.90
   0   5  10    7.52    4.62
   0  -5  11  581.48   38.22
   0   5  11  527.77   35.38
   0  -5  11  523.36   24.92
   0  -5  12   63.81   12.37
   0  -5  12   60.68    7.14
   0  -5  12   64.64    7.08
   0  -5  13   18.95    4.56
   0  -5  13   19.32    4.20
   0   5  13   23.23    4.57
   0   5  14   39.35    5.64
   0  -5  14   35.53    5.49
   0  -5  14   38.75    6.04
   0  -5  15  879.42   36.39
   0   5  15  859.24   34.98
   0  -5  15  825.09   34.93
   0   5  16   58.05    6.02
   0  -5  16   41.93    5.39
   0  -5  16   41.82    5.67
   0  -5  17  217.14   13.09
   0  -5  17  244.31   12.87
   0  -5  18   13.17    2.56
   0  -5  18   16.15    3.03
   0   6   0 1639.60   64.13
   0   6   1  660.09   32.03
   0   6  -1  641.14   31.07
   0  -6  -2   91.15    9.55
   0   6   2   76.71    9.58
   0   6   3  848.66   41.16
   0   6  -3  921.56   40.48
   0   6  -4  569.14   30.01
   0   6   4  590.25   31.83
   0   6   5   11.04    4.26
   0  -6   6  450.10   19.93
   0   6   6  463.37   28.74
   0   6   7  925.05   46.52
   0  -6   8   44.60    9.89
   0   6   8   51.20    9.75
   0  -6   9  400.96   31.60
   0  -6  -9  370.21   27.76
   0  -6   9  411.51   20.30
   0  -6 -10  218.33   21.01
   0   6  10  249.89   22.55
   0  -6  10  224.78   23.91
   0  -6  10  249.73   14.96
   0  -6  11  125.48   17.83
   0  -6  11  128.44   10.34
   0   6  11  114.52   15.18
   0   6  12   52.10    6.58
   0  -6  13  171.96   12.36
   0   6  13  169.31   11.94
   0   6  14  314.78   16.99
   0  -6  14  296.37   17.12
   0  -6  15   25.11    4.52
   0   6  15   23.56    4.37
   0  -6  16  423.80   20.25
   0   6  16  436.07   19.84
   0  -6  17   89.91    7.03
   0   6  17   85.81    6.60
   0   7   0    1.19    2.21
   0   7   1   24.86    5.92
   0  -7  -1   16.74    3.18
   0  -7   1   24.29    3.59
   0  -7   2 2015.54   71.21
   0  -7   2 2023.64   70.51
   0   7   2 2138.51   81.60
   0   7   3   14.07    4.92
   0  -7   3   17.96    3.55
   0  -7  -3   16.55    5.19
   0  -7  -3   23.98    3.55
   0   7   4  526.52   31.76
   0  -7   4  520.11   22.70
   0  -7  -4  517.39   30.52
   0  -7  -4  554.20   22.86
   0  -7  -5    3.04    3.46
   0   7   5    1.62    2.60
   0  -7   5    4.69    2.11
   0  -7  -6  130.24   14.76
   0  -7   6  125.19    9.09
   0   7   6  137.85   15.46
   0   7   7  190.45   19.20
   0  -7   7  212.52   12.44
   0  -7  -7  173.85   18.23
   0   7   7  198.05   12.37
   0  -7  -8 1471.79   68.95
   0  -7   8 1503.12   57.11
   0   7   8 1551.01   56.48
   0   7   8 1455.40   69.20
   0  -7   9   13.51    4.04
   0  -7  -9   27.78    7.61
   0   7   9   15.92    3.84
   0   7   9   20.11    6.75
   0  -7  10   79.55    8.18
   0   7  10   78.49    7.99
   0   7  11  175.41   12.34
   0  -7  11  192.90   13.34
   0  -7  12  341.59   18.91
   0   7  12  358.67   19.04
   0   7  13   55.81    6.74
   0   7  14  421.48   20.56
   0   7  15   11.79    3.23
   0   7  16   43.41    4.87
   0   7  17   37.90    3.87
   0  -8   0  712.83   29.10
   0  -8  -1   74.48    6.50
   0  -8   1   60.42    5.97
   0   8   1   48.93    8.71
   0  -8   2  440.75   20.64
   0   8   2  450.82   29.19
   0  -8  -2  466.99   20.86
   0  -8   3    3.93    2.33
   0   8   3    1.63    2.63
   0  -8  -4  393.77   27.47
   0   8   4  404.70   28.58
   0  -8   4  446.97   20.43
   0   8   5    3.63    3.37
   0  -8  -5   -1.72    2.77
   0  -8   5    0.60    1.92
   0  -8   6  569.20   24.76
   0   8   6  467.00   33.43
   0  -8  -6  578.37   28.21
   0  -8  -6  491.32   33.50
   0  -8  -7  176.41   18.81
   0  -8   7  168.39   11.21
   0   8   7  136.63   16.94
   0  -8   8    1.58    2.92
   0   8   8    4.17    2.58
   0   8   9   59.60    6.85
   0  -8   9   57.69    7.29
   0  -8  10  122.62   10.52
   0   8  10  126.59   10.31
   0   8  11   28.75    5.03
   0  -8  11   28.83    5.19
   0   8  12  267.10   15.34
   0  -8  12  240.22   15.07
   0  -8  13   30.67    4.94
   0   8  13   29.87    4.78
   0   8  14   29.78    4.49
   0   8  15    3.30    2.00
   0   8  16  327.90   14.72
   0  -9   1   42.40    5.35
   0  -9  -1   31.24    4.69
   0  -9  -2  651.17   27.42
   0  -9   2  630.54   27.31
   0  -9  -3    1.28    1.96
   0  -9   3    1.92    2.45
   0   9   3    5.50    3.81
   0   9   4  265.03   23.30
   0  -9   4  272.04   15.31
   0  -9  -4  271.47   15.39
   0  -9  -5   16.29    3.87
   0  -9   5   21.76    4.19
   0   9   5   11.88    5.22
   0  -9  -6  192.50   15.02
   0  -9   6  170.09   11.82
   0  -9   7  146.61   11.60
   0  -9   8  883.59   37.92
   0  -9   9   35.34    5.78
   0   9  10    7.47    3.10
   0  -9  10   10.10    3.61
   0   9  11    1.30    2.17
   0  -9  11   -1.45    2.53
   0  -9  12  469.34   22.72
   0   9  12  510.70   22.70
   0   9  13   -0.53    1.90
   0   9  14  243.59   12.62
   0   9  15   78.82    5.76
   0 -10   0  437.55   21.34
   0 -10   1   62.47    6.83
   0 -10  -1   71.08    7.27
   0 -10   2   39.83    5.68
   0 -10  -2   45.91    5.90
   0 -10   3  813.62   34.28
   0 -10  -3  828.00   34.38
   0 -10   4    4.09    2.45
   0 -10  -4    2.09    2.33
   0 -10   5   23.06    4.41
   0 -10  -5   22.20    5.49
   0 -10  -5   19.07    4.20
   0 -10   6  108.12    9.94
   0 -10  -6  133.78   12.50
   0 -10  -6  121.48    9.83
   0 -10   6  120.94    9.57
   0 -10  -7  203.64   13.55
   0 -10   7  238.29   14.99
   0 -10   8   48.03    6.59
   0 -10  -8   54.94    6.51
   0 -10   9   56.36    6.81
   0 -10  -9   42.90    5.82
   0 -10 -10  312.86   16.93
   0 -10  10  328.49   17.59
   0 -10 -11  125.01    9.13
   0 -10  11  116.81    9.15
   0  10  12  128.97    8.34
   0 -10 -12  108.74    8.15
   0 -10  12  107.61    8.25
   0 -10 -13  160.11    9.74
   0  10  13  192.83    9.99
   0 -11   0   -0.70    2.33
   0 -11   1  710.15   31.89
   0 -11   1  863.58   37.50
   0 -11   2  140.84   10.40
   0 -11  -2  125.93    9.98
   0 -11  -3    2.02    2.50
   0 -11   3   -0.67    2.05
   0 -11  -4  212.98   16.21
   0 -11   4  193.10   12.66
   0 -11  -4  228.53   13.58
   0 -11   5  297.74   16.64
   0 -11   5  273.36   15.23
   0 -11  -5  261.56   15.29
   0 -11  -5  263.22   18.32
   0 -11  -6  293.77   16.26
   0 -11  -6  275.73   18.68
   0 -11   6  315.18   17.23
   0 -11  -7   54.36    6.22
   0 -11   7   54.75    6.58
   0 -11   8  256.41   14.88
   0 -11  -8  248.13   14.19
   0 -11  -9  146.55   10.09
   0 -11   9  169.67   11.05
   0 -11  10   77.96    6.93
   0 -11  11  183.81   10.67
   0 -12   0    0.62    1.83
   0 -12  -1  206.24   12.72
   0 -12   1  199.29   12.40
   0 -12   2    9.46    3.74
   0 -12   2   11.94    3.20
   0 -12  -2    8.20    3.00
   0 -12  -3  265.76   17.83
   0 -12   3  272.03   14.73
   0 -12   3  280.67   17.88
   0 -12   4  163.93   13.02
   0 -12   4  135.40    9.64
   0 -12  -4  166.55   13.12
   0 -12  -5    9.88    3.92
   0 -12   6    6.92    2.63
   0 -12   7  314.43   15.92
   0 -12   8   -1.48    1.78
   0 -12   9   86.86    6.69
   0 -13   0    1.92    1.61
   0 -13   0    0.81    2.61
   0 -13   1   30.43    4.13
   0 -13  -1   45.13    4.89
   0 -13  -1   40.98    6.13
   0 -13   2    5.84    2.13
   0 -13  -2    2.35    2.51
   0 -13  -2   -0.49    1.56
   0 -13  -3    9.75    3.35
   0 -13   3    4.21    2.69
   0 -13  -3   11.44    2.74
   0 -13  -4   34.42    5.24
   0 -13   4   39.95    5.58
   0 -13  -4   41.49    4.69
   0 -13   5  230.04   13.37
   0 -13  -5  193.60   11.00
   0 -13  -6   10.90    2.40
   0 -13   6   13.41    3.18
   1   0 -20  164.51   11.62
  -1   0  20  230.86   10.80
  -1   0  19   -0.49    1.71
   1   0 -19    1.69    2.83
  -1   0  18   33.02    4.89
  -1   0  17   -0.75    2.43
  -1   0  16   96.08    8.75
  -1   0  16  103.41    9.71
  -1   0  15    0.83    2.55
  -1   0  15    1.42    2.19
   1   0 -14  655.11   46.06
  -1   0  14  679.58   40.66
  -1   0  14  706.27   31.44
  -1   0  13    1.73    2.78
  -1   0  13    1.42    2.87
  -1   0  13    0.75    2.21
  -1   0  12  199.12   18.47
  -1   0  12  229.52   13.63
  -1   0  12  225.77   13.88
  -1   0  11    1.16    2.28
  -1   0  11    4.14    3.14
  -1   0  11   -0.61    2.04
   1   0 -11   -3.07    3.49
  -1   0  10  484.72   27.54
  -1   0  10  470.39   20.95
   1   0 -10  476.41   28.44
  -1   0  10  466.81   21.25
  -1   0   9    1.05    1.95
  -1   0   9    1.25    3.08
   1   0  -9    8.09    4.29
   1   0  -8  405.72   23.10
  -1   0   8  404.85   23.72
  -1   0   7   -0.93    2.45
  -1   0   6  252.16   15.64
  -1   0   5    1.94    2.40
  -1   0   4 1945.94   68.42
  -1   0   3    1.77    1.13
  -1   0   3    1.20    1.74
  -1   0   2  901.83   32.34
  -1   0   2  908.15   30.08
  -1   0   2  881.63   32.68
  -1   0   1    1.14    1.14
  -1   0   1    0.57    0.94
  -1   0   1    0.83    1.38
  -1   0   0 1078.35   35.27
  -1   0   0 1083.43   37.23
  -1   0   0 1045.81   36.21
  -1   0  -1   -0.23    0.99
   1   0   1    1.49    0.55
  -1   0  -2 1220.79   40.59
  -1   0  -2 1109.98   41.39
  -1   0  -3    0.20    0.86
  -1   0  -3    0.91    1.89
  -1   0  -4  565.07   20.46
  -1   0  -4  571.98   23.55
  -1   0  -5   -0.62    2.08
  -1   0  -5    2.19    2.53
  -1   0  -6 4482.06  154.02
  -1   0  -6 4612.15  156.08
  -1   0  -7    1.09    2.47
   1   0   7    0.73    1.92
  -1   0  -7    2.76    2.95
   1   0   8  209.67   14.79
  -1   0  -8  257.17   17.63
  -1   0  -8  213.87   17.62
  -1   0  -9    6.33    3.71
   1   0   9   -1.01    2.11
  -1   0  -9    1.53    3.48
   1   0  10 1999.70   71.83
  -1   0 -10 2177.99   87.60
  -1   0 -10 2035.22   83.42
   1   0  10 2152.43   80.93
  -1   0 -11   -1.64    2.64
   1   0  11    0.58    2.03
   1   0  11    1.35    3.32
  -1   0 -11   -2.06    3.32
   1   0  11    1.73    2.07
  -1   0 -12 1933.48   84.77
   1   0  12 2007.64   71.76
   1   0  12 1987.74   71.66
  -1   0 -12 1988.35   90.85
   1   0  12 2043.26   82.56
   1   0  13    1.42    2.64
  -1   0 -13   -2.61    5.41
   1   0  13    2.14    3.04
   1   0  14  130.37   10.50
   1   0  14  124.75   10.65
   1   0  15   -0.78    3.54
  -1   0 -15    1.42    3.95
   1   0  15    1.56    2.70
  -1   0 -16   60.49    9.96
   1   0  16   66.36    7.50
   1   0  16   76.70    7.93
   1   0  17    4.19    2.90
  -1   0 -17    2.50    4.01
   1   0  17    0.70    2.16
  -1   0 -18  228.87   16.71
   1   0  19   -0.88    1.64
  -1   0 -19    0.81    2.50
  -1  -1  19    8.11    2.44
  -1   1  19   11.46    2.74
   1   1 -19    4.11    3.25
  -1  -1  19    5.99    2.00
   1  -1 -19    7.37    3.32
  -1  -1  18  234.96   13.19
  -1   1  18  249.15   13.85
  -1  -1  18  218.59   13.20
  -1  -1  17   17.67    3.74
  -1  -1  17   17.39    4.36
  -1  -1  16   59.60    7.04
  -1  -1  16   76.73    8.32
  -1   1  16   64.04    7.46
  -1  -1  15    4.98    3.08
  -1  -1  15    2.22    2.57
  -1   1  15    1.64    2.64
  -1  -1  14  457.29   22.98
  -1   1  14  421.69   22.40
  -1   1  13  191.07   12.95
  -1  -1  13  179.41   18.56
  -1  -1  13  180.01   12.73
  -1  -1  13  174.81   12.27
  -1   1  13  199.66   12.85
   1   1 -13  171.23   18.96
  -1   1  13  173.83   17.92
  -1   1  12 1246.72   45.58
  -1  -1  12 1152.48   55.35
  -1  -1  12 1192.38   45.36
  -1   1  12 1126.95   54.16
  -1   1  12 1144.59   45.60
  -1  -1  12 1130.03   45.52
   1   1 -12 1146.58   56.54
   1   1 -11    3.17    3.60
  -1   1  11    0.62    2.00
  -1  -1  11    7.96    3.11
  -1   1  11    3.18    2.95
  -1  -1  11    2.92    2.36
  -1   1  11    4.04    2.14
  -1  -1  11    1.44    2.99
  -1   1  11   -1.37    2.21
   1   1 -10  350.80   24.11
  -1   1  10  394.54   25.21
  -1   1  10  355.79   17.50
  -1  -1  10  354.49   17.45
  -1  -1  10  376.92   23.79
  -1   1  10  359.93   17.18
  -1  -1  10  354.06   17.11
  -1   1   9  795.51   39.55
   1  -1  -9  836.07   39.29
  -1  -1   9  853.21   39.36
  -1   1   8  965.89   43.38
   1  -1  -8  918.50   42.05
  -1  -1   8 1050.45   42.98
  -1  -1   7  129.77   10.81
   1  -1  -7  137.34   11.00
  -1   1   7  141.17   11.69
  -1   1   6  511.85   24.34
  -1  -1   6  505.19   25.33
  -1  -1   6  529.29   23.97
  -1   1   6  468.05   23.00
   1  -1  -6  486.00   23.24
  -1   1   5  225.50   13.26
  -1  -1   5  233.29   14.15
  -1   1   5  231.74   12.87
   1  -1  -5  194.34   12.11
  -1  -1   5  240.93   13.29
  -1   1   4  106.23    7.78
  -1  -1   4  103.88    7.37
  -1  -1   4  102.94    8.24
   1  -1  -4  108.86    7.03
  -1   1   4   91.85    6.97
   1   1  -3 1905.29   64.27
  -1  -1   3 1888.56   63.91
  -1   1   3 1870.00   64.63
  -1   1   3 1870.92   63.74
   1  -1  -3 1876.69   62.80
  -1  -1   3 1805.42   65.23
  -1   1   2 1228.33   43.18
   1   1  -2 1181.37   41.77
   1  -1  -2 1189.31   39.85
  -1  -1   2 1104.86   41.99
  -1  -1   2 1225.32   41.23
  -1  -1   2 1208.58   42.11
  -1   1   2 1204.92   42.03
  -1   1   2 1199.54   41.86
  -1  -1   1  841.78   30.79
  -1   1   1  923.31   31.05
   1   1  -1  872.73   28.88
  -1   1   1  878.92   30.72
  -1   1   1  871.18   32.03
  -1  -1   1  969.01   31.61
  -1  -1   1  870.43   30.31
  -1   1   0  767.34   27.52
  -1  -1   0  742.16   26.24
  -1  -1   0  748.40   27.30
  -1   1   0  798.38   27.53
  -1  -1  -1 2099.17   72.45
  -1   1  -1 2151.88   73.27
   1  -1   1 2195.23   72.36
  -1   1  -1 2266.49   73.08
  -1  -1  -1 2247.47   71.63
   1  -1   2    3.92    1.50
  -1  -1  -2    4.80    1.64
  -1  -1  -2    2.43    1.82
  -1   1  -2    3.61    1.87
   1   1   2    2.16    0.65
  -1   1  -2    3.43    1.66
  -1   1  -2    4.14    1.57
   1  -1   3  628.33   23.34
   1   1   3  594.98   21.54
  -1   1  -3  579.69   24.30
  -1  -1  -3  600.34   22.86
  -1  -1  -3  557.60   24.19
   1  -1   4 5352.66  173.30
  -1   1  -4 5155.41  175.01
  -1  -1  -4 5591.71  175.73
  -1  -1  -4 5150.91  172.21
  -1  -1  -5   83.23    8.05
  -1  -1  -5   73.53    7.09
  -1  -1  -5   81.01    6.19
   1  -1   5   70.51    6.60
  -1   1  -5   77.18    7.82
  -1  -1  -6   91.88    8.68
  -1   1  -6   88.77    9.36
   1  -1   6   86.07    7.89
  -1   1  -6   83.98    8.60
  -1  -1  -6   96.79    9.69
  -1   1  -7  505.08   27.63
  -1  -1  -7  510.60   26.19
  -1  -1  -7  528.97   28.25
  -1   1  -7  472.55   26.00
   1  -1   7  528.01   25.22
   1  -1   8 1461.63   55.11
  -1   1  -8 1346.05   58.37
  -1   1  -8 1331.72   56.20
  -1  -1  -8 1335.91   55.97
  -1  -1  -8 1228.52   57.26
  -1   1  -9  203.35   17.33
  -1  -1  -9  226.84   18.07
  -1   1  -9  236.98   19.87
   1  -1   9  233.24   16.90
   1  -1  10 1831.84   64.17
  -1   1 -10 1795.24   78.54
   1  -1  10 1736.79   63.70
  -1  -1 -10 1824.29   79.01
   1   1  10 1979.41   72.93
   1   1  10 1817.47   63.94
  -1   1 -10 1620.90   73.97
   1  -1  10 1889.04   73.68
  -1   1 -11  322.70   27.07
   1  -1  11  323.20   23.09
   1  -1  11  336.33   17.20
  -1   1 -11  289.73   23.69
   1   1  11  383.48   24.04
  -1  -1 -11  394.07   29.54
   1  -1  11  339.72   17.36
   1   1  11  337.04   17.14
  -1   1 -12  209.63   23.11
   1   1  12  275.44   21.37
   1  -1  12  243.07   14.49
  -1  -1 -12  227.52   23.93
  -1   1 -12  256.68   22.75
   1  -1  12  255.55   14.85
   1   1  12  246.91   14.44
   1  -1  12  249.51   21.00
   1   1  13  562.10   25.77
  -1   1 -13  486.18   34.72
   1  -1  13  547.62   34.58
   1  -1  13  570.99   25.88
  -1   1 -13  562.93   40.59
  -1  -1 -13  456.20   37.28
   1  -1  13  550.86   25.82
   1   1  14  985.08   39.57
   1  -1  14  910.90   38.97
   1  -1  14  942.73   39.44
   1  -1  15   20.09    4.67
  -1   1 -15   22.55    6.82
  -1  -1 -15   15.40    5.69
   1  -1  15   12.04    3.83
   1   1  15   14.66    4.44
   1  -1  16   -0.78    2.52
   1  -1  16   -1.50    3.48
   1   1  16   -0.75    3.41
  -1   1 -16    1.36    3.99
  -1  -1 -16    2.70    3.96
   1   1  17   59.79    6.87
   1  -1  17   46.90    6.22
   1  -1  17   63.08    7.08
  -1   1 -17   47.96    8.63
  -1  -1 -17   43.98    8.42
  -1   1 -18  228.38   17.04
  -1  -1 -18  230.09   16.99
   1  -1  18  271.82   14.81
   1  -1  18  274.09   14.38
   1  -1  19    0.90    1.56
   1  -1  19    1.46    1.92
  -1  -1 -19    6.30    3.50
  -1   1 -19    6.33    3.20
   1  -2 -19   89.11    8.60
  -1   2  19   86.43    6.69
  -1  -2  19   83.55    6.54
   1   2 -19   65.73    7.74
  -1  -2  19   92.43    6.69
  -1  -2  18   53.20    6.15
  -1  -2  18   53.07    5.77
  -1  -2  18   45.61    5.49
   1   2 -18   52.10    7.64
  -1   2  18   56.27    5.96
   1  -2 -18   46.82    7.36
  -1  -2  17  505.99   23.08
  -1  -2  17  460.20   23.32
  -1  -2  16  143.84   10.86
  -1  -2  16  128.49   10.88
  -1  -2  15  180.01   12.91
  -1  -2  15  199.92   13.71
  -1  -2  14  370.15   20.03
  -1  -2  14  412.14   21.33
  -1   2  14  388.16   20.89
  -1  -2  13 1672.44   62.42
  -1  -2  13 1704.55   62.00
   1   2 -13 1500.41   78.50
  -1   2  13 1711.24   61.82
   1   2 -13 1581.48   75.06
  -1   2  13 1647.14   62.35
   1  -2 -13 1612.08   80.10
  -1  -2  13 1753.51   76.01
  -1   2  13 1610.86   72.90
   1   2 -12   42.51    9.01
  -1   2  12   46.45    6.10
  -1  -2  12   38.37    5.43
  -1  -2  12   44.54    5.96
  -1   2  12   46.55    5.71
  -1  -2  12   31.75    7.62
  -1  -2  11  388.26   18.90
  -1   2  11  371.11   19.24
  -1  -2  11  364.59   26.24
  -1   2  11  411.15   19.11
  -1  -2  11  387.41   19.31
  -1  -2  10 1122.50   52.08
  -1   2  10 1139.69   42.28
  -1  -2  10 1103.28   42.62
  -1   2  10 1109.27   42.98
  -1  -2  10 1119.85   42.37
  -1   2  10 1221.10   53.37
  -1   2   9  131.88   13.01
  -1  -2   9  111.40   11.87
  -1  -2   8 2474.52   90.98
  -1   2   8 2394.80   90.52
  -1  -2   7 1120.72   47.07
  -1   2   7 1200.49   47.43
  -1   2   7 1085.63   46.82
  -1   2   6  492.60   24.10
  -1  -2   6  472.10   23.84
  -1   2   6  480.22   23.97
  -1   2   5  427.95   20.37
  -1   2   5  424.13   20.60
  -1  -2   5  368.84   19.80
  -1   2   4 4423.16  145.31
   1   2  -4 4373.45  145.51
  -1   2   4 4306.41  145.54
  -1  -2   4 4335.23  145.40
  -1   2   3 5210.72  174.40
  -1  -2   3 5413.89  174.15
   1   2  -3 5283.29  174.39
  -1   2   2 3466.53  115.31
  -1   2   2 3460.35  114.39
  -1  -2   2 3499.11  115.33
  -1  -2   2 3397.74  114.24
  -1   2   2 3614.48  116.38
  -1   2   1   22.93    3.04
  -1   2   1   17.20    2.94
  -1  -2   1   16.37    2.78
   1   2  -1   12.43    1.92
  -1  -2   1   13.29    1.99
  -1   2   1   19.91    2.12
   1   2  -1   13.61    1.69
   1   2   0 6492.11  200.31
  -1   2   0 6111.08  200.82
  -1   2   0 6336.95  200.90
  -1  -2   0 6159.41  199.80
  -1   2   0 5984.90  199.69
  -1   2   0 6109.31  198.39
  -1  -2   0 6434.08  200.52
  -1  -2  -1   32.27    3.55
  -1   2  -1   28.44    3.46
  -1   2  -1   31.52    3.92
   1   2   1   36.09    3.89
   1  -2   2 1297.94   46.75
  -1   2  -2 1289.33   46.64
  -1  -2  -2 1313.08   43.46
  -1  -2  -2 1370.36   46.47
   1   2   2 1163.61   47.11
  -1   2  -2 1329.80   46.84
  -1  -2  -3 3201.86  104.42
  -1  -2  -3 2942.47  104.15
  -1   2  -3 3107.36  104.36
   1  -2   3 3091.25  104.78
  -1   2  -3 3190.63  104.95
  -1  -2  -4  289.87   15.62
  -1   2  -4  303.47   15.69
  -1  -2  -4  283.45   14.65
   1  -2   4  282.02   15.13
   1  -2   5  121.09    9.38
  -1   2  -5  107.45    9.41
  -1  -2  -5  103.15    9.24
  -1   2  -6 3947.80  139.81
  -1  -2  -6 4014.22  140.15
   1  -2   6 4151.10  138.67
  -1  -2  -7  464.76   22.52
   1  -2   7  466.91   24.34
  -1  -2  -7  424.69   24.97
  -1   2  -7  403.02   24.59
   1  -2   8  430.28   24.49
  -1   2  -8  423.38   26.33
  -1  -2  -8  420.15   26.40
  -1   2  -9  335.20   24.56
  -1   2  -9  378.97   24.38
   1  -2   9  331.86   22.24
  -1  -2  -9  345.63   24.75
   1   2  10  302.97   15.51
  -1   2 -10  294.66   22.76
  -1  -2 -10  330.33   25.51
   1  -2  10  323.80   16.24
   1  -2  10  333.53   22.70
  -1   2 -10  312.50   25.02
   1  -2  10  309.12   15.69
  -1  -2 -11   47.64   10.45
   1  -2  11   47.19    8.87
   1  -2  11   45.76    5.70
   1   2  11   49.28    5.82
   1   2  11   35.77    8.25
   1  -2  11   47.75    5.83
  -1   2 -11   31.51    7.92
  -1   2 -11   49.92   10.49
   1   2  12  763.80   31.47
  -1   2 -12  707.07   45.62
  -1  -2 -12  706.60   45.69
   1   2  12  687.41   41.88
   1  -2  12  743.89   31.90
   1  -2  12  725.19   31.16
  -1   2 -12  721.75   42.51
   1  -2  12  834.65   43.25
  -1   2 -13   38.83   11.14
   1  -2  13   56.42    7.06
  -1   2 -13   64.84   11.77
   1   2  13   58.05    6.80
   1  -2  13   67.66    7.33
  -1  -2 -13   28.20    9.66
   1  -2  13   40.45    9.27
   1  -2  14   12.09    3.70
   1  -2  14   17.79    4.69
   1   2  14   19.18    4.57
   1  -2  15  190.79   12.75
  -1  -2 -15  135.37   14.57
   1  -2  15  175.99   12.66
   1   2  15  171.02   12.25
  -1   2 -15  143.91   14.89
  -1   2 -16  750.68   39.43
   1  -2  16  820.15   35.34
   1  -2  16  872.82   35.06
  -1  -2 -16  760.76   39.55
   1   2  16  831.94   34.67
   1  -2  17   41.87    5.81
  -1  -2 -17   24.11    5.96
   1  -2  17   45.29    5.92
  -1   2 -17   33.68    7.01
   1   2  17   45.54    5.92
   1  -2  18  114.03    9.01
  -1   2 -18  119.28   11.15
  -1  -2 -18  102.98   10.51
   1  -2  18  116.90    8.66
   1  -2  19  156.02    9.44
  -1  -2 -19  177.06   12.08
  -1   2 -19  154.71   11.53
   1  -2  19  164.21   10.03
  -1  -3  19  106.94    7.19
  -1  -3  18   97.83    7.73
  -1  -3  18  103.60    8.37
  -1  -3  17    1.40    2.60
  -1  -3  17    2.52    2.55
  -1  -3  16    5.43    2.88
  -1  -3  16    3.56    2.96
  -1  -3  15  266.48   15.87
  -1  -3  15  249.18   15.97
  -1  -3  14  111.31   10.01
  -1  -3  14  128.84   10.92
  -1  -3  13  248.17   15.46
  -1  -3  13  309.31   25.99
  -1  -3  13  266.19   16.08
   1   3 -13  272.05   24.76
  -1  -3  12   24.14    4.40
  -1  -3  12   17.43    6.27
  -1  -3  12   22.02    4.38
  -1  -3  11  997.46   40.23
  -1   3  11 1017.91   40.49
  -1  -3  11 1060.88   51.94
  -1  -3  10    0.57    1.83
  -1  -3  10    1.58    2.54
  -1   3  10    5.34    2.46
  -1   3   9 2333.24   89.43
  -1  -3   9 2255.87   90.06
  -1   3   8   11.54    3.88
  -1   3   8   11.13    4.15
  -1  -3   8   13.56    5.00
  -1  -3   7   59.70    8.26
  -1   3   7   42.25    6.85
  -1   3   6  327.24   19.75
  -1  -3   6  329.82   20.38
  -1   3   6  353.43   19.67
   1   3  -5 2397.35   88.45
  -1   3   5 2575.56   89.75
  -1  -3   5 2512.39   89.73
  -1   3   5 2466.69   88.24
   1   3  -4    7.52    2.98
  -1  -3   4   -0.72    2.02
  -1   3   3   68.50    6.91
  -1  -3   3   78.74    7.43
  -1   3   2 1114.41   41.33
  -1   3   2 1082.42   40.59
  -1  -3   2 1023.38   41.20
   1   3  -1   14.32    2.60
  -1   3   1   14.25    3.24
  -1   3   1   19.06    3.33
  -1   3   0   49.58    5.08
   1   3   0   53.29    4.84
  -1  -3   0   41.97    4.45
   1   3   1  571.98   23.92
  -1   3  -1  573.83   21.91
  -1   3  -1  544.13   24.32
  -1  -3  -1  561.11   23.41
  -1   3  -1  533.44   22.95
  -1   3  -2   21.01    3.63
  -1  -3  -2   24.71    3.88
  -1   3  -2   17.52    3.70
   1   3   2   21.69    3.97
  -1   3  -2   22.27    3.22
  -1  -3  -3  146.74    9.94
  -1   3  -3  136.63    9.66
  -1   3  -3  134.75    9.68
   1  -3   3  139.39   10.25
   1   3   4 1021.78   42.55
  -1   3  -4 1018.91   41.45
  -1  -3  -4 1034.25   40.88
   1  -3   4 1037.35   42.07
   1   3   5 1273.14   52.82
   1  -3   5 1325.70   51.99
  -1  -3  -6  147.22   12.59
   1  -3   6  170.01   13.17
   1   3   6  141.62   13.02
  -1  -3  -7  706.15   33.23
   1  -3   7  701.65   34.93
   1   3   7  711.99   36.48
  -1  -3  -7  756.83   36.17
   1  -3   8   22.34    5.80
  -1  -3  -8   28.43    5.62
   1   3   8   15.39    5.55
  -1  -3  -8   24.11    6.13
   1  -3   9   11.27    4.73
   1  -3   9   16.81    3.30
   1   3   9    9.35    4.36
   1   3  10  332.39   25.59
  -1   3 -10  335.47   25.15
   1  -3  10  381.45   18.30
   1  -3  10  335.97   24.84
   1   3  11  724.67   41.36
   1  -3  11  733.45   40.59
  -1   3 -11  671.98   39.96
   1  -3  11  665.08   29.70
   1  -3  12   14.65    4.05
   1  -3  12   17.62    6.57
   1   3  12   16.20    6.25
  -1   3 -12   16.07    6.48
   1  -3  13  157.69   12.23
   1  -3  13  174.66   19.38
  -1   3 -13  144.00   17.87
   1  -3  14   72.38    8.08
   1  -3  15   32.89    5.59
  -1  -3 -15   30.48    6.84
   1  -3  16  512.47   25.14
  -1  -3 -16  519.19   28.68
   1  -3  17   60.33    7.00
   1  -3  17   68.21    6.91
   1  -3  18   17.91    3.46
   1  -3  18   26.42    4.24
   1  -3  19   61.80    5.58
   1  -3  19   56.55    5.03
  -1  -4  19   38.21    3.85
  -1  -4  18   24.93    3.91
  -1  -4  18   16.83    3.16
  -1  -4  17  634.25   26.52
  -1  -4  17  589.28   26.77
  -1  -4  16    0.73    2.78
  -1  -4  16   -0.67    2.42
  -1  -4  15   32.98    5.37
  -1  -4  15   34.26    5.56
  -1  -4  14   90.27    8.64
  -1  -4  14   71.22    7.90
  -1  -4  13  458.82   22.35
  -1   4  13  435.65   21.22
  -1  -4  13  413.13   22.01
  -1  -4  12   34.79    5.41
  -1  -4  12   15.01    6.35
  -1   4  12   25.64    4.45
  -1  -4  12   28.60    4.95
  -1   4  11  482.24   22.13
  -1  -4  11  455.11   22.45
  -1  -4  11  487.82   22.70
  -1  -4  11  454.84   32.55
  -1  -4  10    9.56    3.09
  -1  -4  10    4.24    2.52
  -1  -4  10    7.26    4.77
  -1  -4   9  312.83   24.04
  -1  -4   9  309.67   15.99
  -1  -4   9  324.58   16.21
  -1   4   8   12.15    4.54
  -1  -4   8   14.73    5.81
  -1   4   7  821.84   39.15
  -1   4   7  853.15   40.81
  -1  -4   7  875.99   41.84
  -1   4   6 1065.60   45.89
  -1  -4   6 1128.28   49.02
   1   4  -5  276.39   17.23
  -1   4   5  250.56   16.58
  -1  -4   5  248.45   17.60
  -1  -4   4    2.81    2.89
  -1   4   4    0.87    2.41
   1   4  -4    0.84    2.20
   1   4  -3  275.31   16.51
  -1   4   3  266.26   16.22
  -1  -4   3  252.00   16.53
  -1   4   2    5.85    2.96
  -1  -4   1 2477.10   87.65
   1   4  -1 2546.78   87.68
  -1   4   1 2707.52   90.65
  -1   4   0    3.71    2.49
  -1   4   0    1.94    2.17
  -1  -4   0    3.24    2.13
   1   4   0    6.69    2.32
   1   4   1   72.90    6.99
  -1  -4  -1   86.36    7.50
  -1   4  -1   77.62    7.88
  -1  -4  -2   46.26    5.80
   1   4   2   46.67    6.14
  -1   4  -2   45.15    5.99
  -1  -4  -3 2719.01   95.95
   1   4   3 2700.59   97.13
  -1   4  -3 2746.28   96.45
  -1   4  -4  109.32    9.57
   1   4   4   91.92    9.71
  -1   4  -4  104.57    9.43
   1  -4   4   90.97    9.67
  -1  -4  -4   93.95    9.09
   1   4   5 1691.03   67.24
   1  -4   5 1618.53   66.78
  -1  -4  -5 1742.44   65.53
  -1   4  -5 1724.63   65.76
  -1  -4  -6  173.73   13.90
   1  -4   6  187.40   15.46
   1   4   6  156.05   14.47
  -1   4  -6  159.75   13.83
   1   4   7  114.49   12.93
  -1  -4  -7  131.95   12.54
   1  -4   7  142.48   14.28
   1  -4   8  109.01   12.71
  -1  -4  -8   84.00   10.38
   1   4   8  108.71   12.79
   1  -4   8   84.56    7.04
   1   4   9 1942.51   81.55
   1  -4   9 1917.21   68.79
   1  -4   9 1977.24   81.73
   1   4  10    9.18    4.83
   1  -4  10    9.58    3.20
   1  -4  10    3.65    3.79
  -1   4 -11   13.29    6.52
   1  -4  11   21.19    4.37
  -1   4 -11    5.70    4.69
   1   4  11   25.65    7.56
   1  -4  11   15.95    5.87
  -1   4 -12   -2.08    4.31
   1   4  12    2.08    3.35
   1  -4  12    4.31    4.00
  -1   4 -12   -2.43    4.51
   1  -4  12    4.59    3.01
   1  -4  13  407.49   21.61
   1  -4  14   38.84    6.21
   1  -4  15  853.08   35.67
   1  -4  15  873.94   37.11
   1  -4  16   42.98    5.58
   1  -4  16   48.67    6.45
   1  -4  17   46.74    5.53
   1  -4  17   63.60    6.66
   1  -4  18   38.54    4.89
   1  -4  18   26.33    3.74
   1  -4  19  258.17   12.65
  -1  -5  18   44.06    4.41
  -1  -5  17  168.96   10.17
  -1  -5  17  142.30    9.93
  -1  -5  16   65.12    6.86
  -1  -5  16   61.17    6.50
  -1  -5  15  449.51   20.98
  -1   5  15  379.77   19.53
  -1  -5  15  395.25   20.63
  -1  -5  14   50.18    6.28
  -1   5  14   33.92    5.31
  -1  -5  13   25.14    4.69
  -1   5  13   33.49    5.14
  -1  -5  12   39.81    5.77
  -1   5  12   43.52    5.92
  -1   5  11  839.23   34.73
  -1  -5  11  841.49   35.04
  -1  -5  11  834.16   34.80
  -1  -5  11  799.98   48.21
  -1  -5  10    6.23    4.72
  -1   5  10    3.76    2.54
  -1  -5  10    5.75    2.59
  -1  -5  10    8.71    3.11
  -1   5   9  787.90   40.48
  -1   5   9  724.89   30.41
  -1  -5   9  797.00   43.76
  -1  -5   9  709.12   30.14
  -1  -5   9  722.73   30.74
  -1  -5   8  244.01   21.40
  -1   5   8  227.95   13.04
  -1  -5   8  225.06   13.17
  -1   5   8  236.71   19.30
  -1   5   7  160.75   14.81
  -1   5   7  111.74    8.38
  -1  -5   7  121.83   13.98
  -1  -5   7  143.23    9.53
  -1   5   6  237.22   17.21
  -1  -5   6  227.29   18.74
  -1   5   6  199.36   16.81
   1   5  -5 3725.99  130.63
  -1  -5   5 3639.04  133.05
  -1   5   5 3590.09  130.77
  -1   5   5 3671.43  129.71
  -1   5   4    6.45    3.46
   1   5  -4    5.10    3.14
   1   5  -3 1309.43   54.04
  -1   5   3 1353.74   54.37
  -1   5   2  375.30   21.32
  -1   5   1  306.86   18.40
   1   5   0  266.36   15.67
  -1   5   0  276.26   16.71
  -1  -5   0  262.84   15.28
  -1   5   0  251.30   16.92
   1   5   1  150.73   11.78
  -1  -5  -1  188.55   12.68
  -1   5  -1  184.96   13.76
   1   5   2  336.08   19.99
  -1  -5  -2  359.00   19.74
  -1   5  -2  334.64   19.89
  -1  -5  -3  339.65   20.33
  -1   5  -3  381.31   21.39
  -1  -5  -4  449.10   24.60
   1   5   4  434.33   25.35
  -1   5  -4  445.40   24.43
  -1  -5  -5 1209.46   52.47
   1   5   5 1255.12   54.60
  -1  -5  -6   16.89    4.90
   1   5   6   18.14    5.36
   1  -5   6    8.71    4.69
  -1  -5  -7  513.35   24.59
   1  -5   7  505.54   21.96
   1   5   7  566.53   32.20
  -1  -5  -7  472.33   28.43
   1  -5   7  474.61   30.97
  -1  -5  -7  486.68   21.45
   1  -5   8  238.14   13.47
   1   5   8  244.35   21.22
  -1  -5  -8  212.10   18.52
  -1  -5  -8  252.77   13.38
   1  -5   8  252.05   21.76
  -1  -5  -8  223.96   15.20
   1  -5   9  174.48   11.49
  -1  -5  -9  163.24   10.78
  -1  -5  -9  168.39   16.62
   1   5   9  141.10   16.62
   1  -5   9  177.97   18.94
   1   5  10  476.87   32.28
   1  -5  10  421.82   21.02
   1  -5  10  385.18   30.80
  -1   5 -11 1034.06   54.14
   1   5  11 1021.61   54.21
   1  -5  11 1071.63   57.02
   1  -5  11 1004.93   41.48
   1  -5  12   21.26    4.55
   1  -5  13  117.65   10.39
   1  -5  14  376.88   20.58
   1   5  15  129.23    9.96
   1  -5  15  128.09    9.87
   1   5  16   13.15    3.29
   1  -5  16   13.10    3.70
   1  -5  16   11.34    3.14
   1  -5  17  284.78   15.09
   1  -5  17  264.79   13.71
   1  -5  18   53.02    5.27
  -1  -6  17  105.41    7.17
  -1   6  16   50.98    5.46
  -1  -6  16   45.47    5.13
  -1   6  15   31.42    4.72
  -1  -6  15   40.12    5.15
  -1   6  14  132.50   10.20
  -1  -6  14  136.53   10.21
  -1   6  13  678.14   29.86
  -1  -6  13  668.30   29.52
  -1   6  12   82.63    8.20
  -1  -6  12   74.46    7.90
  -1  -6  11  122.01   10.13
  -1   6  11  105.82    9.36
  -1  -6  10  100.15    9.11
  -1   6  10   94.37    8.60
  -1  -6  10   83.79   14.15
  -1   6   9  161.29   11.36
  -1   6   9  170.50   17.63
  -1  -6   9  170.73   19.89
  -1  -6   9  176.28   12.10
  -1   6   8  269.66   21.72
  -1   6   8  233.80   13.90
  -1  -6   8  236.46   14.13
  -1  -6   8  214.77   21.51
  -1   6   7  714.71   37.77
  -1   6   7  605.17   27.14
  -1  -6   7  672.28   28.14
  -1   6   6  298.65   15.30
  -1  -6   6  279.80   14.84
   1   6  -5    1.29    2.08
  -1  -6   5    6.14    2.19
  -1   6   5    2.78    3.42
   1   6  -4 1311.12   55.06
  -1   6   4 1220.23   54.97
  -1   6   3  226.57   17.69
   1   6  -3  266.00   18.54
  -1   6   2  574.96   30.35
   1   6  -2  578.39   30.37
  -1   6   1 1184.03   49.18
  -1   6   1 1072.06   49.34
  -1   6   0  146.52   12.93
  -1   6   0  129.13   12.87
   1   6   1  755.72   35.23
  -1  -6  -1  747.02   34.78
  -1   6  -1  777.54   36.94
  -1  -6  -2  366.23   21.29
   1   6   2  322.71   20.80
  -1   6  -2  342.80   21.80
  -1  -6  -3 1390.05   56.35
   1   6   3 1236.70   55.38
  -1   6  -3 1399.55   56.77
  -1  -6  -4   58.94    8.49
  -1   6  -4   69.19    9.19
   1   6   4   53.02    8.50
  -1  -6  -5   64.29    9.36
   1  -6   5   50.41    5.43
  -1  -6  -5   59.88    5.60
  -1  -6  -6  308.20   22.22
  -1  -6  -6  290.34   14.87
  -1  -6  -6  288.26   17.30
  -1  -6  -7   40.81    6.30
  -1  -6  -7   33.62    4.62
  -1  -6  -7   47.89    8.80
  -1  -6  -8   58.13    7.58
   1   6   8   60.60   10.94
  -1  -6  -8   46.49    8.84
   1  -6   8   39.33    5.38
  -1  -6  -9  193.84   14.78
   1  -6   9  216.41   13.11
   1   6   9  143.71   17.81
  -1  -6  -9  162.48   17.81
   1   6  10   21.39    7.17
   1  -6  10   25.53    8.07
  -1  -6 -10    9.26    4.88
   1  -6  10   15.15    3.99
   1  -6  11   31.33    5.26
   1  -6  12  307.42   17.83
   1  -6  13  106.52    9.66
   1   6  14   19.04    4.09
   1  -6  14   20.47    4.71
   1  -6  15  166.35   11.75
   1   6  15  166.30   11.12
   1  -6  16   77.99    7.34
   1   6  16   86.74    7.19
   1  -6  17   11.63    2.68
   1   6  17    9.97    2.49
  -1   7  17   45.55    4.16
  -1   7  16   61.14    5.64
  -1   7  15   69.05    6.54
  -1   7  14   58.82    6.56
  -1   7  13    7.63    3.16
  -1   7  12  666.20   29.41
  -1  -7  12  638.85   29.47
  -1   7  11   44.49    6.10
  -1  -7  11   38.58    6.06
  -1   7  10   26.40    5.05
  -1  -7  10   39.12    6.10
  -1   7   9   62.49   11.19
  -1   7   9   58.24    6.89
  -1  -7   9   61.90    7.22
  -1   7   8  798.87   34.17
  -1   7   8  773.08   44.54
  -1  -7   8  881.43   35.63
  -1   7   7   35.15    5.09
  -1  -7   7   32.84    5.31
  -1  -7   7   31.46    4.81
  -1  -7   6  499.03   22.78
  -1  -7   6  503.63   23.61
  -1   7   6  487.84   22.73
  -1   7   6  564.45   33.72
  -1   7   5   40.50    8.32
   1   7  -5   33.15    7.49
  -1  -7   5   37.62    4.79
  -1   7   4   30.66    7.16
   1   7  -4   22.94    6.15
  -1  -7   4   24.25    3.84
   1   7  -3   20.82    5.48
  -1  -7   3   10.58    2.72
  -1   7   3   14.55    4.88
  -1   7   2  639.74   36.35
   1   7  -2  715.92   36.40
  -1  -7   2  665.89   27.19
  -1   7   2  663.17   35.86
  -1   7   1  155.99   14.82
  -1   7   1  157.79   15.83
  -1  -7   1  168.85   10.06
  -1   7   0    4.18    3.17
  -1  -7   0    1.85    1.87
  -1  -7   0    3.77    2.42
  -1   7  -1  104.32   12.24
  -1  -7  -1  108.76    7.80
   1  -7   1  106.99    8.15
  -1  -7  -1  128.79   10.29
  -1  -7  -2  559.32   30.52
   1  -7   2  553.68   24.28
   1   7   2  540.44   30.54
  -1  -7  -2  569.93   26.36
  -1   7  -2  602.75   32.21
   1   7   3   78.60   10.70
  -1  -7  -3   95.31    8.81
  -1   7  -3   96.65   11.52
   1  -7   3   94.44    7.85
  -1  -7  -3   90.47    7.12
  -1  -7  -3   79.97   10.57
  -1  -7  -4 1274.65   55.72
   1  -7   4 1240.54   46.43
   1   7   4 1199.85   55.51
  -1  -7  -4 1200.15   45.26
   1   7   5  339.64   25.65
   1  -7   5  397.37   19.41
  -1  -7  -5  405.81   26.86
  -1  -7  -5  397.96   18.74
  -1  -7  -6   69.48   10.76
  -1  -7  -6   51.93    5.86
  -1  -7  -6   44.48    7.02
   1   7   6   49.72    9.42
  -1  -7  -7  340.19   26.44
   1   7   7  381.68   27.91
  -1  -7  -7  397.24   22.49
  -1  -7  -7  404.09   19.51
  -1  -7  -8 1161.59   49.01
  -1  -7  -8 1048.17   55.40
   1   7   8 1184.07   57.80
  -1  -7  -8 1151.11   44.65
  -1  -7  -9   23.60    7.09
  -1  -7  -9   23.01    5.51
  -1  -7  -9   21.88    4.23
   1   7   9   10.11    4.63
   1  -7  10  326.88   17.92
  -1  -7 -10  295.46   17.17
   1  -7  11  296.97   16.95
  -1  -7 -11  276.72   16.41
   1   7  12  308.77   17.20
   1  -7  12  300.58   17.20
  -1  -7 -12  288.36   16.88
   1  -7  13   56.64    6.89
   1   7  13   68.70    7.23
   1  -7  14  131.79   10.19
   1   7  14  151.31   10.55
   1   7  15    0.55    1.84
   1  -7  15    2.93    2.10
   1  -7  16   15.81    3.20
   1   7  16   10.40    2.55
   1   7  17   47.87    4.33
  -1   8  16  167.31    9.15
  -1   8  15    2.31    1.82
  -1   8  14  318.36   16.20
  -1   8  13    5.69    2.70
  -1   8  12   76.66    7.73
  -1  -8  12   66.35    7.44
  -1   8  11   15.27    3.96
  -1  -8  11   12.76    3.87
  -1   8  10 1204.14   47.01
  -1  -8  10 1160.90   47.47
  -1   8   9   92.24    8.85
  -1  -8   9   91.77    9.14
  -1   8   8  223.81   14.25
  -1  -8   8  239.86   15.29
  -1   8   7   -1.98    3.19
   1  -8  -7    1.99    3.21
  -1  -8   7    0.77    2.49
  -1   8   7    1.38    2.48
  -1  -8   6  161.43   11.22
  -1   8   6  151.85   17.35
  -1  -8   6  176.45   12.32
  -1  -8   5   22.58    4.48
   1   8  -5   22.31    6.60
  -1  -8   5   13.91    3.57
  -1  -8   4  367.77   18.23
  -1   8   4  335.69   26.03
  -1   8   3    3.41    3.53
  -1   8   3   -1.84    2.95
  -1  -8   3   -2.37    2.20
  -1  -8   2   80.40    7.19
  -1   8   2   59.18   10.17
  -1   8   2   86.01   12.32
  -1  -8   1   98.49   10.01
  -1  -8   1  101.43    7.97
  -1  -8   0  831.36   33.46
  -1  -8   0  851.52   37.45
  -1  -8  -1  128.33    9.05
   1  -8   1  116.34    9.16
  -1  -8  -2  266.80   14.19
   1  -8   2  228.53   14.12
  -1  -8  -2  255.13   16.28
   1   8   3   56.51    9.50
  -1  -8  -3   60.84    6.33
  -1  -8  -3   55.83    7.32
  -1  -8  -3   57.66    9.51
   1  -8   3   52.26    6.27
   1   8   4  293.74   23.39
  -1  -8  -4  315.41   23.82
  -1  -8  -4  312.67   16.25
   1  -8   4  300.92   16.80
  -1  -8  -5   66.83    8.69
   1   8   5   77.09   11.58
  -1  -8  -5   47.31    9.12
  -1  -8  -5   64.05    6.71
  -1  -8  -6 1345.35   54.61
  -1  -8  -6 1396.12   63.50
  -1  -8  -6 1316.65   49.84
  -1  -8  -7    2.07    2.12
   1   8   7   -1.99    2.61
  -1  -8  -7    1.09    3.37
  -1  -8  -7   -1.97    3.16
  -1  -8  -8  304.78   20.12
  -1  -8  -8  297.02   16.80
   1  -8   9   25.05    4.87
   1   8   9   24.44    4.59
  -1  -8  -9   21.37    4.38
  -1  -8  -9   16.13    5.28
   1   8  10   71.50    7.52
  -1  -8 -10   69.65    7.50
   1  -8  10   76.55    8.12
   1   8  11    3.50    2.60
   1  -8  11   -0.74    2.39
  -1  -8 -11   -0.73    2.13
   1   8  12  689.44   29.87
   1   8  13    1.85    2.29
   1   8  14   50.59    5.60
   1   8  15    1.36    1.74
   1   8  16  137.68    8.05
  -1   9  15    2.79    1.56
  -1   9  14   83.05    6.57
  -1   9  13   16.93    3.37
  -1   9  12  681.20   28.88
  -1   9  11   10.51    3.31
  -1  -9  11   17.63    4.38
  -1  -9  10  422.31   21.98
  -1   9  10  429.24   21.27
  -1   9   9  259.72   15.36
  -1  -9   9  241.95   15.70
  -1  -9   8  247.18   15.88
  -1  -9   7  594.74   28.17
  -1  -9   6 1424.53   53.44
  -1  -9   6 1378.51   54.32
  -1  -9   5  287.47   16.11
  -1  -9   5  264.47   16.25
  -1  -9   4  100.11    8.58
  -1  -9   4  104.55    9.23
  -1   9   4   75.36   12.45
  -1  -9   3   35.25    6.86
  -1  -9   3   31.52    5.01
  -1   9   3   30.88    7.87
  -1  -9   2 1163.65   46.44
  -1  -9   2 1299.07   52.07
  -1  -9   1    3.21    2.15
  -1  -9   0  585.58   26.12
  -1  -9  -1  145.71   10.20
  -1  -9  -1  122.99   11.83
  -1  -9  -2  178.11   11.74
  -1  -9  -2  174.81   13.89
   1  -9   2  166.01   11.94
  -1  -9  -3    2.00    2.40
  -1  -9  -3   -1.00    2.77
  -1  -9  -4 1056.49   42.02
  -1  -9  -5  478.90   23.02
  -1  -9  -5  452.13   26.13
  -1  -9  -6   86.97   10.39
  -1  -9  -7  310.84   20.85
  -1  -9  -8  407.55   24.38
  -1  -9  -8  403.86   20.71
  -1  -9  -9    7.99    3.98
  -1  -9  -9    8.68    3.16
   1  -9   9   13.28    4.24
  -1  -9 -10  343.01   18.27
   1  -9  10  343.29   18.75
   1   9  11   58.76    6.48
   1  -9  11   53.32    6.48
   1   9  12    7.98    2.81
   1  -9  12    4.93    2.69
   1   9  13   15.61    3.24
   1   9  14  347.29   15.96
   1   9  15   19.88    2.77
  -1  10  13   19.15    2.99
  -1  10  12    0.47    1.44
  -1  10  11  279.91   14.63
  -1 -10  11  281.34   15.36
  -1 -10  10  127.18    9.98
  -1 -10   9    5.93    3.00
  -1 -10   8    3.87    2.79
  -1 -10   7    8.70    3.29
  -1 -10   6   88.73    9.05
  -1 -10   6  106.58    9.05
  -1 -10   5  324.75   21.27
  -1 -10   5  303.46   17.06
  -1 -10   5  305.11   17.81
  -1 -10   4  816.58   38.51
  -1 -10   4  762.33   33.20
  -1 -10   3    7.13    3.25
  -1 -10   2   17.84    4.01
  -1 -10   1  361.05   19.10
  -1 -10   0  315.45   20.39
  -1 -10   0  302.27   16.95
  -1 -10  -1   56.59    8.13
  -1 -10  -1   51.03    6.18
  -1 -10  -2  559.44   28.48
  -1 -10  -2  498.57   24.17
  -1 -10  -3  171.42   12.00
  -1 -10  -4   14.07    5.36
  -1 -10  -4   17.40    4.01
  -1 -10  -5  131.19   13.01
  -1 -10  -5  151.57   11.17
  -1 -10  -6   34.84    5.52
  -1 -10  -6   30.28    6.66
  -1 -10  -7   -1.14    2.81
  -1 -10  -7   -1.48    2.28
  -1 -10  -8   42.19    5.86
   1 -10   8   37.09    5.83
  -1 -10  -9  200.02   13.39
   1 -10   9  240.00   14.39
  -1 -10 -10  224.29   13.96
   1 -10  10  258.53   14.66
  -1 -10 -11   94.96    8.13
   1 -10  11   99.21    8.06
   1 -10  12  312.03   15.41
  -1 -10 -12  308.42   15.58
  -1 -10 -13   23.51    3.46
  -1 -11  11  105.21    8.90
  -1 -11  10    1.56    2.51
  -1 -11   9  138.40   11.58
  -1 -11   9  121.61    9.37
  -1 -11   8  100.12   10.01
  -1 -11   8   72.97    7.42
  -1 -11   7  122.04   11.69
  -1 -11   7  118.18    9.61
  -1 -11   6    2.12    2.46
  -1 -11   5  314.01   16.94
  -1 -11   4  169.29   11.68
  -1 -11   3   79.45    7.81
  -1 -11   2  251.22   15.11
  -1 -11   2  268.26   18.46
  -1 -11   1   46.78    6.26
  -1 -11   1   52.38    7.96
  -1 -11   0   14.29    4.01
   1 -11   0   11.85    3.43
  -1 -11  -1  335.86   20.83
  -1 -11  -1  307.95   17.47
  -1 -11  -1  331.39   17.74
  -1 -11  -2  219.82   13.97
  -1 -11  -2  247.90   17.26
  -1 -11  -3   41.96    5.68
  -1 -11  -3   48.45    7.99
  -1 -11  -4   45.92    5.98
  -1 -11  -4   44.35    7.67
  -1 -11  -5   46.91    6.07
  -1 -11  -5   41.13    7.36
  -1 -11  -6    0.68    2.26
   1 -11   6    2.89    2.68
  -1 -11  -6    2.15    3.45
  -1 -11  -7  436.78   24.65
   1 -11   7  449.92   21.94
  -1 -11  -7  461.77   21.79
  -1 -11  -8   47.82    5.66
   1 -11   8   39.43    5.43
  -1 -11  -8   38.93    6.43
  -1 -11  -9  215.86   12.94
   1 -11   9  248.98   13.70
  -1 -11 -10   14.97    3.19
   1 -11  10   20.37    3.67
  -1 -11 -11  404.23   18.04
   1 -11  11  407.03   18.05
  -1 -12   9   18.65    3.55
  -1 -12   8    0.69    2.01
  -1 -12   8    0.93    1.62
  -1 -12   7  159.64   11.97
  -1 -12   6   39.83    6.22
  -1 -12   5   19.87    4.86
  -1 -12   4    2.83    3.16
  -1 -12   4    0.57    1.84
  -1 -12   3  594.74   29.07
  -1 -12   3  554.62   24.86
  -1 -12   2   17.15    3.63
   1 -12  -2   13.04    3.15
  -1 -12   2   19.68    5.03
   1 -12  -1  241.09   14.18
  -1 -12   1  285.82   18.22
  -1 -12   1  290.75   15.40
  -1 -12   0   71.76    7.26
  -1 -12   0   92.45    9.89
  -1 -12  -1   15.97    3.65
  -1 -12  -1   21.27    5.03
  -1 -12  -2   12.74    3.48
  -1 -12  -2   22.70    5.44
  -1 -12  -3  642.89   31.58
  -1 -12  -3  635.65   27.64
   1 -12   4   82.86    7.67
  -1 -12  -4   73.58    9.04
  -1 -12  -4   95.41    7.86
  -1 -12  -5   76.52    7.06
  -1 -12  -5   66.48    8.28
   1 -12   5   69.74    6.82
  -1 -12  -6    3.28    1.97
   1 -12   6    4.01    2.44
  -1 -12  -6    5.27    3.36
  -1 -12  -7  107.47    9.83
  -1 -12  -7  115.81    8.31
   1 -12   7  109.97    8.33
  -1 -12  -8   93.53    7.10
   1 -12   8   90.38    7.16
  -1 -12  -9  106.20    7.18
   1 -12   9   97.00    7.07
   1 -13  -6   -0.37    1.24
  -1 -13   6    0.58    1.62
   1 -13  -5  145.36    8.86
  -1 -13   5  167.18   11.16
   1 -13  -4   43.24    4.54
  -1 -13   4   50.09    6.06
   1 -13  -3  175.18   10.09
  -1 -13   3  176.73   12.37
  -1 -13   2   34.50    5.47
  -1 -13   2   28.24    3.91
  -1 -13   1    5.74    2.18
  -1 -13   1    3.17    2.85
   1 -13  -1    0.74    2.38
  -1 -13   1    3.03    2.54
  -1 -13   0   26.79    3.88
  -1 -13   0   30.64    5.42
  -1 -13  -1  271.41   16.73
  -1 -13  -1  279.20   14.15
  -1 -13  -2    2.38    2.65
  -1 -13  -2    2.42    2.11
  -1 -13  -3   32.72    4.24
  -1 -13  -3   28.39    5.23
  -1 -13  -4   43.20    4.62
  -1 -13  -4   26.13    4.94
  -1 -13  -5   38.86    4.29
  -1 -13  -5   37.59    5.28
  -1 -13  -6   13.23    2.51
   2   0 -19   -2.35    2.72
  -2   0  19    0.46    1.64
  -2   0  18  123.51    9.19
  -2   0  17   -0.68    2.46
  -2   0  16   16.52    3.91
  -2   0  15   -0.84    2.90
  -2   0  14  725.69   32.77
  -2   0  13    3.92    2.91
  -2   0  13   -2.15    3.45
  -2   0  13   -1.75    3.25
  -2   0  12  259.09   15.43
  -2   0  12  232.90   20.32
  -2   0  12  269.88   23.80
  -2   0  11    3.59    4.08
  -2   0  11   -0.66    2.27
  -2   0  11    1.42    1.87
  -2   0  10  601.68   26.91
  -2   0  10  700.99   37.28
  -2   0  10  658.24   34.10
  -2   0   9    1.40    2.60
  -2   0   9   -1.09    2.27
  -2   0   8  651.11   33.85
  -2   0   7    1.06    2.41
  -2   0   6  642.30   30.24
  -2   0   6  596.68   29.90
  -2   0   5   -0.81    2.37
  -2   0   5   -1.52    2.34
  -2   0   4 1292.52   50.61
  -2   0   4 1353.00   50.28
  -2   0   3    1.70    1.90
  -2   0   3    0.69    2.57
  -2   0   3   -0.51    1.76
  -2   0   2 4013.07  137.28
  -2   0   2 4106.64  138.79
   2   0  -2 4196.42  134.64
  -2   0   2 4201.16  136.57
  -2   0   1    2.76    1.72
  -2   0   1    2.80    2.44
  -2   0   1    2.50    1.91
  -2   0   1    0.92    1.24
  -2   0   0 1389.62   49.51
  -2   0   0 1324.00   45.40
  -2   0   0 1341.35   45.27
  -2   0  -1    7.72    2.37
  -2   0  -2  168.46   10.18
  -2   0  -3    1.10    1.97
  -2   0  -4  155.97   10.83
  -2   0  -5    0.68    2.09
  -2   0  -5    0.77    1.89
  -2   0  -6  635.20   28.99
  -2   0  -6  575.05   30.36
  -2   0  -7    0.98    3.27
  -2   0  -7    1.23    3.41
  -2   0  -8  594.85   33.63
  -2   0  -8  601.18   31.39
  -2   0  -9    1.67    3.47
  -2   0 -10   13.46    5.93
  -2   0 -11    2.19    4.98
  -2   0 -11    1.09    3.37
  -2   0 -12  821.60   48.17
  -2   0 -12  811.62   39.80
  -2   0 -12  765.27   49.14
   2   0  12  853.66   34.92
  -2   0 -13    5.28    4.42
   2   0  13    4.45    3.44
  -2   0 -13   -2.38    4.93
  -2   0 -14 1607.35   68.06
   2   0  14 1622.97   61.28
  -2   0 -15    1.38    4.06
   2   0  15    3.90    3.32
  -2   0 -16  307.77   21.99
   2   0  16  343.94   18.67
  -2   0 -17   -2.33    3.74
   2   0  17    1.34    2.71
  -2   0 -18  679.34   33.01
   2   0  18  719.80   29.36
  -2   0 -19    0.73    2.34
   2   0  19   -0.41    1.43
   2   1 -19   62.35    7.32
   2  -1 -19   56.07    6.92
  -2  -1  19   54.50    5.28
  -2   1  19   60.14    5.49
  -2  -1  18  153.45   10.01
  -2   1  18  119.76    9.16
  -2  -1  17   12.71    3.27
  -2   1  17   18.72    4.10
  -2  -1  17   18.18    3.98
  -2  -1  16  464.76   22.52
  -2   1  16  511.76   23.69
  -2  -1  16  453.99   23.02
  -2  -1  16  455.27   23.43
  -2  -1  15    4.34    2.68
  -2  -1  15    2.48    2.98
  -2  -1  14    3.63    2.34
  -2   1  14    3.32    2.99
  -2  -1  14    8.99    3.72
  -2  -1  13   55.77    6.90
  -2   1  13   38.96    6.17
  -2  -1  13   34.45    8.83
  -2   1  13   46.78   10.36
  -2  -1  13   59.25    6.66
  -2   1  13   46.67    9.47
  -2  -1  13   36.85    8.50
  -2  -1  12  201.51   12.54
  -2  -1  12  183.34   12.57
  -2   1  12  190.58   13.06
  -2  -1  12  191.19   19.94
  -2   1  12  216.39   20.95
  -2   1  12  188.11   17.82
  -2  -1  12  157.06   16.98
  -2  -1  11   90.27   13.11
  -2  -1  11   87.05    7.92
  -2   1  11   72.20   11.48
  -2   1  11   74.07    7.49
  -2   1  11   87.44   12.53
  -2  -1  11   74.67    7.10
  -2  -1  11   84.67   11.39
  -2   1  11   70.90   10.41
  -2   1  10  279.63   22.38
  -2  -1  10  284.15   15.05
  -2   1  10  294.71   15.86
  -2  -1  10  296.92   15.63
  -2   1  10  310.90   23.51
  -2  -1  10  328.20   22.17
  -2  -1  10  278.73   22.51
  -2   1   9   22.21    5.93
  -2  -1   9   16.00    4.78
  -2   1   8  421.64   25.82
  -2  -1   8  489.70   25.34
  -2  -1   7   20.23    4.61
  -2  -1   7   18.47    4.99
  -2   1   7   20.55    5.26
  -2  -1   7   31.03    6.04
  -2   1   7   24.76    5.38
  -2   1   6 1724.59   64.68
  -2  -1   6 1739.74   65.92
  -2  -1   6 1705.59   62.55
  -2  -1   6 1630.14   65.05
  -2   1   6 1599.66   64.83
  -2   1   5  453.28   22.37
  -2  -1   5  427.57   22.66
  -2  -1   5  422.39   22.65
  -2   1   5  461.48   23.14
  -2  -1   5  437.93   20.71
  -2  -1   4  750.77   32.23
   2   1  -4  822.05   30.66
  -2   1   4  697.83   31.65
  -2   1   4  755.26   31.66
  -2  -1   4  735.42   32.08
  -2  -1   4  732.37   29.65
  -2  -1   3   36.97    4.97
  -2   1   3   40.51    5.13
   2   1  -3   47.60    4.81
  -2   1   3   46.90    5.12
  -2   1   3   44.60    5.92
  -2  -1   3   53.82    5.65
  -2  -1   3   39.42    4.00
  -2   1   2 3440.59  111.83
  -2   1   2 3489.72  116.85
  -2  -1   2 3517.12  114.65
  -2   1   2 3579.12  114.75
  -2   1   2 3481.97  114.31
  -2  -1   2 3317.99  113.97
  -2  -1   2 3260.76  115.35
  -2  -1   2 3340.29  111.69
  -2   1   1   31.07    3.70
  -2  -1   1   28.08    4.37
  -2   1   1   22.09    4.01
  -2   1   1   24.73    4.05
  -2  -1   1   23.13    3.61
  -2  -1   1   28.35    3.61
  -2  -1   1   22.01    2.96
  -2  -1   0 1471.69   51.02
  -2   1   0 1428.81   50.88
  -2  -1   0 1449.14   49.41
  -2  -1   0 1311.97   46.45
  -2   1   0 1389.08   48.75
  -2  -1  -1  597.72   23.03
  -2   1  -1  581.32   24.58
  -2   1  -1  556.61   22.75
  -2   1  -2 5531.98  172.51
  -2   1  -2 5243.57  175.63
  -2   1  -2 5277.68  174.02
  -2  -1  -2 5159.00  173.60
  -2  -1  -3 1122.54   43.19
  -2   1  -3 1173.17   45.11
  -2   1  -3 1227.72   42.87
  -2   1  -4 1011.46   38.47
  -2   1  -4 1072.00   40.95
  -2   1  -5   51.39    6.25
  -2   1  -5   50.24    6.82
  -2  -1  -5   66.96    6.99
  -2   1  -6  824.59   37.62
  -2   1  -6  858.54   36.42
  -2   1  -6  798.27   37.98
  -2  -1  -6  820.37   38.39
  -2   1  -7    1.22    2.78
  -2   1  -7    0.99    2.76
  -2  -1  -7   -1.24    3.25
  -2  -1  -8   27.47    7.02
  -2   1  -8   28.15    6.21
  -2   1  -8   21.50    6.15
  -2   1  -9   98.38   13.03
  -2  -1  -9   87.24   12.35
  -2   1  -9  105.39   12.15
  -2   1 -10 2824.85  116.18
  -2   1 -10 2965.44  112.80
  -2  -1 -10 2910.31  116.80
   2  -1  10 2955.47  100.16
  -2   1 -11  283.67   23.25
  -2   1 -11  240.58   23.89
   2  -1  11  276.93   15.26
  -2   1 -11  276.30   18.97
  -2  -1 -11  337.19   27.67
  -2  -1 -11  269.00   18.77
   2  -1  12   79.00    8.15
  -2   1 -12   77.50   13.67
   2  -1  12   88.74    8.22
  -2  -1 -12  100.70   11.55
   2   1  12   98.91    8.82
  -2   1 -12   91.08   10.94
   2  -1  13   18.32    4.22
   2  -1  13   14.00    4.19
   2   1  13   17.70    4.57
  -2   1 -13   22.34    8.32
  -2   1 -13   19.74    6.13
  -2  -1 -13   10.50    5.33
   2   1  14  666.31   29.25
  -2   1 -14  568.64   33.17
   2  -1  14  616.48   28.44
   2  -1  14  622.67   28.72
  -2  -1 -14  619.87   34.24
   2   1  15   60.16    7.40
  -2  -1 -15   61.43   10.10
  -2   1 -15   65.89   10.15
   2  -1  15   73.78    8.13
   2  -1  15   59.97    7.20
   2  -1  16  700.90   31.04
  -2   1 -16  670.18   35.97
   2  -1  16  728.48   31.21
   2   1  16  715.48   31.20
  -2  -1 -16  699.49   36.46
  -2  -1 -17   29.54    6.49
   2  -1  17   46.53    5.86
   2   1  17   22.43    4.41
  -2   1 -17   43.48    7.58
  -2  -1 -18    0.94    3.01
  -2   1 -18   -1.88    3.02
   2  -1  18   -1.10    2.39
   2   1  18    4.42    2.62
   2   1  19   27.50    3.49
   2  -1  19   18.95    3.21
   2   2 -19    1.37    2.11
  -2  -2  19   -0.75    1.44
  -2   2  19   -0.40    1.39
  -2  -2  19    1.20    1.44
   2  -2 -19    3.42    2.54
  -2  -2  18  155.26   10.04
  -2   2  18  148.29    9.84
  -2  -2  18  149.84    9.70
  -2  -2  17  206.88   13.26
  -2   2  17  213.79   12.90
  -2  -2  17  203.58   12.49
  -2  -2  17  182.63   12.26
  -2  -2  16  123.18   10.40
  -2   2  16  121.75    9.97
  -2  -2  16  114.06    9.68
  -2  -2  16  125.15   10.07
  -2  -2  15  126.38   10.96
  -2  -2  15  141.99   11.03
  -2  -2  15  126.33   10.59
  -2  -2  14 1411.79   55.31
  -2  -2  14 1494.33   56.42
  -2  -2  13   19.74    4.40
  -2  -2  13   23.81    4.78
  -2  -2  13   25.68    7.73
  -2   2  13   31.39    8.27
  -2   2  13   17.49    6.33
  -2  -2  13   25.24    7.24
  -2  -2  12   22.65    4.42
  -2   2  12   27.28    7.70
  -2  -2  12   14.20    3.95
  -2  -2  12   29.89    8.09
  -2   2  12   27.42    7.52
  -2  -2  12   21.53    6.48
  -2  -2  11  139.96   10.04
  -2   2  11  143.17   16.30
  -2   2  11  122.57   10.12
  -2   2  11  106.65   14.33
  -2  -2  11  136.51   10.17
  -2  -2  11  134.29   15.91
  -2  -2  11  154.98   15.99
  -2  -2  10  326.22   16.93
  -2  -2  10  328.01   16.97
  -2   2  10  351.27   25.19
  -2  -2  10  319.02   23.15
  -2  -2  10  371.08   25.95
  -2   2  10  372.30   25.73
  -2   2  10  345.73   17.79
  -2   2   9   30.85    6.86
  -2   2   9   32.39    4.62
  -2  -2   9   31.68    7.29
  -2  -2   9   49.55    5.19
  -2   2   9   34.04    7.30
  -2  -2   9   38.09    7.17
  -2   2   8 1386.31   58.77
  -2   2   8 1310.68   58.49
  -2  -2   8 1387.72   59.19
  -2  -2   8 1444.54   57.77
  -2  -2   7  821.14   38.48
  -2   2   7  804.15   38.34
  -2  -2   7  837.65   37.20
  -2   2   7  799.31   37.87
  -2   2   6  102.62    9.90
  -2  -2   6   96.96    9.86
  -2   2   6   88.20    9.56
  -2  -2   6   99.01    9.34
   2   2  -5  577.75   25.98
  -2  -2   5  579.67   26.95
  -2   2   5  542.43   26.63
  -2   2   5  523.84   26.06
  -2  -2   5  525.27   25.20
   2   2  -4  853.43   36.19
  -2   2   4  897.91   35.13
  -2   2   4  949.29   37.40
  -2   2   4  961.98   37.77
  -2  -2   4  900.06   37.18
  -2  -2   4  884.30   35.66
   2   2  -3  252.63   14.50
  -2   2   3  263.12   13.49
  -2   2   3  294.18   14.97
  -2   2   3  286.15   16.73
  -2  -2   3  300.15   15.09
  -2   2   3  245.11   14.43
  -2  -2   3  262.37   13.75
  -2   2   2   10.56    2.68
  -2  -2   2    9.64    2.72
  -2   2   2   14.01    2.91
  -2  -2   2   10.27    2.40
  -2   2   2    9.73    3.43
  -2   2   1 4855.51  162.48
  -2   2   1 4978.85  159.95
  -2  -2   1 5070.41  160.01
  -2  -2   1 4702.25  162.06
  -2   2   1 4841.42  163.11
  -2  -2   1 4785.08  160.35
  -2  -2   0 2323.32   82.14
  -2   2   0 2432.01   82.55
  -2   2   0 2379.91   82.27
  -2   2  -1 9270.18  295.50
  -2   2  -1 8929.82  294.52
  -2   2  -2 9540.27  315.52
  -2   2  -2 9999.00  317.08
  -2  -2  -3  646.53   26.48
  -2   2  -3  622.88   27.01
  -2   2  -3  632.25   28.04
   2  -2   3  590.66   25.87
  -2  -2  -4    7.63    2.57
  -2   2  -4    3.98    1.99
   2  -2   4   11.31    2.93
  -2   2  -4   15.08    3.90
  -2   2  -5 1424.99   54.62
  -2  -2  -5 1440.42   54.01
  -2   2  -5 1449.63   57.09
  -2  -2  -6  822.63   35.27
  -2   2  -6  847.37   37.24
  -2   2  -6  881.82   39.68
  -2   2  -7  189.44   15.92
  -2   2  -7  185.72   14.63
  -2  -2  -7  183.48   15.84
  -2   2  -7  174.28   15.36
  -2   2  -8  770.53   39.40
  -2   2  -8  842.02   42.60
  -2  -2  -8  829.94   42.76
  -2   2  -9 1118.13   54.90
  -2  -2  -9 1151.83   55.63
  -2   2  -9 1176.04   55.65
  -2   2  -9 1117.55   52.09
   2  -2   9 1150.27   42.90
  -2  -2  -9 1134.49   42.47
  -2   2 -10   20.85    6.61
  -2   2 -10   19.20    6.93
  -2  -2 -10   19.78    3.56
  -2   2 -10   25.45    6.63
  -2  -2 -10   17.45    4.97
  -2   2 -10   20.21    5.39
   2  -2  10   18.72    3.73
  -2  -2 -10   15.47    6.25
   2  -2  11  369.21   18.64
  -2   2 -11  313.19   25.55
  -2   2 -11  350.95   28.74
  -2  -2 -11  359.61   22.14
  -2   2 -11  345.56   21.83
   2   2  12  274.23   15.46
  -2   2 -12  227.01   22.21
   2  -2  12  243.34   15.21
   2  -2  12  259.95   15.10
  -2   2 -12  282.62   26.38
  -2  -2 -12  247.32   18.68
   2   2  12  234.73   23.22
  -2   2 -12  254.89   18.76
  -2  -2 -13  110.76   12.46
   2  -2  13  111.99    9.73
   2  -2  13   96.18    9.09
   2   2  13   99.07   15.14
   2   2  13   99.29    9.18
  -2   2 -13  103.39   14.89
  -2   2 -13  116.50   12.80
  -2   2 -13  115.64   17.51
   2  -2  14    2.24    2.94
   2   2  14    1.50    3.11
   2  -2  14    4.79    3.14
  -2   2 -14   -1.34    3.73
  -2  -2 -14   -1.33    3.90
   2  -2  15  681.88   30.40
   2  -2  15  673.72   29.81
   2   2  15  671.11   29.88
  -2   2 -15  600.81   34.19
  -2  -2 -15  659.09   35.09
  -2  -2 -16  252.16   18.86
   2  -2  16  280.09   16.09
   2   2  16  246.95   15.13
   2  -2  16  264.60   15.34
  -2   2 -16  231.54   18.62
   2   2  17    4.97    2.59
   2  -2  17    4.90    2.79
   2  -2  17   10.66    3.39
  -2   2 -17    4.30    3.60
   2  -2  18  338.03   16.40
  -2   2 -18  325.66   19.49
   2  -2  18  369.51   17.32
  -2  -2 -18  304.50   18.94
   2  -2  19   14.75    2.78
  -2  -3  19  430.74   17.89
  -2  -3  18   31.27    4.14
  -2  -3  17    4.53    2.83
  -2  -3  17   13.09    3.41
  -2  -3  16    5.87    3.06
  -2  -3  16   10.27    3.19
  -2  -3  15  451.74   22.46
  -2  -3  15  402.53   21.93
  -2  -3  15  470.26   22.24
  -2  -3  14    0.77    2.56
  -2  -3  14    3.94    3.01
  -2  -3  14    1.46    2.03
  -2  -3  13 1796.42   65.50
  -2  -3  13 1713.26   65.12
  -2  -3  12    5.04    2.69
  -2  -3  12   11.38    3.44
  -2  -3  11    3.35    2.78
  -2  -3  11    5.37    3.72
  -2   3  11    5.51    4.51
  -2   3  10  133.70   14.98
  -2  -3  10  146.33   15.66
  -2  -3  10  130.71    9.77
  -2  -3   9 1989.79   69.07
  -2   3   9 1953.12   68.32
  -2  -3   9 1872.21   68.92
  -2   3   9 2019.82   80.31
  -2  -3   9 2036.19   80.91
  -2  -3   8   56.18    8.75
  -2   3   8   60.03    9.07
  -2  -3   8   62.24    9.17
  -2   3   7 1244.57   52.56
  -2  -3   7 1189.42   51.71
  -2  -3   7 1236.43   52.80
  -2   3   6  173.87   13.81
  -2  -3   6  148.34   12.64
  -2  -3   6  161.91   13.16
   2   3  -5 2205.70   79.06
  -2  -3   5 2056.79   77.69
  -2   3   5 2019.56   76.92
  -2  -3   5 2221.30   79.05
  -2   3   5 2185.66   79.22
  -2   3   4  653.71   29.84
  -2   3   4  638.17   28.53
  -2   3   4  698.87   32.06
  -2  -3   4  668.70   29.48
  -2  -3   4  588.53   27.86
   2   3  -4  644.71   29.81
   2   3  -3 5478.21  187.45
  -2   3   3 5747.62  189.31
  -2   3   3 5664.08  185.99
  -2  -3   3 5557.56  186.06
  -2   3   2  156.00   10.53
  -2  -3   2  163.33   10.45
  -2   3   2  149.09   11.44
  -2   3   1 2296.31   80.17
  -2   3   1 2158.00   77.81
  -2   3   0   12.58    3.69
  -2   3  -1 7143.59  236.15
   2   3   1 7224.01  234.55
  -2   3  -1 7152.19  236.34
   2   3   2   41.36    5.49
  -2  -3  -2   45.15    5.61
  -2   3  -2   39.60    5.71
  -2   3  -2   46.14    6.19
  -2   3  -3 1836.89   69.18
  -2  -3  -3 1865.06   68.19
  -2   3  -3 1954.60   70.26
   2   3   3 1877.46   69.86
   2   3   4  222.29   15.75
  -2  -3  -4  269.30   15.48
  -2   3  -4  243.36   16.23
   2  -3   4  254.81   15.74
   2   3   5  109.96   10.91
  -2  -3  -5  102.43    9.38
  -2   3  -5   94.51   10.08
   2  -3   5   98.64    9.78
  -2  -3  -6  352.68   20.34
   2  -3   6  356.17   21.38
  -2   3  -6  360.00   22.59
  -2   3  -7 2678.10   99.80
  -2  -3  -7 2647.97   98.34
  -2   3  -7 2851.63  103.86
  -2   3  -8  122.90   12.84
   2   3   8  113.26   13.45
  -2   3  -8  142.50   14.83
  -2   3  -9   24.60    7.17
   2   3   9   35.89    7.98
  -2   3  -9   30.68    7.23
   2  -3   9   28.23    4.29
  -2   3 -10   45.90    9.86
   2  -3  10   42.17    5.44
   2   3  10   33.95    8.10
  -2   3 -10   31.52    7.63
  -2  -3 -10   30.74    4.71
  -2   3 -11  723.32   43.42
   2  -3  11  647.81   28.96
   2   3  11  676.46   40.82
  -2  -3 -11  638.79   28.46
  -2   3 -11  611.09   38.18
  -2   3 -12    7.38    5.59
   2   3  12    2.19    3.52
  -2   3 -12    2.01    3.73
  -2  -3 -12    4.19    2.60
   2  -3  12    3.78    2.81
   2  -3  13  462.36   23.07
  -2  -3 -13  429.77   21.85
  -2  -3 -14   77.89   10.38
   2  -3  14  104.02    9.57
   2  -3  15  175.65   12.60
  -2  -3 -15  138.19   13.72
   2  -3  16   66.38    7.52
   2  -3  17  565.40   25.50
   2  -3  18    6.47    2.23
   2  -3  18    0.53    1.84
   2  -3  19  185.45    9.81
   2  -3  19  205.07   10.56
  -2  -4  18    9.55    2.47
  -2  -4  17  731.56   29.94
  -2  -4  16    9.10    3.15
  -2  -4  15  375.03   19.73
  -2  -4  14   81.08    8.24
  -2  -4  13  275.98   16.45
  -2  -4  12   42.21    5.97
  -2  -4  12   47.12   10.41
  -2   4  12   37.64    5.44
  -2   4  11 1144.89   44.11
  -2  -4  11 1171.03   45.15
  -2  -4  11 1062.71   56.78
  -2   4  10   -1.73    3.22
  -2   4  10    5.88    2.44
  -2  -4  10   -1.84    3.41
  -2  -4  10   -0.65    2.24
  -2  -4  10    2.59    2.33
  -2  -4   9    4.14    2.46
  -2  -4   9    5.00    3.46
  -2   4   9    4.69    4.11
  -2   4   9    2.19    1.97
  -2  -4   9    7.81    2.74
  -2  -4   8   18.74    3.43
  -2   4   8    5.58    2.34
  -2   4   8   20.98    5.67
  -2  -4   8   23.78    3.86
  -2  -4   8   16.53    5.23
  -2  -4   7 1292.50   57.18
  -2   4   7 1310.09   56.46
   2   4  -6  528.77   28.12
  -2   4   6  510.14   28.07
  -2  -4   6  484.66   27.88
   2   4  -5 1536.76   61.47
  -2   4   5 1513.25   60.22
  -2   4   5 1534.02   61.17
  -2  -4   5 1532.99   61.87
   2   4  -4   95.95   10.01
  -2   4   4  112.09   10.29
  -2  -4   4  101.94   10.18
  -2   4   3  901.29   38.73
   2   4  -3  925.70   40.04
  -2   4   2   24.91    4.80
  -2   4   1 3473.85  120.10
  -2   4   0  335.90   19.61
  -2   4  -1  250.77   15.53
  -2   4  -1  262.62   16.94
   2   4   2   31.19    5.25
  -2   4  -2   40.12    5.98
  -2  -4  -2   42.70    5.86
  -2   4  -2   34.76    6.04
  -2  -4  -3 3127.66  111.69
   2   4   3 3211.25  112.88
  -2   4  -3 3128.50  112.71
  -2   4  -3 3306.18  113.39
   2   4   4   66.38    8.39
  -2  -4  -4   58.12    7.50
  -2   4  -4   74.19    8.56
  -2   4  -4   75.00    8.74
   2   4   5  889.85   41.35
  -2  -4  -5  909.89   39.96
  -2   4  -5  873.29   40.66
   2  -4   5  855.98   40.67
  -2   4  -6   52.96    8.43
   2   4   6   41.41    8.01
  -2  -4  -6   56.39    7.94
   2  -4   6   56.30    8.58
  -2   4  -7    2.87    3.53
   2   4   7   -1.49    2.77
   2  -4   7    1.36    3.08
   2   4   8  405.87   27.51
  -2   4  -8  417.80   28.06
   2  -4   8  386.86   18.60
  -2  -4  -8  397.02   18.49
  -2  -4  -8  370.84   24.11
  -2  -4  -8  346.82   20.50
  -2   4  -9 1052.46   53.79
  -2  -4  -9 1063.21   41.08
   2  -4   9 1044.71   41.28
   2   4   9 1068.80   53.47
  -2   4 -10    2.10    4.35
  -2  -4 -10    5.16    2.68
   2  -4  10    3.40    2.75
   2   4  10    1.99    3.20
  -2   4 -11  181.01   21.08
   2  -4  11  215.71   13.80
  -2  -4 -11  209.47   13.29
   2   4  11  172.72   19.73
   2  -4  12    4.74    3.29
   2   4  12    6.66    4.61
  -2  -4 -12    5.06    2.93
  -2   4 -12    5.05    4.68
  -2  -4 -13  208.02   13.39
   2  -4  13  179.73   13.40
   2  -4  14   37.07    6.13
   2  -4  15  939.96   39.41
   2  -4  16   -0.59    1.82
   2  -4  16    5.02    3.12
   2  -4  17   72.25    6.44
   2  -4  17   83.78    7.60
   2  -4  18   10.22    2.42
   2  -4  18   12.59    2.97
  -2  -4 -18   15.83    2.78
  -2  -5  18   25.65    3.35
  -2  -5  17   45.71    5.00
  -2  -5  16  164.93   10.90
  -2  -5  15  274.55   15.62
  -2  -5  14    3.63    2.78
  -2   5  14    2.62    2.28
  -2   5  13   96.57    8.69
  -2  -5  13   99.03    9.04
  -2  -5  12   49.22    6.56
  -2   5  12   55.69    6.54
  -2  -5  11   30.94    5.10
  -2  -5  11   24.40    7.74
  -2   5  11   21.81    4.36
  -2  -5  10   19.64    4.26
  -2  -5  10   10.41    5.50
  -2  -5  10   15.68    4.12
  -2   5   9 1315.90   61.47
  -2   5   9 1285.92   49.49
  -2  -5   9 1330.35   49.69
  -2  -5   9 1328.16   50.17
  -2  -5   9 1289.03   62.89
  -2  -5   8    4.58    2.19
  -2  -5   8    1.76    3.27
  -2   5   8    4.65    3.81
  -2   5   8    1.73    1.93
  -2  -5   8    5.60    2.58
  -2   5   7  479.04   21.55
  -2  -5   7  445.63   20.85
  -2   5   7  531.74   30.62
  -2  -5   7  493.17   22.04
  -2  -5   7  468.66   30.37
  -2   5   6   18.45    3.45
   2   5  -6   23.39    5.81
  -2   5   6   21.18    5.45
  -2  -5   6   21.12    3.42
  -2   5   6   29.86    6.40
  -2  -5   6   11.00    2.85
  -2  -5   6   18.86    5.74
  -2   5   5  811.12   38.27
   2   5  -5  750.03   37.44
  -2   5   5  760.58   36.97
  -2  -5   5  693.37   37.39
   2   5  -4   31.22    6.43
  -2   5   4   33.78    6.32
   2   5  -3  319.33   20.92
  -2   5   3  331.12   20.38
  -2   5   2   46.35    7.00
  -2   5   1  161.37   13.18
  -2   5   1  161.03   14.30
  -2   5   0   19.85    5.16
  -2   5  -1 1013.47   44.89
  -2  -5  -2  132.10   11.71
  -2   5  -2  161.21   13.48
  -2   5  -3 1024.78   45.85
   2   5   3 1046.67   45.44
  -2  -5  -3 1050.47   45.25
  -2  -5  -4  325.85   20.65
  -2   5  -4  308.62   20.67
   2   5   4  288.65   20.09
  -2  -5  -5   56.30    8.34
   2   5   5   56.42    8.71
  -2  -5  -6  464.17   27.49
   2   5   6  491.30   29.29
  -2  -5  -6  489.49   20.70
  -2  -5  -6  412.20   22.70
  -2  -5  -7  979.95   42.37
   2   5   7 1012.41   49.99
  -2  -5  -7 1008.92   38.97
  -2  -5  -7 1056.72   48.28
  -2  -5  -7 1032.61   42.61
   2   5   8  125.78   15.37
   2  -5   8  135.64    9.83
  -2  -5  -8  130.42   14.11
  -2  -5  -8  132.94    9.58
  -2  -5  -8  130.17   11.68
   2   5   9  383.42   28.86
   2  -5   9  391.04   19.78
  -2  -5  -9  391.95   19.52
   2   5  10  215.64   21.53
   2  -5  10  189.94   13.17
  -2  -5 -10  214.81   13.38
  -2  -5 -11   81.94    8.21
   2   5  11   87.23   13.88
   2  -5  11  104.90    9.29
   2  -5  12   63.35    7.74
  -2  -5 -12   84.53    8.12
  -2  -5 -13  542.25   25.87
   2  -5  13  581.45   27.29
   2  -5  14  171.73   12.64
   2  -5  15   31.45    5.56
   2  -5  16   36.24    5.36
   2   5  16   50.16    5.67
   2  -5  17   89.93    7.55
  -2  -5 -17   82.17    6.96
   2  -5  18   63.48    5.50
  -2  -6  17  227.44   11.50
  -2  -6  16   19.73    3.45
  -2   6  15  170.46   10.96
  -2  -6  15  171.34   11.13
  -2  -6  14  130.50    9.99
  -2   6  14  133.73   10.06
  -2  -6  13  256.25   15.25
  -2   6  13  254.83   15.21
  -2  -6  12    7.24    3.17
  -2   6  12   16.65    4.42
  -2  -6  11  344.02   18.89
  -2  -6  11  314.25   17.77
  -2   6  11  339.32   18.26
  -2  -6  10  450.24   21.88
  -2   6  10  452.03   22.12
  -2  -6  10  432.27   22.51
  -2   6   9  176.22   12.11
  -2  -6   9  175.63   12.54
  -2   6   8  225.03   13.80
  -2  -6   8  225.27   14.13
  -2   6   7  504.57   23.09
  -2   6   7  513.29   31.73
  -2  -6   7  452.27   22.78
   2   6  -6    7.55    3.97
  -2   6   6    4.42    3.35
  -2   6   6    6.86    2.50
  -2  -6   6    4.89    2.26
  -2   6   6    1.50    3.12
  -2  -6   6    8.44    2.80
  -2   6   5  677.82   35.46
  -2   6   5  602.28   26.68
  -2  -6   5  686.20   27.04
   2   6  -5  619.45   34.90
  -2   6   5  669.58   35.78
  -2  -6   5  647.24   27.22
  -2   6   4  569.61   31.13
   2   6  -4  484.43   29.93
  -2   6   4  555.23   23.20
  -2  -6   4  532.23   22.88
   2   6  -3  200.27   16.76
  -2   6   3  162.45   15.18
  -2   6   2  192.37   16.10
  -2   6   1  747.30   38.70
  -2   6   0   88.14   11.36
  -2   6  -1   72.96   10.16
  -2   6  -2  508.41   29.13
  -2  -6  -3  136.95   13.38
  -2   6  -3  156.56   14.55
  -2  -6  -4  197.90   13.82
  -2  -6  -4  222.63   14.57
  -2  -6  -4  259.88   18.93
   2  -6   4  202.11   12.11
  -2  -6  -4  218.69   14.82
  -2   6  -4  206.54   17.60
  -2  -6  -4  235.26   12.18
  -2  -6  -5  324.47   22.65
  -2  -6  -5  343.50   19.21
   2   6   5  324.96   23.74
   2  -6   5  346.76   16.76
  -2  -6  -5  313.93   18.56
  -2  -6  -5  338.03   19.71
  -2  -6  -5  308.35   15.82
   2   6   6  310.77   23.54
  -2  -6  -6  330.81   23.25
  -2  -6  -6  280.06   17.98
   2  -6   6  299.86   15.81
  -2  -6  -6  298.39   18.64
  -2  -6  -6  308.65   15.75
  -2  -6  -7    0.60    2.00
   2   6   7    5.35    4.05
  -2  -6  -7    1.60    2.58
   2  -6   7    4.85    2.45
  -2  -6  -7    1.88    2.62
  -2  -6  -7    0.98    2.86
   2  -6   8   92.99    8.39
  -2  -6  -8   97.69   10.46
  -2  -6  -8   68.35   10.99
   2   6   8   84.63   13.04
   2   6   9  616.57   39.39
   2  -6   9  640.68   28.30
  -2  -6  -9  577.42   36.41
   2   6  10  195.04   20.72
   2  -6  10  192.35   13.33
   2  -6  11   58.87    7.32
   2  -6  12  153.04   11.89
   2  -6  13   12.72    4.13
   2  -6  14   49.45    6.57
  -2  -6 -14   62.54    7.09
   2  -6  15  203.12   13.14
   2   6  15  215.32   12.67
  -2  -6 -15  209.30   12.92
  -2  -6 -16   -0.53    2.13
   2  -6  16    1.15    2.06
   2   6  16    2.98    2.11
   2  -6  17   66.07    5.90
   2   6  17   75.13    5.76
  -2  -6 -17   64.93    5.49
  -2   7  16  360.22   16.21
  -2   7  15  244.00   13.16
  -2   7  14   16.28    3.66
  -2   7  13  221.32   13.77
  -2   7  12  264.31   15.76
  -2   7  11   20.10    4.69
  -2  -7  11   27.59    5.27
  -2   7  10  549.79   25.89
  -2  -7  10  530.27   26.20
  -2   7   9  435.35   22.41
  -2  -7   9  468.25   23.42
  -2   7   8  491.39   23.73
  -2  -7   8  492.72   24.36
  -2   7   7   12.34    5.43
  -2   7   7    7.47    3.10
  -2  -7   7    7.28    3.46
   2   7  -6 1524.84   70.61
  -2   7   6 1579.63   58.89
  -2   7   6 1566.47   70.31
  -2  -7   6 1640.04   59.03
  -2   7   6 1653.18   71.62
  -2  -7   6 1605.42   59.64
  -2   7   5    6.58    4.04
   2   7  -5    1.65    2.65
  -2   7   5    4.23    2.45
  -2  -7   5    7.08    2.57
  -2   7   5    3.27    3.72
  -2  -7   5    8.32    2.97
  -2  -7   4   69.11    6.52
  -2   7   4   61.70   10.12
  -2   7   3  233.12   21.35
  -2  -7   3  279.71   14.55
  -2   7   3  260.30   21.00
   2   7  -3  305.09   22.72
   2   7  -2  996.65   49.98
  -2  -7   2 1080.51   40.33
  -2  -7   2 1073.29   40.25
  -2   7   2 1006.09   51.81
  -2   7   1   80.36   11.64
  -2  -7   1   74.66    6.46
  -2  -7   1   79.33    8.63
  -2   7   0 1298.67   59.00
  -2  -7   0 1309.24   51.46
  -2  -7   0 1257.06   46.91
  -2  -7  -1   95.30    7.50
  -2   7  -1   86.01   11.98
  -2  -7  -1   92.95    9.24
   2  -7   1  109.89    8.36
  -2  -7  -1   94.56    9.43
  -2  -7  -2  132.96   10.93
   2  -7   2  138.39    9.62
  -2  -7  -2  123.57    8.72
  -2  -7  -2  114.98   10.74
  -2  -7  -2  125.59    8.80
  -2   7  -2  106.60   13.09
  -2  -7  -3  337.04   16.98
  -2  -7  -3  402.02   20.96
   2  -7   3  358.01   18.04
  -2   7  -3  356.51   25.07
  -2  -7  -3  359.03   20.78
   2  -7   4  685.79   28.82
  -2   7  -4  598.21   36.22
  -2  -7  -4  670.03   36.96
  -2  -7  -4  673.09   31.55
  -2  -7  -4  635.01   31.77
  -2  -7  -4  730.36   32.46
  -2  -7  -4  650.78   27.73
  -2  -7  -5  157.05   16.32
   2   7   5  177.78   17.15
   2  -7   5  164.25   11.20
  -2  -7  -5  186.50   13.88
  -2  -7  -5  156.31   13.50
  -2  -7  -5  170.27   13.61
  -2  -7  -5  155.24   10.65
   2   7   6  311.59   24.61
  -2  -7  -6  291.56   23.98
   2  -7   6  344.11   17.87
  -2  -7  -6  361.87   21.12
  -2  -7  -6  308.53   19.78
  -2  -7  -6  336.33   17.32
  -2  -7  -7  292.34   24.15
   2   7   7  283.34   23.61
   2  -7   7  279.53   16.02
  -2  -7  -7  287.29   19.28
  -2  -7  -7  299.33   16.29
  -2  -7  -8  291.33   24.65
   2  -7   8  296.11   16.82
  -2  -7  -8  293.52   19.98
  -2  -7  -8  307.74   16.98
  -2  -7  -9   18.70    4.19
   2  -7   9   13.46    3.70
   2  -7  10  669.07   30.53
  -2  -7 -10  687.35   30.66
   2  -7  11  183.92   13.12
  -2  -7 -11  196.21   13.38
  -2  -7 -12    6.88    2.85
   2  -7  12   10.00    3.98
   2  -7  13  160.05   11.66
  -2  -7 -13  146.53   11.12
   2  -7  14  478.53   22.68
   2   7  14  488.56   22.25
  -2  -7 -14  469.37   22.40
  -2  -7 -15    9.78    2.91
   2  -7  15    6.82    2.59
   2   7  15    7.21    2.58
   2  -7  16  321.83   15.59
   2   7  16  352.07   15.54
  -2  -7 -16  319.91   15.25
  -2   8  15    1.28    1.54
  -2   8  14  333.64   16.44
  -2   8  13  186.22   11.89
  -2   8  12  104.61    9.07
  -2   8  11    8.65    3.42
  -2   8  10   20.90    4.47
  -2  -8  10   15.58    4.41
  -2   8   9   27.91    5.11
  -2  -8   9   23.20    5.05
  -2   8   8  616.94   28.14
  -2  -8   8  612.34   28.83
  -2   8   7  553.62   25.31
  -2   8   7  485.22   33.89
  -2  -8   7  506.98   25.29
  -2   8   6  179.80   12.34
  -2  -8   6  196.03   12.67
  -2   8   6  147.83   17.38
  -2  -8   6  178.09   12.72
   2   8  -5    1.85    2.97
  -2   8   5   -1.88    3.49
  -2  -8   5    5.33    2.83
  -2  -8   5    2.87    2.75
   2   8  -4  701.69   40.49
  -2   8   4  620.15   40.98
  -2  -8   4  699.82   29.58
  -2   8   4  665.82   39.69
  -2   8   3  139.28   17.15
   2   8  -3  135.35   15.58
  -2  -8   3  121.04    9.39
  -2  -8   2  514.08   23.90
  -2   8   2  560.20   35.93
  -2  -8   2  500.66   23.63
  -2  -8   2  546.38   28.27
   2   8  -1   77.55   11.87
  -2   8   1   73.25   12.00
  -2  -8   1  104.27   10.51
   2  -8  -1   83.32    7.91
  -2  -8   1   84.44    7.49
  -2   8   0  163.33   17.54
   2  -8   0  155.17   11.14
  -2  -8   0  176.71   11.17
  -2  -8   0  157.98   13.36
  -2   8  -1   14.16    5.46
  -2  -8  -1    7.61    3.96
   2  -8   1    6.74    2.94
  -2  -8  -1    8.11    4.22
  -2  -8  -1    9.46    2.70
  -2   8  -2 1617.24   73.81
   2  -8   2 1729.34   62.98
  -2  -8  -2 1866.37   67.07
  -2  -8  -2 1682.41   66.92
  -2  -8  -2 1639.28   61.68
  -2   8  -3   45.98    9.14
  -2  -8  -3   57.73    8.16
   2  -8   3   63.35    7.00
  -2  -8  -3   54.13    7.65
  -2  -8  -3   42.67    5.51
  -2  -8  -4  176.08   14.88
  -2   8  -4  144.74   16.93
   2  -8   4  177.99   12.23
  -2  -8  -4  188.52   14.54
  -2  -8  -4  199.27   15.14
  -2  -8  -4  159.21   11.10
  -2  -8  -5   31.79    6.40
  -2  -8  -5   24.55    4.43
  -2  -8  -5   27.37    5.92
   2  -8   5   35.03    5.52
  -2  -8  -5   15.09    5.12
  -2  -8  -6  490.94   26.20
  -2  -8  -6  454.98   21.94
  -2  -8  -7   11.62    3.59
  -2  -8  -7   17.74    5.50
  -2  -8  -8  514.88   29.83
  -2  -8  -8  609.25   27.14
  -2  -8  -9    0.77    2.67
   2  -8   9    6.67    3.00
  -2  -8 -10    3.07    2.47
   2  -8  10    5.18    2.75
   2  -8  10    3.68    2.74
   2  -8  11   55.01    6.64
  -2  -8 -11   39.61    5.90
   2  -8  12  781.68   32.70
   2   8  12  772.23   32.05
  -2  -8 -12  755.38   32.77
   2  -8  13   32.74    4.89
   2   8  13   28.72    4.59
  -2  -8 -13   27.71    4.58
   2  -8  14   97.01    7.67
   2   8  14   93.54    7.45
  -2  -8 -14   98.11    7.74
  -2  -8 -15    4.25    1.90
   2  -8  15    4.32    1.97
   2   8  15    6.18    2.06
  -2   9  14    1.66    1.68
  -2   9  13   83.41    6.98
  -2   9  12  308.17   16.11
  -2   9  11    2.58    2.54
  -2   9  10  137.15   10.38
  -2  -9  10  128.41   10.62
  -2   9   9   51.94    6.65
  -2  -9   9   59.22    7.30
  -2   9   8  263.00   15.79
  -2  -9   8  264.98   16.39
  -2  -9   7   30.82    5.57
  -2  -9   6  988.19   39.44
  -2  -9   6  921.96   39.66
  -2  -9   5  132.14   10.50
  -2  -9   4    7.08    2.95
  -2  -9   4   13.36    5.17
  -2  -9   3   -0.70    2.33
   2   9  -3    3.87    4.01
  -2  -9   3    3.56    3.30
  -2   9   3   -2.21    3.56
  -2   9   2  690.90   44.03
  -2  -9   2  758.95   37.19
  -2  -9   2  797.26   32.85
  -2  -9   1   28.73    6.19
  -2  -9   1   40.16    5.55
  -2  -9   1   31.56    4.79
  -2  -9   0  713.51   35.01
   2  -9   0  677.41   30.68
  -2  -9   0  719.19   30.27
  -2  -9   0  782.27   35.55
  -2  -9  -1  284.02   18.74
  -2  -9  -1  271.32   15.13
  -2  -9  -1  256.19   18.42
  -2   9  -1  241.29   22.78
   2  -9   1  229.08   14.95
   2  -9   2   -0.76    2.63
  -2  -9  -2   -1.09    3.35
  -2  -9  -2   -1.17    3.25
  -2  -9  -2    0.68    2.68
   2  -9   3   80.03    8.19
  -2  -9  -3   70.70    9.46
  -2  -9  -3   72.93    9.69
  -2  -9  -3   70.03    7.45
  -2  -9  -4  405.13   25.18
  -2  -9  -4  434.49   21.48
  -2  -9  -4  433.69   25.24
   2  -9   4  401.70   21.50
  -2  -9  -4  418.38   24.77
  -2  -9  -5    2.38    2.93
  -2  -9  -5    5.10    2.87
  -2  -9  -6   26.41    6.06
  -2  -9  -6   17.00    5.21
  -2  -9  -7   77.13   10.16
  -2  -9  -7   55.55    6.89
  -2  -9  -8  284.25   20.24
  -2  -9  -8  297.52   17.10
  -2  -9  -9   61.65    7.13
  -2  -9 -10  322.05   17.75
   2  -9  10  322.95   17.64
  -2  -9 -11   15.30    3.73
  -2  -9 -12   23.80    4.12
   2   9  12   20.68    3.66
   2   9  13   65.90    5.92
   2   9  14   98.71    6.77
  -2  10  13   94.50    6.54
  -2 -10  13  102.96    8.40
  -2  10  12    7.15    2.36
  -2 -10  12   13.64    3.80
  -2  10  11   61.64    6.03
  -2  10  10   86.47    7.59
  -2 -10   9   35.15    5.61
  -2 -10   8   60.66    8.77
  -2 -10   8   51.90    6.65
  -2 -10   7  222.77   17.54
  -2 -10   7  197.27   13.61
  -2 -10   6    7.41    4.59
  -2 -10   5  249.60   14.95
  -2 -10   5  221.18   17.89
  -2 -10   4   36.08    7.17
  -2 -10   4   23.92    4.79
  -2 -10   3  113.31    9.63
  -2 -10   3  130.26   13.01
  -2 -10   2  325.04   18.09
  -2 -10   2  377.49   22.87
  -2 -10   2  317.38   21.98
  -2 -10   1  437.08   22.24
  -2 -10   1  481.43   26.67
  -2 -10   1  437.70   26.48
  -2 -10   0   18.46    5.51
  -2 -10   0   24.36    6.03
  -2 -10   0   23.91    4.70
  -2 -10   0   16.47    4.09
  -2 -10  -1  146.09   13.98
  -2 -10  -1  170.55   11.89
   2 -10   1  140.69   11.33
  -2 -10  -1  169.73   15.08
  -2 -10  -2  235.21   17.20
   2 -10   2  180.22   13.32
  -2 -10  -2  219.64   13.74
  -2 -10  -2  190.44   16.25
  -2 -10  -3   21.14    6.05
  -2 -10  -3   34.84    7.36
  -2 -10  -3   26.70    6.06
  -2 -10  -3   26.16    4.89
  -2 -10  -4   50.74    8.45
  -2 -10  -4   48.46    6.36
  -2 -10  -4   46.31    7.90
  -2 -10  -5   73.32    9.73
  -2 -10  -5   98.94    9.04
  -2 -10  -5   87.24   10.90
  -2 -10  -6  319.90   18.16
  -2 -10  -6  346.27   22.51
  -2 -10  -7   -1.18    3.94
  -2 -10  -7    0.73    2.80
  -2 -10  -8  444.85   22.01
  -2 -10  -8  448.06   25.79
  -2 -10  -9  143.09   10.63
   2 -10   9  141.09   10.52
  -2 -10 -10    8.23    2.95
   2 -10  10    6.64    2.75
  -2 -10 -11  106.46    8.27
   2 -10  11  100.33    7.84
  -2 -10 -12   48.04    5.15
  -2 -10 -13   16.69    2.93
  -2 -11  11    1.91    2.29
  -2 -11  10   27.39    4.97
  -2 -11   9  186.15   12.71
  -2 -11   9  187.92   13.81
  -2 -11   8   30.85    5.55
  -2 -11   8   27.88    5.72
  -2 -11   7  146.75   12.43
  -2 -11   7  171.12   14.03
  -2 -11   6  229.60   16.24
  -2 -11   6  225.73   16.80
  -2 -11   5  177.05   14.92
  -2 -11   5  167.76   14.31
  -2 -11   4    3.48    3.23
  -2 -11   4    5.39    2.72
  -2 -11   4    1.09    3.19
  -2 -11   3  296.10   20.18
  -2 -11   3  284.18   16.33
  -2 -11   3  316.10   20.16
  -2 -11   2   10.71    4.95
  -2 -11   2   11.17    3.44
  -2 -11   2    5.64    3.78
  -2 -11   1   39.39    7.40
  -2 -11   1   48.55    6.15
  -2 -11   1   46.62    7.96
  -2 -11   0   85.50    8.14
  -2 -11   0   87.88   10.41
  -2 -11   0   84.74   10.68
  -2 -11  -1  207.88   13.40
  -2 -11  -1  192.29   15.79
  -2 -11  -1  225.47   17.33
  -2 -11  -2    0.70    2.16
  -2 -11  -2   -1.13    3.14
  -2 -11  -2    3.47    4.29
  -2 -11  -2    1.40    2.43
  -2 -11  -3  131.69   10.40
  -2 -11  -3  151.27   13.55
  -2 -11  -3  142.86   13.48
  -2 -11  -4  181.29   14.67
  -2 -11  -4  164.57   14.48
  -2 -11  -4  158.04   11.45
  -2 -11  -5    4.76    2.68
  -2 -11  -5    7.83    4.02
  -2 -11  -6   91.85   10.40
  -2 -11  -6   68.19    7.14
  -2 -11  -7  459.02   22.53
  -2 -11  -7  505.88   26.67
   2 -11   7  521.88   23.46
  -2 -11  -8   16.73    3.51
   2 -11   8   19.26    3.95
  -2 -11  -9  166.73   10.70
   2 -11   9  179.44   11.03
  -2 -11 -10  209.60   11.71
   2 -11  10  206.18   11.50
  -2 -11 -11  189.89   10.26
   2 -11  11  172.05    9.66
  -2 -12   9   12.35    3.06
  -2 -12   8    5.46    2.40
  -2 -12   8   11.72    3.27
  -2 -12   7  192.47   13.29
  -2 -12   7  188.20   12.66
  -2 -12   6    1.58    2.31
  -2 -12   6    0.85    2.62
  -2 -12   5   95.70    9.58
  -2 -12   5   92.70    9.67
  -2 -12   4   12.38    3.98
  -2 -12   4   14.56    4.49
  -2 -12   3   33.53    4.85
  -2 -12   3   46.54    7.00
  -2 -12   3   49.31    7.37
  -2 -12   2   29.73    4.67
  -2 -12   2   39.07    6.43
  -2 -12   1  291.84   18.99
  -2 -12   1  317.38   16.58
  -2 -12   0    0.61    2.12
  -2 -12   0    2.00    3.35
  -2 -12   0    0.99    2.75
  -2 -12  -1    3.66    2.27
  -2 -12  -1   11.91    4.61
  -2 -12  -1    7.98    3.82
  -2 -12  -2   14.94    5.00
  -2 -12  -2   17.54    3.62
  -2 -12  -2    9.71    4.05
  -2 -12  -3   62.15    6.41
  -2 -12  -3   50.77    7.39
  -2 -12  -3   69.92    8.73
  -2 -12  -4    4.58    2.38
  -2 -12  -4    1.91    2.95
  -2 -12  -5  148.15    9.82
  -2 -12  -5  138.64    9.49
  -2 -12  -5  137.28   11.87
   2 -12   5  121.14    9.24
  -2 -12  -6   30.87    4.28
  -2 -12  -6   26.33    4.13
  -2 -12  -6   33.51    5.79
  -2 -12  -7   25.22    3.67
  -2 -12  -7   19.48    3.44
   2 -12   7   17.31    3.21
  -2 -12  -8   27.59    3.69
   2 -12   8   21.12    3.38
  -2 -12  -9   34.47    3.83
   2 -12   9   24.39    3.28
  -2 -13   5   25.77    4.17
  -2 -13   4    6.56    2.80
  -2 -13   3  100.21    8.81
  -2 -13   2    9.50    3.26
  -2 -13   2    6.08    2.74
  -2 -13   1   26.49    3.73
  -2 -13   1   33.68    5.33
  -2 -13   1   32.78    5.17
  -2 -13   0   58.25    5.51
  -2 -13   0   52.33    6.53
  -2 -13   0   59.58    6.96
  -2 -13  -1  170.81   10.25
  -2 -13  -1  194.02   12.97
  -2 -13  -1  194.53   13.05
  -2 -13  -2    7.09    3.03
  -2 -13  -2   10.23    2.53
  -2 -13  -2   14.05    3.77
  -2 -13  -3  178.98   10.22
  -2 -13  -3  189.94   12.68
  -2 -13  -4   77.46    6.02
  -2 -13  -4   76.00    7.64
  -2 -13  -5    0.74    1.24
  -3   0  19    0.39    1.32
  -3   0  18  733.01   29.71
  -3   0  17    1.27    2.21
  -3   0  16   86.83    8.38
  -3   0  15    2.32    2.59
  -3   0  14 1741.24   65.13
  -3   0  13    5.39    2.48
  -3   0  12 1394.98   68.38
  -3   0  12 1465.27   54.88
  -3   0  12 1407.24   54.96
  -3   0  11    2.12    2.37
  -3   0  11    3.84    3.57
  -3   0  11    2.71    2.18
  -3   0  10  460.65   31.44
  -3   0  10  516.47   23.03
  -3   0  10  468.37   22.74
  -3   0  10  493.62   32.08
  -3   0   9   -0.58    1.94
  -3   0   9    3.18    2.95
  -3   0   9    1.68    1.72
  -3   0   9   -1.58    2.93
  -3   0   8 1510.30   65.32
  -3   0   8 1544.29   65.44
  -3   0   7    2.51    2.60
  -3   0   7    3.67    3.21
  -3   0   6  844.87   39.81
  -3   0   6  873.92   40.11
  -3   0   5    1.92    2.52
  -3   0   5    0.92    2.69
  -3   0   4 1998.23   74.40
  -3   0   4 2000.91   73.47
  -3   0   3    1.48    2.17
  -3   0   3    1.88    2.62
  -3   0   3    1.30    1.81
  -3   0   2 3373.96  109.73
  -3   0   2 3071.36  111.29
  -3   0   2 3078.37  107.48
  -3   0   1    0.77    2.27
  -3   0   1    0.88    2.93
  -3   0   1   -0.61    1.78
  -3   0   0   32.74    5.65
  -3   0   0   28.93    5.15
  -3   0  -1    3.38    3.33
  -3   0  -2 4430.86  149.79
  -3   0  -3   -0.77    1.88
  -3   0  -4   32.34    5.79
  -3   0  -5    2.88    2.82
  -3   0  -6  729.50   35.49
  -3   0  -7    1.25    3.07
  -3   0  -8 2124.65   85.04
  -3   0  -9   -0.91    2.54
  -3   0  -9   -1.62    3.01
  -3   0  -9    0.51    1.58
  -3   0 -10   -3.67    4.17
  -3   0 -10    2.05    3.69
  -3   0 -10    2.26    1.96
  -3   0 -11   -1.14    4.09
  -3   0 -11    1.23    2.13
  -3   0 -12  108.84    8.94
  -3   0 -12   94.38   11.53
   3   0  13    0.78    3.46
  -3   0 -13    1.31    4.72
   3   0  14   82.64    8.78
  -3   0 -14   81.85   11.09
  -3   0 -15    1.31    4.70
   3   0  15   -0.77    3.02
   3   0  16    3.54    2.87
  -3   0 -16    2.41    4.18
  -3   0 -17   -1.04    3.74
   3   0  17   -0.62    2.56
   3   0  18  731.46   29.36
  -3  -1  19  106.47    7.12
  -3   1  19  110.62    7.17
  -3  -1  18   18.43    3.39
  -3   1  18   24.41    3.80
  -3  -1  17    8.78    2.81
  -3   1  17   13.67    3.52
  -3  -1  16  368.76   19.32
  -3   1  16  360.61   19.11
  -3  -1  15    6.93    3.27
  -3   1  15   -1.52    3.08
  -3  -1  14    7.72    2.99
  -3  -1  14    0.81    2.72
  -3  -1  14    7.08    3.10
  -3  -1  13  570.63   26.18
  -3   1  13  591.32   26.98
  -3  -1  13  567.24   26.69
  -3  -1  13  525.17   26.28
  -3  -1  12   18.06    3.95
  -3  -1  12   14.94    3.95
  -3  -1  12   12.41    5.78
  -3   1  12   16.36    6.31
  -3  -1  12   13.17    3.75
  -3   1  12   14.48    3.83
  -3   1  12    6.29    4.79
  -3  -1  11  203.41   12.59
  -3  -1  11  205.16   13.14
  -3  -1  11  198.33   13.01
  -3  -1  11  183.48   19.44
  -3   1  11  209.37   13.11
  -3   1  11  200.74   20.14
  -3   1  11  200.55   20.32
  -3  -1  10 1239.20   47.63
  -3  -1  10 1232.90   48.14
  -3  -1  10 1240.20   48.29
  -3   1  10 1290.44   48.44
  -3   1  10 1380.37   61.60
  -3   1  10 1262.99   60.36
  -3  -1   9  342.49   16.74
  -3  -1   9  326.09   16.90
  -3   1   9  331.16   16.97
  -3  -1   9  371.46   25.57
  -3   1   9  383.35   25.82
  -3   1   9  341.41   24.76
  -3  -1   8   59.77    9.63
  -3   1   8   76.55   10.54
  -3   1   8   54.13    8.86
  -3  -1   8   59.97    9.48
  -3   1   7  815.23   40.62
  -3  -1   7  841.49   40.96
  -3   1   7  840.46   40.33
  -3  -1   7  882.45   41.59
  -3  -1   6  366.81   23.11
  -3  -1   6  393.33   23.64
  -3   1   6  431.24   24.40
  -3   1   6  413.87   23.56
  -3  -1   5    1.93    2.96
  -3   1   5    2.90    2.37
  -3   1   5   -0.91    2.23
  -3  -1   5    0.96    2.36
  -3   1   4  632.74   32.10
  -3  -1   4  636.98   29.59
  -3   1   4  622.35   29.38
  -3   1   4  619.17   28.59
  -3  -1   4  587.06   28.66
  -3   1   3  933.74   41.96
  -3  -1   3  969.50   39.58
  -3   1   3  948.96   39.49
  -3  -1   3 1002.40   41.72
  -3   1   3  954.97   38.69
  -3  -1   3  941.97   38.87
  -3   1   2   79.72    7.60
  -3  -1   2   86.80    7.76
  -3   1   2   95.26    9.56
  -3  -1   2   73.65    8.05
  -3   1   2   85.93    7.35
  -3  -1   1  190.66   13.78
  -3   1   1  195.46   13.79
  -3  -1   1  200.51   12.92
  -3   1   1  181.00   13.62
  -3   1   1  194.55   11.32
  -3   1   0  229.62   15.50
  -3  -1   0  273.60   16.45
  -3  -1   0  227.21   14.09
  -3  -1  -1   20.33    4.27
  -3   1  -1   24.61    4.88
  -3   1  -1   12.84    2.72
  -3   1  -2  373.14   20.90
  -3  -1  -2  440.56   20.50
  -3   1  -3  138.51   11.33
  -3  -1  -3  129.25   10.10
  -3  -1  -4 1254.54   49.86
  -3   1  -4 1277.17   51.75
  -3   1  -5  526.31   28.61
  -3  -1  -5  600.72   28.52
  -3   1  -6 1808.17   72.20
  -3   1  -7 1123.73   51.41
  -3   1  -8  129.08   14.05
  -3  -1  -8  109.11    7.96
  -3   1  -9  429.59   29.86
  -3  -1  -9  453.63   20.64
  -3  -1  -9  465.23   24.27
  -3   1  -9  485.25   24.53
  -3   1  -9  438.23   19.69
  -3  -1 -10  565.47   25.78
  -3   1 -10  661.73   31.18
  -3   1 -10  607.24   25.25
  -3  -1 -10  609.95   30.49
  -3   1 -10  558.18   37.03
  -3   1 -11   97.39   14.87
  -3  -1 -11  113.01    9.04
  -3   1 -11   91.80   10.80
  -3  -1 -11   99.05   11.25
  -3   1 -11  120.68    8.93
  -3   1 -12  822.86   39.13
  -3   1 -12  725.33   46.71
  -3  -1 -12  772.08   32.79
  -3  -1 -12  778.80   38.62
  -3  -1 -13  448.14   27.15
   3  -1  13  428.70   22.24
   3   1  13  419.10   22.22
  -3   1 -13  452.21   26.96
  -3  -1 -14   13.26    5.08
  -3   1 -14    1.33    4.45
   3  -1  14   10.86    4.02
   3   1  14   14.07    4.54
   3   1  15   -1.52    3.45
   3  -1  15   -0.75    3.35
  -3   1 -15   -3.87    4.15
  -3  -1 -15    1.29    4.47
  -3  -1 -16  181.15   12.00
  -3   1 -16  180.25   15.67
   3  -1  16  175.94   12.45
   3   1  16  197.88   12.87
  -3  -1 -16  206.48   16.46
   3  -1  17  305.28   16.19
   3   1  17  312.76   16.46
   3   1  18   32.22    4.38
   3  -1  18   28.46    4.07
   3  -1  19   79.89    5.75
  -3  -2  18  118.80    7.91
  -3   2  18  116.47    8.15
  -3  -2  18  127.20    8.50
  -3  -2  17  134.44    9.38
  -3  -2  17  136.59    9.77
  -3   2  17  127.52    9.41
  -3  -2  16    5.73    2.66
  -3   2  16   11.40    3.42
  -3  -2  15  274.57   15.97
  -3  -2  15  280.21   16.29
  -3   2  15  261.42   15.84
  -3  -2  14  277.68   16.28
  -3  -2  14  268.83   16.37
  -3   2  14  287.43   16.51
  -3  -2  14  277.25   16.71
  -3  -2  13   23.45    4.66
  -3  -2  13   27.72    5.15
  -3  -2  13   23.62    4.74
  -3   2  13   13.44    3.91
  -3  -2  12  229.34   14.13
  -3  -2  12  175.83   19.67
  -3   2  12  220.31   21.92
  -3  -2  12  242.07   14.61
  -3   2  12  234.05   14.34
  -3   2  12  173.36   19.99
  -3  -2  11  307.05   16.67
  -3  -2  11  270.66   23.95
  -3   2  11  252.62   23.26
  -3  -2  11  295.35   16.65
  -3   2  11  311.47   16.89
  -3   2  11  322.17   26.03
  -3  -2  10  212.24   12.90
  -3  -2  10  214.16   20.04
  -3   2  10  245.64   21.04
  -3  -2  10  221.77   13.25
  -3   2  10  199.91   12.72
  -3   2  10  219.82   20.30
  -3  -2   9  176.16   17.11
  -3  -2   9  184.25   11.35
  -3   2   9  164.89   16.50
  -3  -2   9  152.52   10.64
  -3   2   9  189.52   11.43
  -3   2   9  181.46   17.48
  -3  -2   8  418.14   19.03
  -3  -2   8  402.06   26.27
  -3   2   8  423.45   26.75
  -3   2   8  380.97   25.71
  -3  -2   7   -1.25    3.06
  -3   2   7    1.25    2.83
  -3   2   7    2.48    2.58
  -3  -2   6    2.20    2.50
  -3   2   6    2.21    2.51
  -3   2   6    7.67    3.80
  -3  -2   5  907.76   39.71
  -3   2   5  883.50   39.80
  -3   2   5  873.95   39.63
   3   2  -4 1533.04   58.23
  -3   2   4 1492.38   63.46
  -3   2   4 1575.10   59.88
  -3  -2   4 1628.45   59.98
  -3   2   4 1475.63   59.23
   3   2  -3   70.29    7.27
  -3   2   3   60.71    7.07
  -3  -2   3   73.70    7.52
  -3   2   3   77.46    9.29
  -3   2   3   62.26    7.23
  -3   2   2  563.34   25.44
  -3   2   2  538.06   28.15
  -3  -2   2  563.79   25.33
  -3  -2   1  470.98   25.05
  -3   2   1  533.22   26.07
  -3   2   1  496.45   25.73
  -3   2   1  485.68   23.33
  -3  -2   0   12.73    3.96
  -3   2   0   15.48    4.32
  -3   2   0   15.65    3.66
  -3  -2  -1 2301.01   84.03
  -3   2  -1 2219.06   83.53
  -3   2  -1 2349.70   81.51
  -3   2  -2 1143.58   48.95
  -3   2  -2 1265.86   47.46
  -3   2  -3  571.81   28.81
  -3   2  -4  340.26   20.85
  -3   2  -5 1783.07   71.37
  -3   2  -6    8.90    4.10
  -3   2  -7 1111.24   51.98
   3  -2   8  496.79   21.48
  -3   2  -8  469.72   30.63
  -3  -2  -8  473.74   21.33
  -3   2  -8  477.26   24.01
  -3   2  -8  498.59   20.56
  -3  -2  -8  463.54   24.01
   3  -2   9  237.36   13.69
  -3   2  -9  272.93   22.96
  -3  -2  -9  254.76   14.07
  -3   2  -9  236.03   16.23
  -3  -2  -9  266.79   16.99
  -3   2 -10   55.47   10.89
   3  -2  10   48.59    6.07
  -3  -2 -10   46.31    5.68
  -3   2 -10   50.43    7.53
  -3  -2 -10   49.06    7.51
   3  -2  11 1170.05   47.22
  -3   2 -11 1130.31   62.12
  -3  -2 -11 1233.22   47.41
  -3   2 -11 1281.60   52.92
  -3  -2 -11 1309.45   53.48
   3  -2  12  288.39   16.75
  -3   2 -12  279.76   27.37
  -3  -2 -12  268.76   16.14
  -3   2 -12  312.11   20.84
  -3  -2 -12  319.37   21.14
   3  -2  13    3.81    2.65
   3  -2  13    6.72    3.66
   3   2  13    2.27    3.29
  -3   2 -13   -1.27    4.09
  -3  -2 -13    1.27    3.73
   3  -2  14  956.83   39.53
   3   2  14  936.19   39.38
  -3  -2 -14  946.74   39.49
   3  -2  14  943.40   39.32
  -3   2 -14  994.97   45.50
  -3  -2 -14  969.02   45.14
   3  -2  15  101.62    9.11
   3   2  15   98.88    9.12
  -3  -2 -15   85.28    8.31
  -3   2 -15  100.20   11.66
  -3  -2 -15  106.86   11.80
  -3  -2 -16   19.68    4.02
   3  -2  16   14.33    4.07
   3   2  16    4.64    2.98
  -3   2 -16   20.19    5.72
  -3  -2 -16   16.68    5.47
   3   2  17   52.67    5.93
   3  -2  17   43.85    5.39
   3   2  18  125.66    8.53
   3  -2  18  135.14    8.57
  -3  -3  18    4.50    1.83
  -3  -3  17  177.51   10.93
  -3  -3  16   37.25    5.14
  -3  -3  15   98.12    8.72
  -3  -3  15   85.42    8.18
  -3  -3  14    7.47    3.19
  -3  -3  14    7.33    2.97
  -3  -3  13  615.84   28.29
  -3  -3  12  376.21   19.88
  -3   3  12  356.80   29.39
  -3  -3  11  207.73   13.31
  -3   3  11  187.97   20.45
  -3  -3  10  506.75   23.89
  -3   3  10  549.88   34.65
  -3  -3   9  364.05   18.13
  -3   3   9  335.46   25.29
  -3  -3   8    6.05    2.50
  -3   3   8    2.48    1.79
  -3   3   8    1.49    3.10
  -3  -3   7 1009.83   38.33
  -3  -3   7  975.43   45.68
  -3   3   7 1038.51   47.72
   3   3  -6  155.08   13.26
  -3  -3   6  139.62   12.88
  -3   3   6  156.44   14.12
   3   3  -5  502.30   27.12
  -3  -3   5  594.71   28.44
  -3   3   5  554.82   29.07
   3   3  -4  947.98   41.72
  -3  -3   4 1048.65   41.57
  -3   3   4 1022.41   46.50
  -3   3   4  902.48   41.88
   3   3  -3  853.62   37.30
  -3  -3   3  805.44   34.86
  -3   3   3  848.64   40.03
  -3  -3   2  205.69   12.97
  -3   3   2  220.84   16.40
  -3   3   1 1825.00   69.27
  -3   3   1 1696.52   66.77
  -3   3   0    1.69    2.08
  -3  -3   0    3.44    2.65
  -3  -3  -1  775.87   34.88
  -3   3  -1  775.86   34.44
  -3   3  -2   -0.98    2.72
  -3  -3  -2    1.81    2.38
  -3   3  -2    7.62    2.94
  -3   3  -3  705.87   34.92
  -3   3  -3  761.98   34.06
  -3   3  -4    2.25    2.34
  -3   3  -5  239.85   18.13
  -3   3  -6  193.98   16.89
  -3   3  -7 1233.00   56.33
  -3  -3  -7 1212.54   44.38
  -3  -3  -7 1147.32   48.19
  -3   3  -8   19.07    6.28
   3  -3   8   25.71    4.22
  -3  -3  -8   23.13    4.00
  -3  -3  -8   26.26    5.42
   3   3   9  316.44   25.61
   3  -3   9  323.65   17.04
  -3   3  -9  313.41   26.17
  -3  -3  -9  340.32   17.35
   3   3  10  179.83   19.66
  -3  -3 -10  247.61   14.24
  -3   3 -10  208.06   21.95
  -3  -3 -10  208.22   13.17
   3  -3  10  201.34   13.14
  -3   3 -11  140.36   18.58
   3   3  11  125.64   16.80
   3  -3  11  143.84   10.98
  -3  -3 -11  133.46   10.57
  -3   3 -12   20.52    7.57
   3  -3  12   34.88    5.77
  -3  -3 -12   24.48    4.89
   3  -3  13  904.26   38.76
  -3  -3 -13  906.71   38.53
  -3  -3 -13  987.20   44.20
   3  -3  14   47.53    6.60
  -3  -3 -14   31.74    5.33
  -3  -3 -14   35.95    7.22
  -3  -3 -15   80.23    7.91
   3  -3  15   83.97    8.38
  -3  -3 -15   96.94   10.80
   3  -3  16  110.06    9.17
  -3  -3 -16  109.18    8.69
   3  -3  17  107.96    8.41
   3  -3  18   14.27    2.62
  -3  -4  18    1.10    1.23
  -3  -4  17  117.54    8.29
  -3  -4  16   26.30    4.34
  -3  -4  15  293.33   16.44
  -3  -4  14    1.48    2.57
  -3  -4  13  287.89   16.85
  -3  -4  12  267.47   16.12
  -3  -4  11 1307.79   50.80
  -3   4  11 1333.05   50.02
  -3   4  11 1267.73   64.34
  -3  -4  10    0.69    2.32
  -3   4  10    2.51    2.33
  -3   4  10    3.90    4.05
  -3  -4   9  459.21   21.83
  -3   4   9  455.12   21.34
  -3   4   9  431.70   30.15
  -3  -4   8  120.88    9.09
  -3   4   8  120.70    8.95
  -3   4   8   98.69   13.18
  -3  -4   7   15.72    3.35
  -3   4   7   20.54    3.64
  -3   4   7   17.66    5.32
  -3  -4   6  102.22    7.76
  -3   4   6  102.13    7.80
   3   4  -6  128.65   12.72
  -3   4   6  113.83   12.58
  -3  -4   6  111.83    8.19
   3   4  -5  989.01   44.54
  -3   4   5  969.06   45.53
   3   4  -4  149.88   13.52
  -3   4   4  168.30   15.63
  -3   4   4  154.65   13.75
   3   4  -3 1268.80   52.28
  -3   4   3 1166.55   53.21
  -3   4   2  203.73   16.44
  -3   4   1  248.37   18.13
  -3   4   1  231.32   16.99
  -3   4   0   71.72    8.90
  -3   4   0   64.01    8.62
  -3   4  -1  925.20   41.51
  -3   4  -2  238.16   17.07
  -3   4  -2  225.10   16.38
  -3   4  -3  481.53   27.43
  -3   4  -3  514.56   27.37
  -3   4  -4    8.66    3.82
  -3   4  -4   10.26    3.68
   3   4   5 2273.77   90.45
  -3   4  -5 2435.02   92.22
  -3  -4  -6    1.95    1.63
   3   4   6    5.78    4.02
  -3   4  -6    7.49    4.61
  -3  -4  -6   -0.84    2.34
  -3  -4  -6   -2.48    2.54
   3   4   7  218.86   19.40
  -3  -4  -7  236.36   12.95
  -3   4  -7  189.16   18.63
  -3  -4  -7  235.99   15.97
   3   4   8   35.62    7.95
  -3  -4  -8   20.51    4.02
   3  -4   8   17.32    3.78
  -3   4  -8   29.61    7.90
  -3  -4  -8   22.12    5.40
   3  -4   9  813.12   34.46
  -3  -4  -9  829.62   34.43
  -3   4  -9  873.49   48.21
   3   4   9  815.05   46.10
  -3  -4  -9  846.13   39.09
  -3   4 -10   13.59    5.95
   3   4  10   12.65    5.54
  -3  -4 -10   10.73    3.53
   3  -4  10    8.00    3.32
  -3   4 -11  422.29   34.11
   3  -4  11  441.51   22.58
  -3  -4 -11  455.78   22.62
   3   4  11  447.78   33.62
  -3  -4 -12    0.78    2.40
   3  -4  12    0.81    2.90
  -3  -4 -13   21.65    4.47
   3  -4  13   18.78    4.40
  -3  -4 -14    2.20    2.46
   3  -4  14    0.79    2.32
   3  -4  15  396.55   20.92
  -3  -4 -15  432.14   20.81
   3  -4  16   16.12    3.82
   3  -4  17   88.77    7.33
   3  -4  18    9.08    2.28
  -3  -4 -18   12.59    2.43
  -3  -5  17  158.75    9.36
  -3  -5  16   49.12    5.45
  -3  -5  15   20.17    4.02
  -3  -5  14    2.11    2.76
  -3  -5  13  610.87   27.35
  -3   5  13  553.41   25.88
  -3   5  12  114.19    9.44
  -3  -5  12  107.15    9.61
  -3  -5  11   14.23    3.77
  -3   5  11   16.79    3.98
  -3  -5  10  769.17   32.95
  -3   5  10  767.87   32.65
  -3   5  10  731.43   44.51
  -3  -5   9  878.65   36.90
  -3   5   9  917.46   37.06
  -3   5   9  969.58   49.98
  -3  -5   8   11.39    3.34
  -3   5   8   12.60    3.32
  -3   5   8    7.12    4.38
  -3  -5   7 2020.99   73.29
  -3   5   7 2071.91   73.78
  -3   5   7 2182.22   86.87
  -3  -5   7 2105.40   74.13
  -3  -5   6 1031.16   39.81
  -3   5   6 1021.20   40.21
   3   5  -6 1141.99   50.61
  -3   5   6 1116.94   51.25
  -3  -5   6 1024.23   40.31
   3   5  -5    4.13    3.38
  -3  -5   5    4.24    1.96
  -3  -5   5    3.43    2.04
  -3   5   5    3.18    2.03
  -3   5   5    1.41    2.27
  -3  -5   5    7.01    2.60
   3   5  -4  104.13   12.48
  -3   5   4  138.03    9.05
   3   5  -3 2297.15   89.49
  -3   5   2  173.46   16.04
  -3   5   1   71.87    9.99
  -3   5   0   33.37    7.02
  -3   5  -1  609.64   32.46
  -3   5  -2  108.34   11.88
  -3   5  -3 2328.34   90.20
  -3   5  -4  570.67   32.02
  -3  -5  -4  545.86   26.72
  -3  -5  -4  522.14   26.66
  -3   5  -5   22.19    6.04
  -3  -5  -5   27.30    3.92
  -3  -5  -5   31.70    5.57
  -3  -5  -5   23.41    5.15
  -3  -5  -5   21.90    4.89
   3   5   6   -1.55    2.49
  -3  -5  -6    1.62    1.94
  -3   5  -6    6.49    4.26
  -3  -5  -6   -1.86    2.99
  -3  -5  -6    1.84    2.41
  -3   5  -7 1093.69   53.93
  -3  -5  -7 1144.69   42.08
   3   5   7 1082.62   52.81
  -3  -5  -7  977.71   45.31
  -3  -5  -7 1051.82   45.84
  -3  -5  -8   40.27    5.48
   3  -5   8   31.88    5.12
   3   5   8   40.95    8.88
  -3   5  -8   29.46    8.03
  -3  -5  -8   39.01    7.13
   3   5   9  935.89   51.69
  -3  -5  -9 1014.14   40.08
  -3   5  -9  953.04   53.06
   3  -5   9 1004.24   40.39
  -3  -5  -9  950.30   44.51
   3   5  10  324.34   27.16
  -3  -5 -10  314.78   17.31
   3  -5  10  277.28   16.93
  -3   5 -10  259.36   25.69
  -3  -5 -11   26.28    4.97
   3  -5  11   43.49    6.29
  -3  -5 -12    4.67    3.32
   3  -5  12   10.70    4.12
  -3  -5 -13 1152.30   45.40
   3  -5  13 1104.65   45.55
  -3  -5 -14   17.45    3.97
   3  -5  14   11.50    3.79
   3  -5  15   72.75    7.52
  -3  -5 -16   18.13    3.59
   3  -5  16   25.38    4.33
  -3  -5 -17   12.44    2.72
   3  -5  17    8.89    2.48
   3   5  17    9.79    2.35
  -3  -6  17   22.09    2.91
  -3  -6  16   35.90    4.23
  -3  -6  15  538.76   23.51
  -3  -6  14   76.23    7.30
  -3   6  14   63.81    6.59
  -3  -6  13   46.37    5.99
  -3   6  13   53.55    6.22
  -3  -6  12   37.78    5.69
  -3   6  12   53.51    6.64
  -3  -6  11  871.18   36.47
  -3   6  11  863.41   36.40
  -3  -6  10   18.88    4.42
  -3   6  10   24.95    4.67
  -3  -6   9 1105.17   45.66
  -3   6   9 1237.76   46.93
  -3   6   9 1273.45   61.44
  -3   6   8 1278.23   48.19
  -3  -6   8 1227.79   47.34
  -3   6   8 1179.17   60.17
  -3  -6   8 1218.12   48.34
  -3  -6   7  437.03   21.53
  -3   6   7  461.87   22.32
  -3   6   7  522.64   33.44
  -3  -6   7  492.92   23.15
   3   6  -6  112.96   14.16
  -3   6   6  147.55   10.36
  -3   6   6  132.70   15.41
  -3  -6   6  126.78    9.94
   3   6  -5 1417.23   61.98
  -3   6   5 1324.79   49.95
  -3  -6   5 1389.78   49.74
  -3   6   5 1345.20   61.68
  -3  -6   5 1259.10   49.79
   3   6  -4    1.56    2.90
  -3   6   4    5.72    2.43
  -3  -6   4   -0.52    1.85
   3   6  -3   35.51    7.51
  -3   6   3   32.53    4.49
  -3  -6   3   29.84    4.20
  -3   6   3   22.53    7.07
  -3  -6   2  272.38   13.99
  -3   6   2  297.83   23.01
  -3   6   1 1321.05   63.41
  -3  -6   1 1483.63   56.89
  -3  -6   1 1496.12   52.43
  -3   6   0   15.28    5.31
  -3  -6   0   12.89    3.67
  -3  -6   0    4.91    2.86
  -3  -6   0   10.32    2.37
  -3   6  -1 1283.53   57.32
  -3  -6  -1 1273.74   49.80
  -3  -6  -1 1241.97   50.12
  -3  -6  -1 1191.95   45.48
  -3  -6  -1 1323.10   45.85
  -3  -6  -2  645.06   31.41
  -3  -6  -2  700.30   32.54
  -3  -6  -2  748.39   28.64
  -3   6  -2  733.45   38.60
  -3  -6  -2  719.35   28.36
   3  -6   3  297.70   15.47
  -3   6  -3  333.73   23.50
  -3  -6  -3  266.57   17.67
  -3  -6  -3  281.86   17.64
  -3  -6  -3  291.98   17.60
  -3  -6  -3  296.14   14.66
  -3   6  -4  211.94   18.48
  -3  -6  -4  185.48   14.09
  -3  -6  -4  170.64   14.07
  -3  -6  -4  189.13   14.00
   3  -6   4  193.01   11.89
  -3  -6  -4  198.35   11.45
   3  -6   5 1150.08   43.64
  -3  -6  -5 1056.01   47.19
  -3  -6  -5 1151.80   48.56
  -3  -6  -5 1124.85   47.66
  -3  -6  -5 1170.38   43.18
   3  -6   6   83.52    7.67
  -3  -6  -6  103.06   10.83
  -3  -6  -6   81.09    9.59
  -3  -6  -6  103.97    8.21
  -3  -6  -7  480.94   26.97
  -3  -6  -7  503.28   27.16
  -3  -6  -7  473.62   22.51
  -3  -6  -8  474.37   23.01
   3   6   8  464.63   32.65
   3  -6   8  468.88   23.23
  -3  -6  -8  463.28   26.93
  -3  -6  -8  496.16   23.20
  -3  -6  -9  200.14   13.19
   3  -6   9  176.87   12.81
   3   6   9  165.80   19.02
  -3  -6  -9  205.37   16.51
  -3  -6  -9  197.06   13.02
   3  -6  10  326.03   18.61
  -3  -6 -10  329.74   18.57
   3  -6  11  381.95   20.58
  -3  -6 -11  365.20   20.03
   3  -6  12   79.17    8.60
  -3  -6 -12   82.86    8.55
   3  -6  13   71.07    7.98
  -3  -6 -13   79.28    8.27
   3  -6  14  352.70   18.33
  -3  -6 -14  306.35   17.35
   3  -6  15  392.70   19.07
  -3  -6 -15  363.55   18.39
   3  -6  16   36.97    4.73
  -3  -6 -16   38.69    4.62
   3   6  16   45.23    4.71
   3  -6  17  224.08   11.37
  -3  -7  16   73.43    5.35
  -3  -7  15   32.51    4.00
  -3   7  15   42.77    4.63
  -3  -7  14  132.32    9.10
  -3   7  14  132.80    9.40
  -3  -7  13   37.02    5.08
  -3   7  13   42.48    5.60
  -3   7  12  332.33   17.54
  -3  -7  12  281.72   16.07
  -3   7  11  146.02   11.07
  -3  -7  11  144.32   10.64
  -3   7  10  513.63   24.83
  -3   7   9    0.76    2.64
  -3   7   8  182.39   12.47
  -3   7   8  139.97   17.82
  -3  -7   8  167.55   12.37
  -3   7   7    1.46    2.35
  -3   7   7    2.01    3.24
  -3  -7   7    3.79    2.73
   3   7  -6  131.03   16.02
  -3   7   6  131.62   10.25
  -3   7   6  113.64   15.24
  -3  -7   6  115.97    9.93
   3   7  -5   29.10    7.66
  -3   7   5   46.49    5.88
  -3  -7   5   45.62    5.72
  -3   7   5   40.67    9.01
  -3   7   4 1166.72   61.50
   3   7  -4 1268.89   60.13
  -3   7   4 1223.60   47.78
  -3  -7   4 1313.54   47.85
   3   7  -3  639.55   37.70
  -3  -7   3  650.30   27.03
   3   7  -2  107.30   14.19
  -3  -7   2  138.93    9.49
  -3   7   2  134.30   16.17
  -3  -7   2  122.54    9.12
  -3  -7   2  161.90   13.05
  -3  -7   1  106.55    8.24
  -3  -7   1  129.98   11.21
  -3  -7   1  107.78    8.29
  -3   7   1   93.81   13.47
  -3  -7   1  125.43   11.46
  -3   7   0  378.81   28.34
  -3  -7   0  419.42   23.06
  -3  -7   0  458.50   20.17
  -3  -7   0  400.72   23.28
  -3  -7  -1    4.93    3.17
  -3   7  -1    1.74    3.23
  -3  -7  -1   12.39    2.96
  -3  -7  -1    4.59    3.19
  -3  -7  -2  267.89   17.62
   3  -7   2  264.38   15.30
  -3  -7  -2  272.31   14.59
  -3   7  -2  257.27   22.24
  -3  -7  -2  294.44   18.76
  -3   7  -3   59.30   10.27
  -3  -7  -3   67.96    8.67
   3  -7   3   50.14    6.12
  -3  -7  -3   43.19    7.35
  -3  -7  -3   67.87    6.49
  -3  -7  -3   54.82    7.64
  -3  -7  -3   63.34    6.18
  -3   7  -4  596.50   35.92
  -3  -7  -4  548.69   28.88
   3  -7   4  540.08   25.38
  -3  -7  -4  515.36   28.80
  -3  -7  -4  573.82   29.08
  -3  -7  -4  599.84   25.20
  -3  -7  -5   84.61   10.01
  -3  -7  -5   96.18   10.86
  -3  -7  -5   63.52    8.88
   3  -7   5  100.16    8.61
  -3  -7  -5   80.05    7.56
   3  -7   6 1202.18   45.37
  -3  -7  -6 1085.08   49.55
  -3  -7  -6 1205.01   50.56
  -3  -7  -6 1111.47   44.60
  -3  -7  -7    2.81    2.44
   3  -7   7    3.53    2.86
  -3  -7  -7    1.19    3.30
  -3  -7  -7    2.39    3.85
  -3  -7  -8   40.75    5.70
   3  -7   8   36.64    5.87
  -3  -7  -8   28.26    6.84
  -3  -7  -9    6.93    3.12
  -3  -7  -9    3.75    3.28
   3  -7   9    7.08    3.43
   3  -7  10  832.09   35.29
  -3  -7 -10  782.12   39.05
  -3  -7 -10  789.21   34.68
   3  -7  11  111.38    9.87
  -3  -7 -11   91.11    9.00
   3  -7  12   68.57    7.58
  -3  -7 -12   61.30    7.23
   3  -7  13   57.61    6.69
  -3  -7 -13   56.47    6.67
   3  -7  14   41.05    5.32
  -3  -7 -14   36.88    5.07
  -3  -7 -15   -0.50    2.07
   3  -7  15    0.51    1.84
   3   7  15    4.06    1.87
   3  -7  16  316.99   14.17
   3   7  16  294.73   13.42
  -3  -7 -16  272.19   13.48
  -3   8  15    3.26    1.58
  -3   8  14  317.43   15.33
  -3   8  13    2.80    2.08
  -3   8  12  206.61   12.89
  -3   8  11   -0.70    2.24
  -3   8  10   17.78    4.33
  -3   8   9  130.03   10.68
  -3   8   8  172.97   12.76
  -3  -8   8  197.92   13.55
  -3   8   7   42.87    6.10
  -3  -8   7   44.39    6.43
  -3   8   6    1.50    2.20
  -3  -8   6    0.77    2.75
  -3   8   5   33.70    9.50
   3   8  -5    7.97    4.58
  -3   8   5   25.34    4.56
  -3  -8   5   26.22    4.75
  -3   8   5   32.56    8.26
   3   8  -4  155.59   17.81
  -3  -8   4  169.99   11.64
  -3  -8   4  176.33   14.98
  -3   8   4  167.29   20.08
  -3   8   4  137.01   17.08
   3   8  -3  230.14   22.10
  -3  -8   3  249.20   14.58
  -3   8   3  214.96   22.89
  -3  -8   3  286.02   19.24
  -3  -8   2  845.63   34.80
   3   8  -2  801.78   46.42
  -3   8   2  761.81   46.94
  -3  -8   2  885.59   39.56
  -3  -8   2  916.09   40.65
   3   8  -1    7.87    5.16
  -3  -8   1    5.14    3.31
  -3   8   1    6.24    4.32
  -3  -8   1    1.26    1.94
  -3  -8   1    2.25    3.30
  -3  -8   1    3.12    2.72
  -3  -8   0  105.74    8.79
  -3  -8   0  113.39   11.38
   3  -8   0  121.86    9.92
  -3  -8   0  102.29    8.66
  -3  -8   0  121.59   12.19
  -3   8   0  102.40   14.61
   3  -8   1    2.94    2.72
  -3  -8  -1    6.35    3.93
  -3   8  -1   -1.97    3.17
  -3  -8  -1   -2.28    3.66
  -3  -8  -2  782.20   36.93
   3  -8   2  723.34   32.70
  -3   8  -2  708.19   42.85
  -3  -8  -2  800.00   32.28
  -3  -8  -2  771.00   37.52
  -3  -8  -2  797.47   36.73
  -3   8  -3   88.34   13.18
  -3  -8  -3   44.16    8.03
   3  -8   3   74.08    7.81
  -3  -8  -3   72.43    9.54
  -3  -8  -3   67.42    7.02
  -3  -8  -3   65.40    9.01
  -3  -8  -4  711.84   35.46
  -3  -8  -4  666.61   35.56
   3  -8   4  730.99   31.66
  -3  -8  -4  700.28   30.60
  -3  -8  -4  774.48   36.12
  -3  -8  -4  725.89   30.96
  -3  -8  -5    8.98    3.08
   3  -8   5    3.76    3.05
  -3  -8  -5   10.66    4.92
  -3  -8  -5    2.36    3.80
   3  -8   6  111.97    9.83
  -3  -8  -6  104.59   11.93
  -3  -8  -6  112.58   12.31
  -3  -8  -6  114.32    9.55
   3  -8   7   75.19    8.12
  -3  -8  -7   82.01   10.65
  -3  -8  -7  103.23   11.57
  -3  -8  -7   84.15    8.28
   3  -8   8  101.23    9.36
  -3  -8  -8  107.36   12.01
  -3  -8  -8  111.40    9.80
  -3  -8  -9    5.38    2.85
   3  -8   9    2.28    2.64
  -3  -8  -9   -1.23    3.60
  -3  -8 -10    3.78    2.64
   3  -8  10    9.70    3.47
  -3  -8 -11    2.90    2.33
   3  -8  11    4.98    2.72
   3  -8  12  144.98   10.43
  -3  -8 -12  139.63   10.42
  -3  -8 -13    1.77    1.90
   3  -8  13    2.90    2.15
   3   8  13    2.02    1.88
   3  -8  14  239.46   12.78
   3   8  14  246.02   12.37
  -3  -8 -14  225.49   12.59
  -3  -8 -15   17.91    2.99
   3  -8  15   21.39    3.12
   3   8  15   23.87    3.04
  -3   9  14   12.02    2.31
  -3  -9  14    6.08    2.37
  -3   9  13   80.42    6.47
  -3   9  12  223.00   12.67
  -3   9  11    1.22    2.33
  -3   9  10  311.13   16.92
  -3   9   9    4.96    3.02
  -3   9   8   14.70    4.06
  -3   9   7   82.68    8.21
  -3  -9   7   81.38    8.54
  -3  -9   6 1007.25   46.62
  -3  -9   5  128.81   10.36
  -3  -9   5  119.72   13.01
  -3  -9   4   77.49    8.01
  -3  -9   4   93.42   10.55
  -3  -9   4   84.80   10.89
  -3  -9   3   -0.71    2.37
  -3  -9   3   -3.37    3.30
  -3  -9   3    1.25    3.86
  -3  -9   2  242.91   15.06
  -3  -9   2  297.98   19.71
   3  -9  -2  273.41   16.35
  -3  -9   2  264.97   19.45
  -3  -9   1    1.39    2.32
  -3  -9   1    1.14    3.17
   3  -9  -1    0.79    2.43
  -3  -9   1    3.74    3.83
   3  -9   0  732.03   33.28
  -3  -9   0  748.64   32.38
  -3  -9   0  734.83   36.88
  -3  -9   0  856.59   33.38
  -3  -9   0  747.95   37.76
  -3  -9  -1   47.78    8.61
  -3  -9  -1   49.82    6.18
  -3  -9  -1   49.25    8.05
   3  -9   1   42.83    6.23
  -3  -9  -1   40.66    5.39
   3  -9   2    1.59    2.55
  -3  -9  -2    1.19    3.31
  -3  -9  -2    2.30    3.20
  -3  -9  -2   -0.69    2.04
  -3  -9  -2    5.10    4.26
   3  -9   3    2.38    3.04
  -3  -9  -3    6.06    4.21
  -3  -9  -3    6.47    4.65
  -3  -9  -3    4.73    3.64
  -3  -9  -3    4.23    3.00
   3  -9   4  339.06   19.17
  -3  -9  -4  351.25   22.74
  -3  -9  -4  352.23   18.68
  -3  -9  -4  345.03   23.23
  -3  -9  -4  336.22   22.09
   3  -9   5   42.56    6.17
  -3  -9  -5   34.62    7.38
  -3  -9  -5   45.79    7.98
  -3  -9  -5   43.71    6.04
   3  -9   6  644.43   28.43
  -3  -9  -6  566.23   32.09
  -3  -9  -6  616.62   28.29
  -3  -9  -6  670.56   34.06
   3  -9   7   50.23    6.33
  -3  -9  -7   35.68    7.47
  -3  -9  -7   56.82    6.78
  -3  -9  -7   52.72    8.85
  -3  -9  -8    7.40    3.23
   3  -9   8    2.83    2.47
  -3  -9  -8    5.97    4.57
  -3  -9  -8    9.48    3.25
  -3  -9  -9   45.34    6.19
   3  -9   9   49.94    6.14
  -3  -9  -9   61.57    6.86
   3  -9  10  594.50   26.05
  -3  -9 -10  565.03   26.11
   3  -9  11    8.26    2.86
  -3  -9 -11    8.14    2.86
   3  -9  12  155.39   10.06
  -3  -9 -12  148.86   10.06
  -3  -9 -12  172.64   10.74
   3  -9  13   24.24    3.46
  -3  -9 -13   14.04    2.91
  -3  10  12   39.31    4.21
  -3 -10  12   48.72    5.90
  -3  10  11  148.42    9.31
  -3 -10  11  142.56   11.44
  -3  10  10   12.85    3.18
  -3 -10  10   17.32    4.58
  -3  10   9   36.51    5.09
  -3 -10   9   30.51    6.49
  -3 -10   8   60.57    8.88
  -3 -10   7   80.53   10.42
  -3 -10   6   67.52    8.96
  -3 -10   6   83.76   10.76
  -3 -10   5   73.19    9.34
  -3 -10   5   74.65   10.20
  -3 -10   4   44.64    6.02
  -3 -10   4   47.98    7.61
  -3 -10   4   45.42    8.16
  -3 -10   3    1.43    2.39
  -3 -10   3    2.29    3.52
  -3 -10   3    6.38    4.10
  -3 -10   2  382.99   19.98
  -3 -10   2  408.81   24.42
  -3 -10   2  375.87   24.48
  -3 -10   1  245.32   14.96
   3 -10  -1  230.95   15.26
  -3 -10   1  269.12   19.82
  -3 -10   1  266.59   18.95
   3 -10   0  141.27   10.99
  -3 -10   0   99.45    9.10
  -3 -10   0  111.73   12.04
  -3 -10   0  117.85   12.79
  -3 -10  -1   40.27    5.60
   3 -10   1   33.48    5.55
  -3 -10  -1   36.40    7.30
  -3 -10  -1   41.55    8.16
  -3 -10  -1   32.80    5.21
  -3 -10  -1   36.95    7.04
  -3 -10  -2   50.88    8.48
  -3 -10  -2   37.06    5.38
   3 -10   2   38.25    5.91
  -3 -10  -2   51.23    8.25
  -3 -10  -2   32.82    5.32
  -3 -10  -2   38.84    7.19
   3 -10   3   57.81    7.32
  -3 -10  -3   78.37   10.16
  -3 -10  -3   62.85    7.10
  -3 -10  -3   54.74    9.26
  -3 -10  -3   64.54    9.29
   3 -10   4  168.74   12.42
  -3 -10  -4  167.84   14.99
  -3 -10  -4  159.38   11.53
  -3 -10  -4  148.32   14.14
  -3 -10  -5  416.60   25.20
  -3 -10  -5  423.11   21.27
  -3 -10  -5  427.64   25.50
  -3 -10  -6    1.17    3.26
  -3 -10  -6   -3.57    4.13
  -3 -10  -6    0.70    2.26
  -3 -10  -7    4.48    3.75
  -3 -10  -7    5.78    4.30
  -3 -10  -7    4.79    2.77
  -3 -10  -8  418.26   20.56
  -3 -10  -9    8.58    2.97
   3 -10   9    8.32    2.88
  -3 -10 -10  121.92    8.96
   3 -10  10  126.83    8.87
  -3 -10 -11   38.93    4.66
  -3 -10 -12   66.42    5.54
  -3 -11  10   73.96    7.41
  -3 -11   9   57.58    7.06
  -3 -11   8   -0.89    3.20
  -3 -11   7  337.21   20.42
  -3 -11   6  194.04   14.40
  -3 -11   6  231.17   16.49
  -3 -11   5   -1.92    2.52
  -3 -11   5    1.10    3.54
  -3 -11   4   15.23    5.10
  -3 -11   4   18.34    5.34
  -3 -11   3  426.36   20.52
  -3 -11   3  434.79   24.42
  -3 -11   3  378.12   24.25
  -3 -11   2   -0.66    2.44
  -3 -11   2    1.09    2.87
  -3 -11   2   -1.20    4.15
  -3 -11   1  186.11   12.28
  -3 -11   1  186.07   15.29
  -3 -11   1  177.70   15.58
  -3 -11   0   37.74    5.25
   3 -11   0   30.94    5.20
  -3 -11   0   30.72    6.60
  -3 -11   0   43.71    7.80
  -3 -11   0   30.57    6.36
  -3 -11  -1   58.46    6.58
   3 -11   1   56.64    6.92
  -3 -11  -1   66.35    9.22
  -3 -11  -1   69.15    9.62
  -3 -11  -1   72.25    9.11
  -3 -11  -2    7.13    2.83
  -3 -11  -2   11.39    4.61
  -3 -11  -2    9.63    4.74
  -3 -11  -2    3.28    3.21
  -3 -11  -3   81.92    7.63
  -3 -11  -3  102.12   10.90
  -3 -11  -3   81.11    7.76
  -3 -11  -3   79.99    9.85
  -3 -11  -4   -1.10    3.37
  -3 -11  -4    0.65    1.99
  -3 -11  -4    3.26    3.63
  -3 -11  -5    6.33    3.66
  -3 -11  -5    1.89    2.03
  -3 -11  -5    3.19    3.42
  -3 -11  -6   25.88    5.43
  -3 -11  -6   23.60    4.04
  -3 -11  -6   19.43    4.89
  -3 -11  -7  361.93   17.82
  -3 -11  -8   10.55    2.91
   3 -11   8    9.51    2.88
  -3 -11  -9  100.62    7.47
   3 -11   9  102.72    7.50
  -3 -11 -10   -0.41    1.36
   3 -11  10    4.96    1.84
  -3 -12   8   12.94    3.21
  -3 -12   7   68.84    7.30
  -3 -12   6   17.58    3.86
  -3 -12   6   18.14    4.24
  -3 -12   5  364.39   19.74
  -3 -12   5  384.39   20.98
  -3 -12   4   17.23    4.28
  -3 -12   4   23.65    5.17
  -3 -12   3  108.36   10.35
  -3 -12   3  121.88   11.27
  -3 -12   2    5.89    2.54
  -3 -12   2   11.86    4.07
  -3 -12   2    6.85    3.64
  -3 -12   1   98.21    7.68
  -3 -12   1   77.22    8.96
  -3 -12   1   85.71    9.79
  -3 -12   0   10.89    2.84
  -3 -12   0   12.38    4.25
  -3 -12   0   11.00    4.37
  -3 -12   0   13.01    4.12
  -3 -12  -1  377.21   18.20
  -3 -12  -1  404.60   22.34
  -3 -12  -1  385.11   21.46
  -3 -12  -2    8.96    2.56
  -3 -12  -2   12.19    4.10
  -3 -12  -2   15.19    4.32
  -3 -12  -3   13.70    3.12
  -3 -12  -3   13.68    4.08
  -3 -12  -3   13.29    4.05
  -3 -12  -4    7.80    3.61
  -3 -12  -4    8.64    3.68
  -3 -12  -5  259.96   16.28
   3 -12   6   13.78    2.96
  -3 -12  -7   65.64    5.60
   3 -12   7   62.96    5.55
  -3 -13   3  399.63   19.21
  -3 -13   3  372.57   19.13
  -3 -13   2    1.94    2.08
  -3 -13   1   94.73    8.41
  -3 -13   0   10.20    3.17
  -3 -13  -1   88.91    6.29
  -3 -13  -1   87.06    8.13
  -3 -13  -1   87.47    7.69
  -3 -13  -2   16.33    3.76
  -3 -13  -2   12.82    3.24
  -3 -13  -3  262.46   14.79
  -4   0  18  351.39   16.17
  -4   0  17    1.67    1.94
  -4   0  16  143.57   10.52
  -4   0  15    2.95    2.56
  -4   0  14  543.67   26.06
  -4   0  13    0.80    2.09
  -4   0  12 1722.14   64.71
  -4   0  11    0.75    2.50
  -4   0  10   99.77   13.76
  -4   0  10   78.68    7.88
  -4   0  10   68.18   11.85
  -4   0   9    8.71    4.85
  -4   0   9   10.43    3.20
  -4   0   9   -1.78    3.31
  -4   0   8 1983.43   72.18
  -4   0   8 2042.11   82.69
  -4   0   8 1934.53   70.76
  -4   0   8 2093.74   83.62
  -4   0   7    1.44    2.99
  -4   0   7    5.76    2.66
  -4   0   7    1.65    1.77
  -4   0   7    1.44    2.32
  -4   0   6 2324.73   90.99
  -4   0   6 2373.42   90.79
  -4   0   5   -1.18    3.10
  -4   0   5    2.22    2.72
  -4   0   4  806.40   37.77
  -4   0   4  783.92   40.30
  -4   0   3   -0.97    2.56
  -4   0   3    2.53    3.11
  -4   0   2 1201.26   52.12
  -4   0   1    1.27    3.11
  -4   0   1    1.11    2.73
  -4   0   0  477.13   27.97
  -4   0   0  514.62   27.57
  -4   0  -1    1.22    3.01
  -4   0  -2  712.57   36.52
  -4   0  -3    1.05    3.09
  -4   0  -4 2888.95  106.43
  -4   0  -5    1.23    3.61
  -4   0  -6   -1.35    2.80
  -4   0  -7    0.46    1.49
  -4   0  -7    1.50    3.41
  -4   0  -8 2073.07   86.71
  -4   0  -8 2066.59   78.31
  -4   0  -8 2123.30   73.30
  -4   0  -9    1.00    2.94
  -4   0  -9    4.99    2.30
  -4   0  -9    1.83    1.96
  -4   0 -10  721.59   30.97
  -4   0 -10  729.25   35.66
  -4   0 -11    2.80    2.25
  -4   0 -11   -1.19    3.83
  -4   0 -12   23.86    4.48
  -4   0 -12   32.73    6.96
  -4   0 -13    1.45    2.22
  -4   0 -13   -1.29    4.79
   4   0  14  655.64   30.33
  -4   0 -14  686.17   29.66
   4   0  15    1.45    3.00
  -4   0 -16   13.61    3.38
   4   0  16   15.35    4.01
  -4   0 -17    1.51    2.19
   4   0  17    1.06    2.21
  -4   0 -18  264.60   13.13
   4   0  18  317.59   14.16
  -4   1  18   35.73    4.15
  -4  -1  18   29.66    3.95
  -4  -1  17   35.53    4.70
  -4   1  17   27.60    4.20
  -4  -1  16  331.58   17.56
  -4   1  16  338.14   17.57
  -4  -1  15    0.73    2.15
  -4   1  15    1.45    2.33
  -4  -1  14  367.86   20.08
  -4   1  14  384.38   20.26
  -4  -1  13  262.29   16.50
  -4   1  13  293.25   17.12
  -4  -1  12   81.34    8.44
  -4   1  12   92.18    8.82
  -4   1  11   83.93   13.04
  -4  -1  11   84.67   13.15
  -4  -1  11  114.63    9.54
  -4   1  11   98.13    8.96
  -4   1  10  752.15   43.07
  -4  -1  10  745.89   43.20
  -4  -1  10  787.24   32.97
  -4   1  10  764.57   32.80
  -4   1  10  734.97   43.64
  -4  -1   9   87.37   12.37
  -4   1   9   93.95   12.94
  -4  -1   9   97.37    8.34
  -4   1   9   95.74    8.38
  -4   1   9   75.87   11.97
  -4  -1   8  288.81   15.94
  -4   1   8  273.11   15.68
  -4   1   8  298.79   22.60
  -4  -1   8  253.19   21.04
  -4  -1   8  232.96   14.11
  -4   1   8  265.84   14.69
  -4   1   8  229.68   20.29
  -4  -1   8  237.31   20.70
  -4  -1   7  387.07   19.68
  -4   1   7  402.91   20.00
  -4   1   7  381.63   19.71
  -4   1   7  398.86   26.19
  -4  -1   7  404.50   26.32
  -4  -1   7  395.93   18.95
  -4   1   7  420.31   19.22
  -4   1   7  400.41   26.15
  -4  -1   7  406.93   26.44
  -4   1   6  510.37   29.08
  -4  -1   6  475.26   28.29
  -4   1   6  490.68   28.45
  -4   1   5  498.26   28.33
  -4  -1   5  511.86   28.54
  -4   1   5  526.78   28.33
  -4   1   4 3258.31  117.72
  -4  -1   4 3202.45  117.28
  -4   1   4 3181.25  122.25
  -4   1   4 3415.23  117.30
  -4   1   3  300.97   18.73
  -4  -1   3  284.29   18.28
  -4   1   3  275.71   20.48
  -4  -1   3  258.09   19.28
  -4   1   2   37.70    7.28
  -4  -1   2   34.25    6.58
  -4  -1   1  417.63   25.75
  -4   1   1  442.66   26.28
  -4   1   1  376.27   24.65
  -4  -1   1  428.71   23.99
  -4  -1   0 2041.15   80.89
  -4   1   0 2081.63   81.34
  -4   1   0 2108.83   80.78
  -4  -1   0 2059.39   78.43
  -4  -1  -1  365.80   22.84
  -4   1  -1  356.21   22.90
  -4  -1  -1  310.65   20.08
  -4  -1  -2 1677.20   67.75
  -4   1  -2 1595.43   66.98
  -4   1  -3  140.14   13.07
  -4   1  -4  214.23   17.06
  -4   1  -5   72.85   10.02
  -4   1  -6  940.45   46.30
  -4   1  -7  109.07   13.22
  -4  -1  -7   89.18    7.37
  -4  -1  -7   97.08    7.25
  -4   1  -7   90.05    6.94
  -4   1  -8  225.55   20.78
  -4  -1  -8  249.02   13.85
  -4   1  -8  234.41   12.95
  -4   1  -8  271.27   16.89
  -4  -1  -8  247.49   16.44
  -4   1  -9  362.09   21.25
  -4  -1  -9  336.85   17.63
  -4   1  -9  333.37   27.01
  -4   1  -9  327.32   16.84
  -4  -1  -9  372.19   21.58
  -4   1 -10  836.07   48.81
  -4  -1 -10  837.27   35.36
  -4   1 -10  861.91   34.52
  -4   1 -10  893.24   40.39
  -4  -1 -10  846.20   39.91
  -4   1 -11   20.81    7.48
  -4  -1 -11   25.78    4.67
  -4   1 -11   30.22    4.92
  -4   1 -11   25.98    6.35
  -4  -1 -11   21.39    5.79
  -4  -1 -12  699.08   31.02
  -4   1 -12  678.50   30.55
  -4   1 -12  773.64   37.21
  -4  -1 -12  699.04   36.05
  -4  -1 -13    4.41    2.55
  -4   1 -13    0.71    1.86
  -4   1 -14   58.82    6.71
   4  -1  14   58.64    7.36
   4   1  14   61.62    7.54
  -4  -1 -14   51.83    6.43
  -4  -1 -15   16.28    3.73
   4  -1  15   10.59    4.00
   4   1  15    7.14    3.59
  -4  -1 -16  264.83   15.02
   4  -1  16  292.58   15.62
   4   1  16  273.59   15.42
  -4  -1 -17   60.82    5.92
  -4   1 -17   64.33    6.12
   4  -1  17   73.40    6.76
   4   1  17   75.40    6.82
  -4   1 -18  146.53    8.54
   4  -1  18  145.37    8.76
   4   1  18  161.11    9.13
  -4  -2  18  277.66   13.19
  -4   2  18  277.36   13.13
  -4  -2  17   18.75    3.35
  -4   2  17   19.92    3.45
  -4  -2  16   72.13    7.07
  -4   2  16   67.67    6.81
  -4  -2  15  494.98   22.25
  -4  -2  15  454.07   22.47
  -4   2  15  441.09   22.10
  -4  -2  14    8.25    2.94
  -4  -2  14   12.09    3.59
  -4   2  14    8.88    3.31
  -4  -2  13   30.01    4.91
  -4  -2  13   24.12    4.76
  -4   2  13   31.28    5.13
  -4  -2  12  185.97   12.45
  -4  -2  12  177.53   12.64
  -4   2  12  161.62   12.06
  -4   2  11    1.96    3.64
  -4  -2  11    3.47    2.58
  -4  -2  11    3.98    3.70
  -4  -2  11    2.23    2.59
  -4   2  11   -1.47    2.16
  -4   2  11    2.19    3.51
  -4  -2  10    8.57    2.88
  -4  -2  10    3.75    3.49
  -4   2  10   11.11    5.44
  -4  -2  10    9.14    3.21
  -4   2  10    9.05    3.18
  -4   2  10   10.14    4.99
  -4  -2   9  491.88   23.16
  -4   2   9  535.56   33.35
  -4  -2   9  462.00   31.70
  -4  -2   9  512.96   23.78
  -4   2   9  552.58   24.26
  -4   2   9  457.24   32.05
  -4  -2   8  233.25   14.10
  -4  -2   8  223.56   13.01
  -4   2   8  235.58   19.87
  -4  -2   8  212.50   19.15
  -4  -2   8  201.70   12.76
  -4   2   8  235.94   13.46
  -4   2   8  194.22   18.64
  -4  -2   7  134.24   10.23
  -4   2   7  153.01   10.82
  -4   2   7  169.17   11.41
  -4   2   7  163.88   15.69
  -4  -2   7  162.27   15.56
  -4  -2   7  170.42   10.61
  -4   2   7  142.60    9.96
  -4   2   7  172.16   16.38
  -4  -2   7  150.88    9.90
  -4  -2   6  148.79    9.59
  -4   2   6  147.38   10.58
  -4   2   6  161.26   14.87
  -4  -2   6  177.54   15.49
  -4   2   6  174.82   15.84
  -4   2   5  464.10   26.64
  -4  -2   5  458.87   26.30
  -4   2   5  427.43   25.80
  -4   2   4   77.12    9.56
  -4  -2   4   77.68    9.34
  -4   2   4   63.93   10.39
  -4   2   4   72.55    9.04
  -4   2   3  555.07   28.40
  -4  -2   3  594.16   28.85
  -4   2   3  578.86   32.80
  -4   2   3  499.87   27.33
  -4   2   2  573.73   31.93
  -4   2   2  544.81   27.36
  -4  -2   1   29.37    6.34
  -4   2   1   38.90    7.18
  -4   2   1   24.85    6.14
  -4  -2   0  688.79   35.25
  -4   2   0  712.03   35.68
  -4   2   0  639.66   34.62
  -4  -2  -1 1051.78   47.95
  -4   2  -1 1062.34   48.50
  -4  -2  -2  539.28   30.26
  -4   2  -2  531.53   30.30
  -4   2  -3   16.25    4.95
  -4   2  -4   26.51    6.56
  -4   2  -5 1214.27   55.44
  -4   2  -6   19.82    3.01
  -4   2  -6   20.82    3.22
  -4   2  -6   20.29    6.34
  -4  -2  -6   15.10    4.40
  -4  -2  -6   16.28    3.19
  -4   2  -7  191.64   18.43
  -4   2  -7  175.23   10.54
  -4  -2  -7  198.48   11.62
  -4   2  -8  304.22   25.74
  -4  -2  -8  330.10   17.37
  -4   2  -8  361.15   16.86
  -4  -2  -9   80.45    7.58
  -4   2  -9   57.69   11.38
  -4   2  -9   70.48    6.61
  -4   2 -10   33.18    4.61
  -4   2 -10   47.24   10.27
  -4  -2 -10   19.63    4.26
  -4   2 -10   38.76    6.91
  -4  -2 -10   25.18    5.90
  -4   2 -11  326.66   29.99
  -4  -2 -11  365.07   19.75
  -4   2 -11  395.98   19.04
  -4   2 -11  399.78   23.85
  -4  -2 -12   45.16    6.25
  -4   2 -12   44.68    5.89
  -4  -2 -13  171.15   12.66
  -4   2 -13  166.05   11.69
  -4  -2 -14  156.55   11.92
   4  -2  14  172.67   12.12
   4   2  14  164.57   12.17
  -4  -2 -15   69.52    7.34
   4  -2  15   72.32    7.56
   4   2  15   84.13    8.19
  -4  -2 -16  210.07   12.79
   4  -2  16  228.79   13.06
   4   2  16  218.24   12.92
  -4  -2 -17  276.07   13.95
   4  -2  17  272.01   13.91
   4   2  17  277.68   14.10
   4  -2  18   25.36    3.41
  -4  -3  17  221.38   11.63
  -4  -3  16   84.01    7.23
  -4  -3  15  165.07   11.28
  -4  -3  14    2.09    2.34
  -4  -3  14    0.71    2.08
  -4  -3  13  372.38   19.62
  -4  -3  13  357.37   19.31
  -4  -3  12   15.62    3.93
  -4  -3  12   11.95    3.63
  -4  -3  11  108.19    9.34
  -4   3  11   80.59   13.67
  -4  -3  10   48.36    6.14
  -4   3  10   43.87    9.81
  -4  -3   9  135.34   10.22
  -4   3   9  149.82   17.01
  -4  -3   8   16.00    3.69
  -4   3   8   13.97    5.64
  -4  -3   7  976.00   37.85
  -4   3   7  941.42   37.26
  -4   3   7  969.84   39.24
  -4   3   7  942.48   47.60
  -4  -3   6    7.38    2.46
  -4   3   6    7.75    2.50
  -4   3   6    5.87    2.65
  -4   3   6    5.73    4.00
  -4  -3   5  112.37    8.05
  -4  -3   5  108.75   11.50
  -4   3   5  107.02   12.07
  -4  -3   4   49.86    7.49
  -4   3   4   55.20   10.20
  -4   3   4   57.32    8.82
  -4   3   3  790.78   41.13
  -4   3   3  738.77   36.12
  -4   3   2    1.48    3.36
  -4   3   2   -1.02    1.89
  -4   3   1 1068.36   50.18
  -4  -3   0  258.36   18.83
  -4   3   0  223.12   18.74
  -4  -3  -1  493.78   28.67
  -4   3  -1  525.44   27.05
  -4  -3  -2  404.21   25.39
  -4   3  -2  402.24   23.22
  -4   3  -3   17.67    5.25
  -4  -3  -3   27.14    6.33
  -4   3  -4  958.95   46.81
  -4   3  -5 1053.95   52.35
  -4   3  -5 1105.43   40.36
  -4  -3  -5 1172.79   40.98
  -4  -3  -5 1036.93   45.32
  -4   3  -6  173.49    9.71
  -4  -3  -6  143.23    9.78
  -4  -3  -6  147.26   12.67
  -4  -3  -6  166.32   10.24
  -4   3  -7    3.67    4.50
  -4   3  -7    2.93    1.98
  -4  -3  -7    3.42    2.25
  -4  -3  -7    3.47    2.28
  -4  -3  -7    6.21    3.84
  -4   3  -8    3.66    1.94
  -4   3  -8    6.02    4.56
  -4  -3  -8    1.26    1.76
   4  -3   8    3.12    2.52
  -4  -3  -8    2.53    1.95
   4   3   9  949.50   53.86
   4  -3   9 1065.17   42.63
  -4  -3  -9 1092.70   42.94
  -4   3  -9 1096.68   57.93
  -4  -3  -9 1104.83   43.14
  -4   3  -9 1102.70   41.47
   4   3  10   73.94   13.20
   4  -3  10  112.39    9.55
  -4   3 -10  116.20   16.66
  -4  -3 -10  114.73    9.77
  -4  -3 -10  114.86    9.63
  -4   3 -10  100.72    8.24
   4  -3  11  659.05   29.84
  -4  -3 -11  671.75   30.43
  -4  -3 -12  118.04   10.27
  -4  -3 -13  839.45   35.41
  -4   3 -13  786.27   33.73
  -4  -3 -14   34.32    5.38
  -4  -3 -15  620.24   27.49
  -4  -3 -16   71.87    6.73
  -4  -3 -17   51.75    5.10
  -4  -4  17    3.53    1.79
  -4  -4  16   -0.51    1.82
  -4  -4  15  730.72   30.50
  -4  -4  14  164.51   11.51
  -4  -4  13  534.24   25.28
  -4  -4  12  403.40   20.95
  -4  -4  11  407.51   21.15
  -4  -4  10   56.49    6.97
  -4   4  10   67.78    7.06
  -4   4  10   80.49   13.24
  -4  -4   9 1035.57   40.97
  -4   4   9  977.37   40.05
  -4   4   9 1067.08   54.81
  -4  -4   8   52.73    6.28
  -4   4   8   45.00    5.79
  -4   4   8   48.45    9.90
  -4  -4   7    2.45    2.35
  -4   4   7    3.04    2.19
  -4   4   7    1.72    2.77
  -4  -4   6  160.26   10.46
  -4   4   6  146.92   10.25
  -4   4   6  152.36   15.85
  -4  -4   5 1753.04   63.16
  -4   4   5 1787.33   63.62
  -4   4   5 1818.38   75.10
  -4  -4   4  336.42   15.88
   4   4  -4  317.45   21.99
  -4   4   4  318.88   16.07
  -4   4   4  266.17   23.28
  -4   4   4  323.53   22.53
  -4   4   3 1512.09   65.02
  -4  -4   3 1576.46   54.60
   4   4  -3 1621.32   64.93
  -4   4   3 1476.84   54.94
  -4   4   3 1487.53   67.88
  -4   4   3 1499.66   63.73
  -4   4   2   -1.32    2.12
  -4   4   1  668.27   34.20
  -4   4   1  612.24   35.88
  -4   4   0  310.60   21.20
  -4   4   0  330.72   24.01
  -4   4  -1 5046.28  175.73
  -4   4  -2 1233.58   53.70
  -4  -4  -3 1719.15   59.92
  -4   4  -3 1707.90   59.94
  -4   4  -3 1828.71   71.35
  -4   4  -4   62.86   10.26
  -4  -4  -4   55.73    5.07
  -4   4  -4   56.48    5.09
  -4  -4  -4   53.95    7.26
  -4   4  -5  503.54   32.03
  -4  -4  -5  518.51   21.66
  -4  -4  -5  487.35   21.76
  -4   4  -5  521.79   21.40
  -4  -4  -5  494.39   26.27
  -4   4  -6   72.25   11.72
  -4   4  -6   78.09    6.32
  -4  -4  -6   68.79    6.53
  -4  -4  -6   72.83    9.03
  -4   4  -7 1086.12   55.29
  -4  -4  -7 1055.32   41.61
  -4  -4  -7 1073.90   47.06
  -4   4  -8    0.54    1.74
  -4  -4  -8    2.67    2.48
  -4   4  -8    4.24    3.94
   4  -4   8    2.74    2.38
  -4  -4  -8    1.19    4.40
   4   4   9   22.50    7.13
  -4  -4  -9   24.59    4.65
   4  -4   9   22.56    4.63
  -4   4  -9    9.19    6.06
   4   4  10   32.58    8.61
  -4   4 -10   39.24   10.22
  -4  -4 -10   29.21    5.19
   4  -4  10   29.12    5.27
   4  -4  11  872.75   36.99
  -4  -4 -11  857.01   36.89
   4  -4  12  136.22   11.25
  -4  -4 -12  155.95   11.79
   4  -4  13  145.40   11.35
  -4  -4 -13  142.76   11.10
  -4  -4 -14    8.51    3.17
   4  -4  14    7.18    2.91
   4  -4  15  259.29   14.84
  -4  -4 -15  262.46   14.84
  -4  -4 -16   27.38    4.21
   4  -4  16   25.80    4.03
  -4  -4 -17  746.29   28.90
  -4  -5  17  307.55   13.65
  -4  -5  16    1.33    1.60
  -4  -5  15   38.93    4.82
  -4  -5  14   51.65    6.05
  -4  -5  13  159.62   11.45
  -4  -5  12    9.64    3.51
  -4   5  12    4.77    2.69
  -4  -5  11  837.31   34.79
  -4   5  11  767.35   33.54
  -4  -5  10    0.75    2.30
  -4   5  10    1.44    2.11
  -4  -5   9   39.91    5.69
  -4   5   9   32.80    5.23
  -4   5   9   21.40    7.50
  -4  -5   8   26.27    4.58
  -4   5   8   36.99    5.45
  -4   5   8   18.09    6.52
  -4  -5   7 1705.60   62.91
  -4   5   7 1714.80   63.17
  -4   5   7 1771.38   77.27
  -4  -5   6    0.61    1.88
   4   5  -6   -1.61    2.99
  -4   5   6    0.65    2.00
  -4   5   6    5.30    4.34
  -4  -5   5   44.99    5.31
   4   5  -5   42.17    8.30
  -4   5   5   37.34    5.42
  -4   5   5   38.08    8.09
  -4  -5   4  831.32   32.36
  -4   5   4  725.80   42.33
   4   5  -4  905.89   43.61
  -4   5   4  763.46   32.52
  -4   5   4  836.84   42.89
  -4  -5   3  240.07   13.07
   4   5  -3  248.09   20.30
  -4   5   3  261.79   14.03
  -4   5   3  226.44   20.34
  -4  -5   2    0.95    1.39
  -4   5   2    0.55    1.76
  -4   5   2    1.58    2.93
  -4   5   1 1329.69   48.68
  -4   5   1 1296.44   59.31
  -4   5   0  510.88   30.48
  -4   5   0  525.16   22.25
  -4   5   0  439.18   30.56
  -4  -5   0  502.73   24.95
  -4  -5  -1  356.60   20.17
  -4  -5  -1  357.49   20.30
  -4   5  -1  397.92   25.83
  -4  -5  -2  919.27   33.46
  -4  -5  -2  839.43   37.79
  -4   5  -2  925.20   44.56
  -4  -5  -2  829.04   37.78
  -4  -5  -3 1341.73   49.69
  -4   5  -3 1477.69   50.30
  -4   5  -3 1455.49   62.77
  -4  -5  -3 1379.82   55.54
  -4  -5  -3 1338.63   55.36
  -4   5  -4   96.80    6.98
  -4  -5  -4   82.21    9.57
  -4  -5  -4   78.27    9.14
  -4   5  -5  841.21   46.92
  -4  -5  -5  983.38   36.17
  -4  -5  -5  867.94   40.80
  -4  -5  -5  875.50   39.92
  -4   5  -6   15.52    5.98
  -4  -5  -6    7.99    2.96
  -4  -5  -6   10.10    2.93
  -4  -5  -6    5.57    4.39
  -4   5  -7  433.74   32.51
  -4  -5  -7  503.72   23.13
  -4  -5  -7  480.73   27.68
  -4   5  -8    2.23    4.13
  -4  -5  -8    0.70    2.06
   4  -5   8   -2.97    2.92
  -4  -5  -8    1.25    3.29
  -4   5  -9  823.52   49.18
   4  -5   9  812.59   34.63
  -4  -5  -9  767.22   33.93
  -4  -5 -10  194.12   13.42
   4  -5  10  188.95   13.57
  -4  -5 -11   14.24    4.04
   4  -5  11   10.53    4.00
  -4  -5 -12    1.55    2.50
   4  -5  12   -0.80    2.77
  -4  -5 -13  748.54   33.17
   4  -5  13  809.46   33.91
  -4  -5 -14   40.41    5.58
  -4  -5 -14   50.04    6.17
   4  -5  14   51.45    6.31
   4  -5  15  236.08   13.36
  -4  -5 -15  212.94   12.81
   4  -5  16   54.78    5.45
  -4  -5 -16   56.74    5.52
  -4  -6  16  105.47    6.88
  -4  -6  15   79.27    6.48
  -4  -6  14   22.91    3.91
  -4  -6  13   15.28    3.53
  -4   6  13   13.44    3.43
  -4  -6  12  497.98   23.14
  -4   6  12  459.94   22.54
  -4  -6  11  243.23   14.82
  -4   6  11  241.11   14.87
  -4  -6  10   23.52    4.50
  -4   6  10   31.48    5.41
  -4  -6   9    8.01    3.03
  -4   6   9    6.81    3.15
  -4   6   8  113.49    9.78
  -4  -6   8  100.18    8.94
  -4   6   8  112.01   15.46
  -4  -6   7  174.07   11.83
  -4   6   7  170.78   12.22
  -4  -6   6  440.96   20.93
   4   6  -6  427.97   30.15
  -4   6   6  421.19   21.32
  -4   6   6  412.76   31.00
  -4  -6   5  138.49    9.76
   4   6  -5  118.21   14.89
  -4   6   5  130.53   10.07
  -4   6   5  121.77   16.13
  -4   6   5  139.43   16.35
  -4  -6   4   34.06    4.66
   4   6  -4   19.44    6.42
  -4   6   4   37.91    5.28
  -4   6   4   22.09    6.79
  -4   6   4   24.85    7.05
  -4  -6   3  181.01   11.08
   4   6  -3  191.72   18.65
  -4   6   3  184.89   11.93
  -4   6   3  155.87   17.98
  -4  -6   3  189.48   14.46
  -4   6   2  442.39   21.14
  -4   6   2  434.05   30.62
  -4  -6   2  455.67   24.33
  -4   6   1   30.12    7.79
  -4   6   1   37.54    4.99
  -4  -6   1   34.80    6.21
  -4   6   0  236.60   20.63
  -4  -6   0  228.04   15.60
  -4  -6   0  233.79   16.26
  -4  -6  -1  624.44   30.58
  -4  -6  -1  637.75   31.14
  -4   6  -1  670.86   37.83
  -4  -6  -2  549.40   28.61
  -4   6  -2  604.73   35.42
  -4  -6  -2  581.35   29.38
  -4   6  -3   48.26    9.55
  -4  -6  -3   40.89    6.89
  -4  -6  -3   35.86    6.62
  -4  -6  -4  963.14   42.74
   4  -6   4  960.52   37.94
  -4  -6  -4  882.92   42.04
  -4  -6  -5  232.71   17.10
  -4  -6  -5  206.45   16.00
  -4  -6  -5  205.61   12.55
  -4  -6  -6    4.43    2.49
  -4  -6  -6    7.23    4.48
  -4  -6  -7  263.09   19.35
  -4  -6  -7  249.77   14.80
   4  -6   8  141.10   11.14
  -4  -6  -8  133.77   13.74
  -4  -6  -8  145.95   10.95
  -4  -6  -9    5.24    3.03
   4  -6   9    2.41    2.79
  -4  -6  -9   -1.34    3.72
   4  -6  10  159.89   12.41
  -4  -6 -10  175.61   12.38
   4  -6  11  237.34   15.13
  -4  -6 -11  231.15   14.75
   4  -6  12  131.12   10.68
  -4  -6 -12  129.24   10.44
   4  -6  13  121.18    9.88
  -4  -6 -13  114.34    9.45
   4  -6  14  404.99   19.47
  -4  -6 -14  380.33   19.07
  -4  -6 -15   -1.01    1.99
   4  -6  15    0.52    1.73
   4  -6  16   43.90    4.48
   4   6  16   45.17    4.26
  -4  -6 -16   39.70    4.27
  -4  -7  15    3.89    1.68
  -4  -7  14  151.44    9.32
  -4   7  14  153.69    9.47
  -4   7  13    4.48    2.44
  -4  -7  13    5.34    2.38
  -4  -7  12    3.02    2.31
  -4   7  12   -0.64    2.52
  -4  -7  11   56.20    6.28
  -4   7  11   46.38    6.19
  -4  -7  10  721.90   31.62
  -4   7  10  775.73   32.87
  -4  -7   9    2.77    2.41
  -4   7   9    4.63    2.87
  -4  -7   8  202.10   13.21
  -4   7   8  235.93   14.77
  -4  -7   7  410.18   20.59
  -4   7   7  433.10   21.93
   4   7  -6  489.12   33.48
  -4   7   6  466.31   23.14
  -4   7   6  462.48   33.59
  -4   7   6  405.39   33.34
   4   7  -5  592.32   37.49
  -4   7   5  534.48   25.84
  -4  -7   5  610.46   30.59
  -4   7   5  513.63   37.57
  -4   7   5  508.04   35.78
   4   7  -4  721.23   43.05
  -4   7   4  764.55   32.37
  -4   7   4  726.50   45.53
  -4  -7   4  738.51   36.17
  -4   7   4  737.35   43.58
   4   7  -3  130.45   16.54
  -4   7   3  134.87   10.32
  -4  -7   3  157.64   13.61
  -4   7   3  102.24   15.42
   4   7  -2   49.78   10.19
  -4   7   2   33.45    8.75
  -4  -7   2   32.72    6.34
  -4   7   1  498.71   35.05
  -4  -7   1  570.08   28.64
  -4  -7   1  568.97   29.49
  -4  -7   0  853.59   38.90
  -4  -7   0  876.78   40.01
  -4   7   0  804.69   46.69
  -4  -7  -1  115.51   11.33
  -4   7  -1   85.62   13.02
  -4  -7  -1   91.78   10.64
  -4   7  -2  442.06   32.10
  -4  -7  -2  486.01   27.01
  -4  -7  -2  534.07   28.37
  -4   7  -3  431.71   30.83
  -4  -7  -3  423.09   24.74
   4  -7   3  403.02   20.99
  -4  -7  -3  417.67   25.06
  -4  -7  -4   13.04    3.39
   4  -7   4   22.33    4.46
  -4  -7  -4   11.88    4.83
  -4  -7  -4   16.07    5.64
  -4  -7  -4   14.40    4.95
   4  -7   5   58.26    6.78
  -4  -7  -5   48.28    8.29
  -4  -7  -5   45.57    7.77
  -4  -7  -5   55.49    6.31
   4  -7   6  659.58   28.66
  -4  -7  -6  670.46   34.48
  -4  -7  -6  655.12   28.35
  -4  -7  -7  339.34   23.21
  -4  -7  -7  340.13   18.37
   4  -7   8  118.71   10.08
  -4  -7  -8  101.48    9.17
   4  -7   9  263.10   16.14
  -4  -7  -9  262.55   19.82
  -4  -7  -9  255.48   15.70
   4  -7  10  401.64   21.25
  -4  -7 -10  406.29   21.04
  -4  -7 -11   46.37    6.25
   4  -7  11   62.97    7.19
   4  -7  12  215.78   13.70
  -4  -7 -12  218.96   13.54
  -4  -7 -13   10.87    3.13
   4  -7  13    8.04    3.05
  -4  -7 -14    5.12    2.38
   4  -7  14    4.72    2.23
  -4  -7 -15    4.86    2.04
   4  -7  15    7.08    2.16
   4   7  15    8.62    2.12
  -4   8  14   72.00    5.59
  -4   8  13   27.04    3.91
  -4   8  12  397.49   19.02
  -4   8  11    1.28    2.30
  -4   8  10    6.29    3.12
  -4   8   9   65.34    7.26
  -4   8   8  720.39   31.96
  -4   8   7    2.35    2.82
  -4  -8   7    9.80    4.40
  -4   8   6  431.65   22.22
  -4  -8   6  429.26   25.96
  -4   8   5   22.36    4.80
  -4  -8   5   22.18    5.87
  -4   8   4    3.76    2.96
  -4  -8   4    6.12    4.40
  -4  -8   3    1.22    3.58
  -4  -8   2  677.94   33.83
  -4  -8   2  719.84   35.68
   4   8  -1   28.16    7.86
  -4  -8   1   39.75    7.11
  -4  -8   1   33.07    7.18
  -4   8   1   33.15    9.23
  -4  -8   0  387.97   23.69
  -4  -8   0  417.93   25.14
  -4   8   0  371.87   30.22
  -4   8  -1   27.84    7.77
  -4  -8  -1   43.16    7.65
   4  -8   1   34.92    5.71
  -4  -8  -1   31.28    6.86
  -4  -8  -2   86.39   10.73
   4  -8   2   89.71    8.91
  -4  -8  -2  104.65   11.96
   4  -8   3   30.45    5.57
  -4  -8  -3   17.32    5.55
  -4  -8  -3   20.88    6.67
   4  -8   4  279.91   16.40
  -4  -8  -4  275.13   20.00
  -4  -8  -4  251.56   19.84
  -4  -8  -4  260.83   19.07
   4  -8   5   10.69    3.69
  -4  -8  -5    3.90    4.67
  -4  -8  -5   17.20    5.93
  -4  -8  -5    6.94    2.75
  -4  -8  -6   31.42    5.11
   4  -8   6   21.03    4.43
  -4  -8  -6   32.98    7.28
  -4  -8  -6   18.93    6.02
   4  -8   7  256.24   15.67
  -4  -8  -7  244.78   18.99
  -4  -8  -7  239.42   14.89
   4  -8   8  433.81   22.27
  -4  -8  -8  414.15   26.36
  -4  -8  -8  450.80   22.04
  -4  -8  -9    8.66    3.29
   4  -8   9    3.74    2.95
  -4  -8  -9    6.26    4.03
   4  -8  10  587.81   27.30
  -4  -8 -10  627.20   27.53
  -4  -8 -11   46.56    5.93
   4  -8  11   52.69    6.25
  -4  -8 -12    3.48    2.28
   4  -8  12    1.76    2.04
  -4  -8 -13   26.25    3.84
   4  -8  13   27.03    3.99
   4   8  13   19.95    3.23
   4  -8  14  214.71   11.32
   4   8  14  222.00   10.76
  -4  -8 -14  222.32   11.37
  -4   9  13    7.57    1.96
  -4   9  12   -0.45    1.77
  -4  -9  12    0.68    2.00
  -4   9  11    4.78    2.47
  -4  -9  11    5.73    2.95
  -4   9  10  193.41   12.26
  -4  -9  10  233.44   15.92
  -4   9   9   -0.66    2.20
  -4  -9   9    9.38    4.22
  -4   9   8   62.94    6.97
  -4  -9   8   70.67    9.31
  -4   9   7  342.14   18.36
  -4  -9   7  322.73   21.49
  -4   9   6  286.75   16.58
  -4  -9   6  271.81   19.68
  -4  -9   5    1.25    3.67
  -4  -9   4  263.65   19.51
  -4  -9   3   37.72    6.81
   4  -9  -3   28.10    5.17
  -4  -9   3   23.07    6.36
  -4  -9   2   20.59    5.54
   4  -9  -2   12.47    4.05
  -4  -9   2   24.55    6.70
  -4  -9   1  190.80   15.52
   4  -9  -1  161.25   12.57
  -4  -9   1  170.46   15.75
  -4  -9   0  103.95   11.84
   4  -9   0   95.10    9.39
  -4  -9   0   92.05   11.59
  -4  -9  -1    2.47    3.44
   4  -9   1    3.28    3.32
  -4  -9  -1    9.28    4.77
  -4  -9  -1    1.36    2.53
  -4  -9  -2  154.81   14.86
   4  -9   2  188.99   13.52
  -4  -9  -2  199.62   12.67
  -4  -9  -2  183.88   16.47
   4  -9   3   45.54    6.52
  -4  -9  -3   34.47    7.47
  -4  -9  -3   62.15    6.70
  -4  -9  -3   50.02    9.35
  -4  -9  -3   50.45    8.15
   4  -9   4   45.47    6.43
  -4  -9  -4   45.04    8.15
  -4  -9  -4   51.40    6.25
  -4  -9  -4   45.68    7.87
   4  -9   5   -1.53    3.01
  -4  -9  -5    1.29    3.79
  -4  -9  -5    4.80    2.55
  -4  -9  -5    1.22    3.40
  -4  -9  -6  258.69   19.41
  -4  -9  -6  269.14   15.38
   4  -9   7   75.63    7.73
  -4  -9  -7   71.09   10.09
   4  -9   8  118.79    9.71
  -4  -9  -8  112.81   12.23
   4  -9   9    6.47    2.89
   4  -9  10   48.14    5.69
   4  -9  11    0.53    1.83
   4  -9  12  321.11   15.31
  -4  10  11    3.49    1.73
  -4 -10  11    2.48    2.23
  -4  10  10    7.34    2.42
  -4 -10  10    8.24    3.20
  -4  10   9  102.83    7.95
  -4 -10   9  105.71   10.03
  -4  10   8  121.63    9.17
  -4 -10   8  157.58   12.93
  -4 -10   7    1.05    3.09
  -4 -10   6  179.56   15.04
  -4 -10   5   22.33    5.91
  -4 -10   4    7.21    3.59
  -4 -10   4   10.93    4.92
  -4 -10   3  373.15   22.87
  -4 -10   3  403.95   24.83
  -4 -10   2  367.78   23.02
   4 -10  -2  393.44   20.66
  -4 -10   2  383.42   24.35
  -4 -10   1   12.77    4.83
   4 -10  -1   14.93    4.33
  -4 -10   1    7.69    4.62
   4 -10   0   22.85    4.79
  -4 -10   0   19.06    5.57
  -4 -10   0   22.05    6.18
   4 -10   1  198.18   13.58
  -4 -10  -1  196.25   16.19
  -4 -10  -1  181.23   16.20
   4 -10   2  158.48   11.98
  -4 -10  -2  144.31   14.04
  -4 -10  -2  168.62   11.36
  -4 -10  -2  148.44   14.69
   4 -10   3   37.87    5.75
  -4 -10  -3   30.58    6.82
  -4 -10  -3   44.84    5.71
  -4 -10  -3   37.89    6.89
   4 -10   4  355.97   19.45
  -4 -10  -4  377.99   23.76
  -4 -10  -4  372.47   18.89
  -4 -10  -4  387.77   23.05
   4 -10   5   95.77    8.42
  -4 -10  -5  111.72   12.05
  -4 -10  -5  111.80    8.89
  -4 -10  -5   88.39   10.62
   4 -10   6    3.76    2.18
  -4 -10  -6    5.73    4.26
  -4 -10  -6    7.99    2.86
   4 -10   7  186.34   11.96
  -4 -10  -7  221.46   16.33
  -4 -10  -7  207.82   12.39
   4 -10   8  191.00   11.81
  -4 -10  -8  197.84   11.88
   4 -10   9    2.51    1.87
   4 -10  10   39.54    4.42
   4 -10  11  171.58    9.41
  -4 -11   9   19.03    3.91
  -4 -11   8    2.23    2.39
  -4 -11   7  453.15   23.48
  -4 -11   6  172.57   13.45
  -4 -11   5   53.55    7.66
  -4 -11   4   38.23    6.17
  -4 -11   4   32.43    6.54
  -4 -11   3  276.09   17.90
  -4 -11   3  269.78   18.64
  -4 -11   2   10.01    4.27
  -4 -11   2    6.73    3.90
   4 -11  -1  194.90   12.71
  -4 -11   1  185.61   14.85
  -4 -11   1  218.36   16.52
   4 -11   0  222.91   13.92
  -4 -11   0  252.05   17.37
  -4 -11   0  212.24   16.86
   4 -11   1   -0.68    2.26
  -4 -11  -1    1.07    3.30
  -4 -11  -1    4.61    3.70
   4 -11   2   13.33    3.52
  -4 -11  -2   12.87    4.58
  -4 -11  -3  297.51   19.33
  -4 -11  -3  275.44   18.12
  -4 -11  -4    4.13    3.71
  -4 -11  -4    5.67    3.83
  -4 -11  -5  116.21   11.53
  -4 -11  -5  144.24    9.49
  -4 -11  -6   15.63    4.46
  -4 -11  -6   16.98    3.25
  -4 -11  -7   69.12    5.96
  -4 -11  -7   53.27    7.15
   4 -11   8   23.72    3.42
  -4 -12   6    0.65    1.81
  -4 -12   5  167.81   12.00
  -4 -12   4   -1.99    2.04
  -4 -12   4   -0.79    2.31
  -4 -12   3  110.04    9.45
  -4 -12   3  101.05    9.79
  -4 -12   2    5.45    3.07
  -4 -12   2    7.82    3.52
  -4 -12   1   52.91    6.75
  -4 -12   1   31.12    5.74
  -4 -12   0    0.83    2.32
  -4 -12  -1  312.95   18.41
  -4 -12  -2    5.00    3.37
  -4 -12  -3   59.80    7.36
  -4 -12  -4    3.06    2.56
  -4 -12  -5  126.90   10.10
   4 -12   6    0.38    1.36
  -5   0  17   -2.67    2.07
  -5   0  16  142.33    9.88
  -5   0  15   -1.32    2.37
  -5   0  14   46.26    6.30
  -5   0  13   -0.78    2.52
  -5   0  12 1111.51   45.10
  -5   0  11   -0.80    2.68
  -5   0  10    2.02    3.24
  -5   0  10    1.56    2.40
  -5   0   9    1.92    3.09
  -5   0   9   -2.24    2.68
  -5   0   8   10.85    5.06
  -5   0   8   22.20    4.73
  -5   0   8   12.03    3.50
  -5   0   7   -1.69    3.14
  -5   0   7   -1.55    2.38
  -5   0   7    0.67    2.23
  -5   0   6  378.81   20.10
  -5   0   6  412.20   27.33
  -5   0   6  383.26   20.00
  -5   0   6  384.12   19.25
  -5   0   5   -1.46    2.71
  -5   0   5   -0.69    2.21
  -5   0   5    0.66    1.74
  -5   0   5   -0.59    1.89
  -5   0   4    1.29    1.80
  -5   0   4    3.11    2.16
  -5   0   4    1.11    1.70
  -5   0   4    1.37    2.55
  -5   0   3   -0.60    2.02
  -5   0   3    3.35    3.48
  -5   0   3    1.04    1.88
  -5   0   2  905.91   46.08
  -5   0   1   -1.52    3.16
  -5   0   0 1411.93   65.30
  -5   0   0 1428.96   62.95
  -5   0  -1   -1.70    3.53
  -5   0  -1    1.49    3.38
  -5   0  -2  291.99   23.55
  -5   0  -2  280.61   21.85
  -5   0  -3    3.56    3.70
  -5   0  -4 1697.27   60.52
  -5   0  -4 1794.98   60.32
  -5   0  -4 1590.07   75.73
  -5   0  -5    0.96    1.48
  -5   0  -6  606.56   25.54
  -5   0  -7   -0.56    1.64
  -5   0  -8  147.90   10.72
  -5   0  -8  138.72    9.93
  -5   0  -9    0.70    2.26
  -5   0 -10  338.25   18.60
  -5   0 -11    1.52    2.23
  -5   0 -12    7.59    3.08
  -5   0 -13    0.73    2.14
  -5   0 -14  344.79   17.97
   5   0  14  328.35   18.36
  -5   0 -15   -0.64    2.13
   5   0  15    2.54    2.50
  -5   0 -16  255.45   13.76
   5   0  16  251.81   13.72
  -5   0 -17    0.40    1.59
   5   0  17   -1.24    1.99
  -5   1  17   76.76    6.29
  -5  -1  17   84.53    6.55
  -5  -1  16   67.73    6.46
  -5   1  16   50.06    5.60
  -5  -1  15   53.98    6.24
  -5   1  15   53.32    6.20
  -5  -1  14  229.19   14.47
  -5   1  14  233.70   14.42
  -5  -1  13   87.18    8.77
  -5   1  13   91.64    8.89
  -5  -1  12  167.56   12.35
  -5   1  12  158.09   12.08
  -5  -1  11    3.20    2.68
  -5   1  11    4.77    3.13
  -5   1  10  160.25   18.49
  -5  -1  10  177.31   19.23
  -5  -1  10  212.82   13.73
  -5   1  10  176.09   12.84
  -5   1  10  185.38   20.36
  -5   1   9   -1.91    4.34
  -5  -1   9    1.91    3.97
  -5  -1   9    1.49    2.59
  -5   1   9    4.47    2.93
  -5   1   9   -2.03    2.66
  -5  -1   8 1522.05   61.24
  -5   1   8 1614.59   61.84
  -5   1   8 1599.27   71.96
  -5  -1   8 1561.37   71.41
  -5  -1   8 1643.96   60.48
  -5   1   8 1706.58   60.83
  -5  -1   7  214.68   14.15
  -5   1   7  209.45   14.17
  -5   1   7  183.53   18.46
  -5  -1   7  198.50   19.09
  -5   1   7  218.64   14.35
  -5  -1   7  235.20   13.83
  -5   1   7  209.62   13.27
  -5   1   6   -1.57    2.92
  -5  -1   6    6.27    4.11
  -5  -1   6   -0.72    2.01
  -5   1   6   -0.73    2.04
  -5   1   6    0.74    2.05
  -5  -1   6   -2.71    2.18
  -5  -1   6    0.63    2.01
  -5   1   6    0.63    2.02
  -5   1   5    1.46    3.04
  -5  -1   5    1.46    2.71
  -5  -1   5    4.10    2.46
  -5   1   5    4.84    2.48
  -5   1   5    3.45    2.31
  -5  -1   5    1.91    2.05
  -5  -1   5    4.12    2.56
  -5   1   5    6.50    2.63
  -5   1   4 1140.18   41.38
  -5  -1   4 1099.14   43.26
  -5   1   4 1018.30   42.76
  -5   1   4 1153.97   43.70
  -5   1   4 1126.65   56.76
  -5   1   4 1141.68   42.48
  -5  -1   4 1099.26   42.22
  -5   1   3  326.28   15.11
  -5  -1   3  304.79   16.26
  -5   1   3  309.70   16.45
  -5   1   3  301.43   16.37
  -5   1   3  328.81   25.36
  -5  -1   3  316.25   23.89
  -5   1   3  306.89   15.66
  -5  -1   3  307.44   15.64
  -5   1   2 1311.92   60.96
  -5   1   1  117.52   14.05
  -5  -1   0  250.15   21.61
  -5   1   0  238.66   21.06
  -5   1   0  263.16   21.23
  -5  -1  -1   58.00   10.26
  -5   1  -1   42.58    9.09
  -5   1  -1   54.44    9.88
  -5  -1  -2  543.08   33.73
  -5   1  -2  526.22   33.29
  -5  -1  -3    9.44    2.28
  -5   1  -3   10.31    2.29
  -5  -1  -3    5.37    4.71
  -5   1  -3   15.98    5.72
  -5  -1  -4   82.54    6.45
  -5   1  -4   85.69    6.63
  -5   1  -4   83.41    6.34
  -5  -1  -4   83.02   13.02
  -5   1  -4   78.40   12.29
  -5   1  -5  645.98   38.18
  -5   1  -5  674.36   27.44
  -5   1  -5  666.47   26.93
  -5  -1  -5  691.74   27.50
  -5   1  -6 1006.62   50.89
  -5  -1  -6  979.75   37.85
  -5  -1  -6  958.33   37.31
  -5   1  -6  950.86   37.26
  -5   1  -7   57.67   10.70
  -5  -1  -7   50.60    6.01
  -5  -1  -7   56.75    5.94
  -5   1  -7   57.85    6.02
  -5   1  -8  902.07   51.57
  -5  -1  -8  988.08   39.47
  -5   1  -8  992.68   38.58
  -5   1  -9    2.20    4.56
  -5   1  -9    5.06    2.28
  -5  -1  -9    1.43    2.10
  -5   1 -10    5.95    3.01
  -5  -1 -10    9.02    3.20
  -5   1 -10    2.19    2.26
  -5  -1 -11   76.31    8.38
  -5   1 -11  102.80    9.11
  -5  -1 -12  634.39   29.47
  -5   1 -12  667.74   29.62
  -5  -1 -13    4.39    2.55
  -5   1 -13    5.01    2.49
  -5  -1 -14  124.59   10.21
  -5   1 -14  137.06   10.06
   5  -1  14  120.56   10.20
   5   1  14  139.24   10.83
  -5  -1 -15   63.09    6.51
  -5   1 -15   50.53    5.74
   5  -1  15   55.48    6.32
   5   1  15   65.60    6.93
  -5  -1 -16  109.52    8.45
  -5   1 -16  128.07    8.96
   5  -1  16  127.04    9.00
   5   1  16  145.89    9.45
  -5  -1 -17   48.47    4.60
  -5   1 -17   37.03    4.19
   5  -1  17   38.22    4.33
   5   1  17   44.31    4.65
  -5   2  17   76.20    5.88
  -5  -2  17   75.70    5.92
  -5  -2  16  387.57   18.11
  -5   2  16  382.41   17.93
  -5  -2  15   31.38    4.89
  -5   2  15   33.11    4.88
  -5  -2  14   29.29    4.98
  -5   2  14   32.77    5.24
  -5  -2  13  560.17   26.16
  -5   2  13  543.50   25.79
  -5  -2  12 1417.05   54.25
  -5  -2  12 1429.34   55.44
  -5   2  12 1488.22   55.58
  -5  -2  11   -0.69    2.23
  -5  -2  11    5.50    2.63
  -5   2  11    2.33    2.60
  -5  -2  10  216.80   13.63
  -5  -2  10  224.91   14.38
  -5   2  10  233.66   14.72
  -5   2  10  197.28   21.63
  -5  -2   9  791.21   32.96
  -5   2   9  762.81   43.86
  -5  -2   9  731.52   43.20
  -5  -2   9  795.21   33.98
  -5   2   9  803.65   34.03
  -5   2   9  743.34   45.00
  -5  -2   8  298.22   15.91
  -5  -2   8  296.44   17.37
  -5   2   8  304.88   17.59
  -5   2   8  247.90   22.31
  -5  -2   8  239.44   21.97
  -5  -2   8  258.79   15.75
  -5   2   8  286.30   16.35
  -5   2   8  280.73   24.31
  -5  -2   7  195.14   12.19
  -5  -2   7  192.13   13.38
  -5   2   7  217.73   14.06
  -5   2   7  209.32   19.33
  -5  -2   7  163.81   17.33
  -5   2   7  206.46   13.91
  -5  -2   7  191.10   12.56
  -5   2   7  183.15   12.48
  -5   2   7  208.73   19.63
  -5  -2   6 1226.39   46.02
  -5  -2   6 1266.00   48.14
  -5   2   6 1241.71   48.17
  -5   2   6 1273.92   57.27
  -5  -2   6 1283.94   57.25
  -5   2   6 1146.35   48.04
  -5  -2   6 1217.81   46.73
  -5   2   6 1197.76   46.75
  -5  -2   5   70.12   10.31
  -5  -2   5   76.89    6.70
  -5  -2   5   72.50    7.37
  -5   2   5   67.81    7.45
  -5   2   5   73.00    7.70
  -5  -2   5   75.84    7.08
  -5   2   5   78.27    7.29
  -5   2   5   55.87    9.53
  -5  -2   4   22.28    3.53
  -5   2   4   21.01    3.48
  -5   2   4   22.98    3.88
  -5  -2   4   21.85    4.06
  -5   2   4   19.67    3.86
  -5   2   4   22.57    4.31
  -5   2   4   34.14    8.57
  -5   2   4   17.28    3.46
  -5  -2   4   20.99    3.65
  -5  -2   3 1433.19   50.63
  -5   2   3 1413.19   51.04
  -5  -2   3 1310.98   51.66
  -5   2   3 1394.30   52.26
  -5   2   3 1358.25   52.54
  -5   2   3 1433.35   50.70
  -5   2   3 1321.06   65.21
  -5   2   3 1393.22   51.16
  -5  -2   3 1452.43   51.37
  -5   2   2  224.37   11.50
  -5  -2   2  221.96   11.46
  -5   2   2  217.99   11.72
  -5   2   2  197.13   11.68
  -5   2   2  202.39   12.75
  -5   2   2  189.95   19.43
  -5   2   1  368.28   17.46
  -5   2   1  377.99   16.95
  -5   2   1  357.08   18.27
  -5   2   1  405.29   28.20
  -5   2   0  553.95   23.02
  -5   2   0  576.37   24.06
  -5  -2   0  569.03   34.90
  -5   2   0  587.56   35.29
  -5   2   0  554.73   34.66
  -5   2  -1  581.73   22.71
  -5   2  -1  517.15   22.00
  -5  -2  -1  553.10   34.32
  -5   2  -1  521.54   33.73
  -5   2  -1  541.60   33.94
  -5   2  -2  220.70   11.22
  -5  -2  -2  212.63   11.09
  -5   2  -2  216.00   11.28
  -5   2  -2  211.39   11.17
  -5  -2  -2  197.90   12.22
  -5   2  -2  205.38   12.25
  -5  -2  -2  204.26   11.10
  -5  -2  -2  185.76   19.00
  -5   2  -2  213.89   19.75
  -5  -2  -3  291.29   14.00
  -5   2  -3  283.74   13.76
  -5  -2  -3  242.77   21.98
  -5   2  -3  273.39   23.08
  -5  -2  -4 1323.93   48.21
  -5   2  -4 1333.57   47.95
  -5  -2  -4 1375.21   64.20
  -5   2  -4 1287.89   62.71
  -5   2  -5  380.39   29.14
  -5  -2  -5  500.59   21.00
  -5   2  -5  457.59   20.62
  -5   2  -5  468.36   20.40
  -5  -2  -5  435.86   32.34
  -5   2  -5  461.84   32.45
  -5   2  -6   91.94   13.47
  -5   2  -6   82.34    7.17
  -5  -2  -6   93.80    7.75
  -5   2  -7  342.83   28.39
  -5  -2  -7  367.12   18.66
  -5   2  -7  377.43   18.36
  -5   2  -8  278.74   25.79
  -5  -2  -8  299.09   16.61
  -5   2  -8  289.52   15.70
  -5   2  -9  232.17   23.99
  -5  -2  -9  201.78   13.63
  -5   2  -9  223.51   13.37
  -5  -2 -10  692.13   31.57
  -5   2 -10  741.58   30.81
  -5  -2 -11  407.52   20.72
  -5   2 -11  398.59   20.42
  -5  -2 -12    3.17    3.12
  -5  -2 -12   -0.77    2.66
  -5   2 -12    0.73    2.25
  -5  -2 -13   48.87    6.58
  -5   2 -13   52.81    6.45
  -5  -2 -14  150.15   10.87
  -5   2 -14  131.93    9.92
   5  -2  14  135.84   10.35
   5   2  14  129.82   10.34
  -5  -2 -15    4.89    2.54
   5  -2  15    6.27    2.85
   5   2  15    5.85    2.72
  -5   2 -15    1.60    1.72
  -5  -2 -16   40.67    4.86
   5  -2  16   46.57    5.14
   5   2  16   47.24    5.30
  -5  -2 -17  162.55    9.21
  -5   2 -17  170.99    9.38
   5  -2  17  161.75    8.97
   5   2  17  168.13    9.19
  -5   3  17  250.49   11.63
  -5  -3  16    5.70    2.14
  -5  -3  15   23.48    3.71
  -5  -3  14  193.97   12.08
  -5  -3  13  114.01    9.08
  -5  -3  13   90.07    8.56
  -5  -3  12   19.76    4.19
  -5  -3  12   22.99    4.61
  -5  -3  11  752.71   32.98
  -5  -3  11  795.02   33.63
  -5  -3  10  249.77   15.03
  -5  -3   9  129.48   10.19
  -5   3   9  126.42   16.66
  -5  -3   8  219.05   13.62
  -5   3   8  221.47   21.60
  -5  -3   7  767.08   32.32
  -5   3   7  774.46   34.47
  -5   3   7  803.14   44.23
  -5  -3   6   30.81    4.61
  -5   3   6   31.79    4.70
  -5   3   6   21.47    4.70
  -5   3   6   37.38    8.39
  -5  -3   5  916.32   36.04
  -5   3   5  897.84   35.99
  -5   3   5  901.50   36.17
  -5   3   5  922.17   38.21
  -5  -3   4  315.72   15.92
  -5   3   4  327.53   16.03
  -5   3   4  297.18   15.98
  -5   3   4  300.50   17.14
  -5   3   4  307.48   26.84
  -5   3   3   37.75    4.70
  -5   3   3   46.07    5.42
  -5  -3   3   49.75    5.27
  -5   3   3   41.28    5.59
  -5   3   3   50.56   10.54
  -5   3   2   76.96    7.01
  -5   3   2   95.70    7.27
  -5   3   2   84.50    7.89
  -5   3   2  102.89   14.22
  -5   3   1 1194.28   43.17
  -5   3   1 1185.76   44.10
  -5   3   1 1127.11   44.84
  -5   3   1 1121.66   57.50
  -5   3   0  287.23   14.05
  -5   3   0  261.61   14.39
  -5   3   0  280.18   15.52
  -5   3   0  294.35   24.31
  -5   3  -1   66.94    5.79
  -5   3  -1   60.78    6.11
  -5   3  -1   70.68   11.50
  -5   3  -2  548.45   23.27
  -5   3  -2  585.02   23.59
  -5  -3  -2  562.68   23.42
  -5  -3  -3  270.80   13.65
  -5   3  -3  258.03   13.38
  -5  -3  -4  177.43   10.82
  -5   3  -4  203.79   11.20
  -5  -3  -5 1380.96   51.86
  -5   3  -5 1471.57   51.97
  -5  -3  -5 1444.48   58.58
  -5   3  -6  353.87   28.37
  -5   3  -6  376.78   18.19
  -5   3  -6  363.75   17.57
  -5   3  -7    2.16    3.48
  -5   3  -7    6.49    2.57
  -5  -3  -7    2.61    2.27
  -5   3  -8  321.46   28.13
  -5  -3  -8  352.05   18.28
  -5  -3  -8  320.13   17.87
  -5   3  -8  330.55   17.27
  -5  -3  -9  600.93   27.94
  -5  -3  -9  649.00   28.60
  -5   3  -9  625.29   27.15
  -5   3 -10    1.94    1.90
  -5  -3 -10    2.33    2.39
  -5  -3 -11  419.21   22.44
  -5   3 -11  466.98   21.64
  -5  -3 -12  300.51   17.46
  -5   3 -12  292.99   16.71
  -5  -3 -13   15.59    4.17
  -5   3 -13   18.63    3.99
  -5  -3 -14  116.52    9.32
  -5   3 -14  107.18    8.69
  -5  -3 -15  388.01   18.75
  -5  -3 -16    5.27    2.08
  -5  -3 -16    5.48    2.17
  -5  -4  16   12.49    2.45
  -5   4  16    7.14    1.93
  -5  -4  15  208.92   11.64
  -5  -4  14    0.58    1.78
  -5  -4  13  185.85   12.07
  -5  -4  12   30.92    4.98
  -5  -4  11   19.73    4.23
  -5  -4  10  142.49   10.99
  -5  -4   9  794.03   33.47
  -5   4   9  755.44   32.79
  -5  -4   8    6.36    3.22
  -5   4   8    8.38    3.18
  -5   4   8    4.20    3.38
  -5  -4   7  502.37   23.81
  -5   4   7  502.12   23.94
  -5   4   7  518.42   25.78
  -5   4   7  529.09   34.95
  -5  -4   6   33.60    5.00
  -5   4   6   30.88    4.66
  -5   4   6   24.20    4.42
  -5   4   6   31.81    5.49
  -5   4   6   27.61    7.50
  -5  -4   5   97.97    8.35
  -5   4   5   98.54    8.18
  -5   4   5  107.99    8.90
  -5   4   5  104.11    9.57
  -5   4   5   99.85   13.27
  -5   4   4   21.00    4.11
  -5   4   4   18.87    3.63
  -5  -4   4   30.27    4.44
  -5   4   4   21.79    4.52
  -5   4   4   18.12    7.00
  -5   4   4   24.21    6.57
  -5  -4   3 1026.57   39.13
  -5   4   3  981.45   38.75
  -5   4   3  996.46   39.67
  -5   4   3 1011.78   40.92
  -5   4   3 1073.48   56.17
  -5   4   2  144.92   10.40
  -5   4   2  166.30   10.23
  -5   4   2  151.70   11.19
  -5   4   2  149.68   18.24
  -5   4   1    3.48    2.26
  -5   4   1    3.56    2.13
  -5   4   1    4.75    2.52
  -5   4   1    2.03    3.77
  -5   4   0    1.93    2.01
  -5   4   0    1.75    1.96
  -5   4   0    2.67    2.40
  -5   4   0   -2.01    3.72
  -5   4  -1  969.51   36.90
  -5   4  -1  975.52   38.09
  -5   4  -1  960.23   51.95
  -5  -4  -2    6.77    2.46
  -5   4  -2    4.31    1.99
  -5   4  -2    4.90    2.19
  -5   4  -2    8.13    4.99
  -5  -4  -3  920.20   36.04
  -5   4  -3  955.43   36.22
  -5  -4  -4   14.58    3.25
  -5   4  -4   20.80    3.50
  -5  -4  -4   19.11    5.42
  -5  -4  -5  380.29   18.63
  -5   4  -5  398.57   18.55
  -5  -4  -5  433.38   24.78
  -5   4  -6   47.29   10.30
  -5   4  -6   56.75    5.84
  -5  -4  -6   44.89    8.05
  -5   4  -7  848.20   50.00
  -5   4  -7  860.80   34.55
  -5  -4  -7  840.30   35.00
  -5  -4  -7  855.55   41.42
  -5   4  -8    2.40    3.86
  -5   4  -8    4.40    2.41
  -5  -4  -8    5.67    2.71
   5  -4   8    2.95    2.37
  -5  -4  -9  343.11   19.05
   5  -4   9  355.05   19.14
  -5   4  -9  357.18   18.19
  -5  -4 -10  150.32   11.63
  -5   4 -10  149.70   10.66
  -5  -4 -11   85.72    8.73
  -5   4 -11   94.33    8.07
  -5  -4 -12   76.96    8.05
  -5  -4 -13  527.89   25.36
  -5   4 -13  575.09   25.17
  -5  -4 -14    5.59    2.46
  -5  -4 -14   14.20    3.35
  -5   4 -14    9.76    2.77
  -5  -4 -15  175.25   10.74
  -5  -4 -15  174.55   10.57
  -5  -4 -16    7.42    2.06
  -5  -5  16    0.33    1.09
  -5   5  16    0.31    1.03
  -5  -5  15   43.54    4.57
  -5   5  15   39.14    4.24
  -5  -5  14   35.24    4.64
  -5   5  14   29.98    4.08
  -5  -5  13  166.65   11.10
  -5  -5  12  117.73    9.58
  -5  -5  11  722.90   30.60
  -5   5  11  649.76   29.31
  -5  -5  10   47.09    6.31
  -5   5  10   34.45    5.31
  -5  -5   9  380.88   20.12
  -5   5   9  399.74   20.49
  -5  -5   8  313.35   17.71
  -5   5   8  330.08   17.96
  -5   5   8  346.75   18.57
  -5  -5   7   63.47    7.08
  -5   5   7   64.87    6.89
  -5   5   7   77.88    7.79
  -5   5   6   94.06    8.49
  -5   5   6  116.88    9.76
  -5  -5   6  108.66    9.13
  -5   5   6  110.10   15.12
  -5  -5   5  216.37   13.19
  -5   5   5  211.62   13.72
  -5   5   5  223.99   13.31
  -5   5   5  178.32   19.49
  -5  -5   4  153.83   10.65
  -5   5   4  142.61   10.22
  -5   5   4  165.97   11.51
  -5   5   4  176.45   18.27
  -5   5   3   16.00    3.26
  -5   5   3   13.58    3.54
  -5   5   3   17.11    6.17
  -5   5   2   61.53    6.12
  -5   5   2   56.89    6.62
  -5   5   2   55.19   11.37
  -5   5   1  852.75   34.06
  -5   5   1  883.09   35.61
  -5   5   1  883.35   50.16
  -5   5   0   10.77    2.67
  -5   5   0   12.70    3.30
  -5   5   0    8.59    5.28
  -5   5  -1  451.10   20.59
  -5   5  -1  472.57   21.93
  -5   5  -1  479.70   34.17
  -5  -5  -1  468.33   20.88
  -5  -5  -2  556.98   24.08
  -5   5  -2  600.54   24.36
  -5   5  -2  540.56   24.08
  -5   5  -2  550.32   37.71
  -5  -5  -3  354.28   17.17
  -5   5  -3  352.06   17.17
  -5   5  -3  352.24   29.23
  -5  -5  -3  336.92   21.49
  -5  -5  -4   80.84    7.14
  -5   5  -4   81.60    6.96
  -5  -5  -4   63.36    9.33
  -5  -5  -5  688.08   29.57
  -5   5  -5  746.49   29.88
  -5  -5  -5  739.76   36.55
  -5   5  -6  330.34   16.38
  -5  -5  -6  289.64   21.31
  -5  -5  -7  400.34   19.64
  -5   5  -7  344.69   18.22
  -5  -5  -7  345.16   23.72
  -5   5  -8  699.77   30.11
   5  -5   8  728.11   31.85
  -5  -5  -8  706.30   31.12
  -5  -5  -9  271.26   16.44
   5  -5   9  300.39   17.29
  -5   5  -9  293.55   15.85
  -5  -5 -10   14.46    4.02
   5  -5  10   14.92    4.27
  -5  -5 -11  452.45   22.60
   5  -5  11  460.42   22.89
  -5  -5 -11  442.36   22.01
  -5  -5 -12  109.46    9.39
   5  -5  12   95.00    8.93
  -5  -5 -12  107.16    9.01
   5  -5  13  228.10   13.87
  -5   5 -13  239.83   13.51
  -5  -5 -13  246.73   14.05
  -5  -5 -14   40.25    5.04
   5  -5  14   54.41    5.82
  -5  -5 -15  301.62   14.53
  -5  -6  15  174.88    9.37
  -5   6  14   16.88    2.82
  -5  -6  14   18.03    3.15
  -5  -6  13   49.98    5.55
  -5   6  13   48.86    5.14
  -5  -6  12  338.67   17.01
  -5   6  12  309.34   16.06
  -5   6  12  315.01   16.50
  -5  -6  11  161.19   11.26
  -5   6  11  151.93   10.54
  -5   6  11  168.42   11.39
  -5  -6  10  470.13   23.01
  -5   6  10  488.73   22.67
  -5   6  10  470.75   23.07
  -5  -6   9  328.14   17.92
  -5   6   9  310.03   17.19
  -5   6   9  345.30   18.53
  -5  -6   8    3.62    2.42
  -5   6   8    6.07    2.58
  -5   6   8    2.32    2.78
  -5  -6   7    7.14    3.04
  -5   6   7    3.34    2.15
  -5   6   7    0.78    2.71
  -5  -6   6   11.14    3.31
  -5   6   6   13.20    3.83
  -5  -6   5  235.91   14.28
  -5   6   5  243.67   15.10
  -5   6   5  237.16   22.93
  -5   6   4   25.56    4.87
  -5   6   4   37.65    8.67
  -5   6   3  313.34   17.50
  -5   6   3  292.00   25.17
  -5   6   2    9.30    3.52
  -5   6   2    1.84    2.97
  -5   6   1   35.58    5.22
  -5   6   0  367.83   19.10
  -5  -6  -1   59.35    5.99
  -5  -6  -2    3.30    2.23
  -5   6  -2    1.71    2.12
  -5   6  -2    5.67    4.64
  -5  -6  -2    3.36    3.29
  -5  -6  -2   10.33    4.39
  -5  -6  -3  494.45   22.44
  -5   6  -3  507.48   22.69
  -5  -6  -3  528.85   28.61
  -5  -6  -3  492.75   28.15
  -5  -6  -4  181.78   11.50
  -5   6  -4  182.96   11.45
  -5  -6  -4  198.47   16.31
  -5   6  -5    5.65    2.41
  -5  -6  -5    6.49    4.67
  -5  -6  -6  641.72   34.55
  -5   6  -7  626.98   27.48
  -5  -6  -7  637.98   34.54
  -5   6  -8   38.97    5.27
   5  -6   8   29.61    5.32
  -5  -6  -8   39.07    7.95
   5  -6   9    6.35    3.61
   5  -6  10   60.89    7.36
  -5  -6 -10   74.41    7.38
   5  -6  11  195.39   13.09
  -5  -6 -11  195.36   12.64
  -5  -6 -12   39.08    5.27
   5  -6  12   42.07    5.62
   5  -6  13  313.39   16.34
  -5   6 -13  323.45   15.75
  -5  -6 -13  316.80   16.11
   5  -6  14  173.15   10.43
  -5  -6 -14  176.92   10.32
  -5  -7  14  240.92   11.59
  -5  -7  13    4.37    2.03
  -5   7  13    4.89    1.98
  -5  -7  12    3.61    2.14
  -5   7  12    0.54    1.66
  -5  -7  11    5.22    2.36
  -5   7  11    9.27    3.10
  -5   7  10  336.41   17.96
  -5  -7  10  338.02   17.51
  -5  -7   9   62.53    6.79
  -5   7   9   74.10    7.79
  -5  -7   8  218.92   13.85
  -5   7   8  260.35   15.64
  -5  -7   7  118.19    9.49
  -5   7   7  115.05   10.01
  -5  -7   6    2.75    2.47
  -5   7   6    7.16    3.39
  -5   7   5   92.92    8.96
  -5   7   4  994.79   41.01
  -5   7   3    3.08    3.03
  -5   7   2    1.50    2.20
  -5   7   1  321.59   17.75
   5   7  -1  306.90   27.15
  -5  -7   1  312.73   20.93
  -5  -7   0  233.33   17.62
  -5   7   0  190.42   20.58
  -5   7  -1   77.26    7.14
  -5   7  -1   60.50   11.32
  -5  -7  -1   55.89    8.70
  -5  -7  -1   66.47    9.38
  -5   7  -2  424.45   20.15
  -5  -7  -2  447.47   26.02
  -5  -7  -2  400.26   25.28
  -5  -7  -3    2.52    3.88
   5  -7   3    0.77    2.36
  -5  -7  -3   -1.29    3.17
   5  -7   4   96.98    8.94
  -5  -7  -4   78.30   10.59
  -5  -7  -5  240.44   18.91
  -5  -7  -6  101.39   12.28
  -5   7  -7   26.05    4.35
  -5  -7  -7   26.15    6.93
   5  -7   8  102.55    9.55
  -5  -7  -8   88.23   11.26
   5  -7   9  161.60   11.91
  -5  -7  -9  155.00   11.11
  -5  -7 -10   42.14    5.58
   5  -7  10   53.80    6.82
   5  -7  11  134.65   10.12
  -5  -7 -11  126.83    9.46
   5  -7  12  176.22   11.25
  -5  -7 -12  163.29   10.63
   5  -7  13    2.47    2.06
   5  -7  14   30.18    3.76
  -5  -7 -14   39.33    3.95
  -5   8  13    0.36    1.28
  -5   8  12   98.41    7.25
  -5   8  11    3.21    2.05
  -5   8  10  399.08   19.46
  -5   8   9   85.73    8.08
  -5   8   8   36.58    5.61
  -5   8   7    4.50    2.61
  -5   8   6 1125.49   45.20
  -5   8   5   23.36    4.76
  -5  -8   5   34.25    6.72
  -5   8   4  186.30   12.98
  -5  -8   4  168.18   15.20
  -5   8   3   16.09    4.18
  -5  -8   3   20.87    6.05
  -5  -8   2  497.67   28.62
  -5  -8   1  193.57   16.53
  -5  -8   0 1187.58   50.98
  -5  -8   0 1136.31   51.53
  -5  -8  -1   12.23    5.21
   5  -8   1    9.92    3.93
  -5  -8  -1   11.78    5.44
  -5  -8  -2   12.62    4.70
   5  -8   2   12.14    4.07
  -5  -8  -2   21.27    6.54
   5  -8   3    5.53    3.11
  -5  -8  -3   -2.59    4.16
   5  -8   4 1074.57   43.36
  -5  -8  -4 1064.45   49.21
   5  -8   5   -0.74    2.83
  -5  -8  -5    6.69    4.96
  -5  -8  -6  247.82   19.28
   5  -8   7   19.55    4.44
  -5  -8  -7    7.84    5.02
   5  -8   8  223.45   14.15
  -5  -8  -8  226.87   17.91
   5  -8   9   82.20    7.81
  -5  -8  -9   70.93    6.94
   5  -8  10  382.62   18.95
  -5  -8 -10  372.46   18.29
   5  -8  11   23.37    4.05
  -5  -8 -11   18.85    3.53
   5  -8  12   95.47    7.30
   5  -8  13    4.17    1.77
  -5   9  11   88.24    6.59
  -5   9  10  421.27   19.09
  -5   9   9   10.64    3.05
  -5   9   8  447.90   21.28
  -5   9   7   44.07    5.64
  -5  -9   7   44.56    7.11
  -5   9   6   35.75    5.25
  -5  -9   6   31.44    6.45
  -5   9   5   41.57    5.71
  -5  -9   5   33.08    6.63
  -5  -9   4  735.41   36.38
  -5  -9   3    2.44    3.59
   5  -9  -2  484.48   24.45
  -5  -9   2  497.96   28.36
   5  -9  -1   18.19    4.59
  -5  -9   1   26.78    6.83
  -5  -9   0  123.92   12.68
   5  -9   0  135.81   11.16
  -5  -9   0  111.33   12.76
   5  -9   1   38.63    6.06
  -5  -9  -1   21.81    6.35
  -5  -9  -1   40.54    8.12
   5  -9   2  235.67   15.10
  -5  -9  -2  256.46   18.83
  -5  -9  -2  229.99   18.68
   5  -9   3   24.36    4.89
  -5  -9  -3   20.09    5.63
   5  -9   4    6.59    3.26
  -5  -9  -4    6.29    4.38
   5  -9   5   15.33    3.74
  -5  -9  -5    7.49    5.20
   5  -9   6  261.08   15.38
  -5  -9  -6  258.70   19.03
   5  -9   7   36.73    5.21
  -5  -9  -7   30.11    6.80
   5  -9   8  358.37   18.16
   5  -9   9  135.66    9.56
   5  -9  10   28.26    4.08
   5  -9  11   67.37    5.71
  -5  10   9  138.42    8.54
  -5  10   8   55.32    5.41
  -5 -10   8   52.57    6.65
  -5  10   7   92.99    7.35
  -5 -10   7   83.26    8.84
  -5 -10   6  149.77   12.49
  -5 -10   5   17.14    4.89
  -5 -10   4    1.07    3.13
   5 -10  -3  207.63   13.37
  -5 -10   3  200.27   15.94
   5 -10  -2  291.56   16.99
  -5 -10   2  327.87   20.95
   5 -10  -1   51.92    6.66
  -5 -10   1   45.86    7.28
  -5 -10   1   50.67    8.19
   5 -10   0  123.28   10.09
  -5 -10   0  113.69   11.52
  -5 -10   0   95.50   11.25
   5 -10   1   29.47    5.06
  -5 -10  -1   26.58    6.13
  -5 -10  -1   20.38    5.84
   5 -10   2    1.40    2.43
  -5 -10  -2    1.12    3.45
   5 -10   3  175.12   11.97
  -5 -10  -3  172.82   14.80
   5 -10   4  444.74   20.89
  -5 -10  -4  391.50   23.92
   5 -10   5   53.50    5.93
  -5 -10  -5   47.08    7.60
   5 -10   6   85.68    7.42
  -5 -10  -6   98.42   10.49
   5 -10   7  155.16   10.07
  -5 -10  -7  160.35   13.15
   5 -10   8   20.13    3.40
   5 -10   9    5.73    2.09
  -5 -11   7   50.84    5.83
  -5 -11   6   79.65    7.85
  -5 -11   5  198.37   13.74
  -5 -11   4   44.52    6.56
  -5 -11   3   43.60    6.78
   5 -11  -2    3.91    2.32
  -5 -11   2   -0.95    2.64
   5 -11  -1  287.06   15.60
  -5 -11   1  307.56   18.20
  -5 -11   1  315.20   19.39
   5 -11   0   19.81    3.80
  -5 -11   0   18.68    4.64
   5 -11   1   23.71    4.14
  -5 -11  -1   31.86    5.79
   5 -11   2   16.34    3.43
  -5 -11  -2   17.38    4.52
  -5 -11  -3  202.46   14.62
  -5 -11  -4   -0.87    2.55
  -5 -11  -5  289.25   17.48
  -5 -11  -6   61.53    7.13
  -5 -12   0    1.25    1.93
  -5 -12  -1  112.58    9.04
  -5 -12  -2    1.27    1.95
  -6   0  16  827.44   31.46
  -6   0  15    1.59    1.77
  -6   0  14  349.39   17.93
  -6   0  13    2.13    2.55
  -6   0  12  202.95   13.79
  -6   0  11   -0.81    2.69
  -6   0  10  187.04   13.39
  -6   0   9    0.82    2.40
  -6   0   8   10.23    3.86
  -6   0   8    5.62    3.17
  -6   0   8    4.03    3.75
  -6   0   7    0.90    2.37
  -6   0   7    3.89    3.23
  -6   0   6 1239.96   51.67
  -6   0   6 1255.61   51.49
  -6   0   6 1396.28   51.22
  -6   0   5    0.84    2.59
  -6   0   5   -0.81    2.12
  -6   0   5   -0.72    2.30
  -6   0   4  322.47   16.41
  -6   0   4  276.38   17.47
  -6   0   4  318.75   18.03
  -6   0   4  314.98   17.18
  -6   0   3    2.80    2.21
  -6   0   3    1.55    2.39
  -6   0   3    0.75    2.08
  -6   0   3    2.15    3.46
  -6   0   2   16.27    3.30
  -6   0   2   20.07    4.34
  -6   0   2   15.21    3.72
  -6   0   2   12.41    5.78
  -6   0   1    3.70    1.90
  -6   0   1    2.84    2.56
  -6   0   1    0.71    2.07
  -6   0   1    2.00    3.72
  -6   0   0 1081.12   46.08
  -6   0   0 1191.78   46.89
  -6   0  -1    2.06    1.51
  -6   0  -1    2.81    2.35
  -6   0  -1   -0.69    2.02
  -6   0  -1    2.27    3.65
  -6   0  -2  855.36   35.56
  -6   0  -2  798.20   48.52
  -6   0  -3    0.75    2.08
  -6   0  -3   -2.33    3.06
  -6   0  -4  527.52   37.83
  -6   0  -5    1.15    1.85
  -6   0  -5    2.48    3.99
  -6   0  -6 1350.18   71.42
  -6   0  -6 1384.86   51.60
  -6   0  -7    3.88    2.47
  -6   0  -7   -2.72    5.63
  -6   0  -7   -0.69    1.92
  -6   0  -8   26.36    4.63
  -6   0  -8   23.34    4.61
  -6   0  -9    1.52    2.33
  -6   0 -10  760.89   33.39
  -6   0 -11    1.52    2.44
  -6   0 -12  350.94   18.91
  -6   0 -13    0.67    2.24
  -6   0 -13    0.66    1.93
  -6   0 -14  125.42    9.31
   6   0  14  124.46    9.57
  -6   0 -15    1.97    1.83
   6   0  15    0.50    2.06
  -6   0 -16  568.00   23.18
   6   0  16  600.77   23.38
  -6   1  16   55.61    4.99
  -6  -1  16   46.99    4.67
  -6   1  15   13.30    3.07
  -6  -1  15   15.54    3.19
  -6   1  14  257.78   13.54
  -6   1  14  243.74   14.28
  -6  -1  14  284.46   15.10
  -6   1  13  214.99   13.56
  -6  -1  13  211.76   13.56
  -6  -1  12  514.35   25.34
  -6   1  12  550.33   25.75
  -6  -1  11   23.99    4.99
  -6   1  11   27.78    5.06
  -6  -1  10   15.50    4.23
  -6   1  10    6.49    3.38
  -6   1   9   -0.81    2.50
  -6  -1   9    0.81    2.39
  -6   1   8 1224.05   48.05
  -6  -1   8 1260.69   51.34
  -6   1   8 1266.30   51.62
  -6   1   8 1309.17   50.27
  -6  -1   8 1253.11   49.83
  -6   1   7  105.12    8.81
  -6  -1   7  128.43   11.05
  -6   1   7  119.91   10.91
  -6   1   7  108.74   10.43
  -6   1   7  118.56   10.16
  -6  -1   7  118.38   10.30
  -6   1   6  276.74   14.98
  -6  -1   6  244.34   16.26
  -6   1   6  269.55   16.96
  -6   1   6  260.25   16.78
  -6  -1   6  228.56   15.45
  -6   1   6  271.97   16.00
  -6  -1   6  268.86   15.90
  -6   1   5  189.53   11.59
  -6  -1   5  173.91   12.98
  -6   1   5  167.13   12.75
  -6   1   5  187.25   13.38
  -6  -1   5  145.56   11.65
  -6   1   5  154.13   11.59
  -6  -1   5  193.42   12.62
  -6   1   4  393.75   18.92
  -6  -1   4  405.16   19.10
  -6   1   4  382.68   18.55
  -6  -1   4  361.12   20.46
  -6   1   4  365.78   20.49
  -6   1   4  355.49   20.33
  -6   1   4  372.82   31.17
  -6   1   4  408.57   20.14
  -6  -1   4  393.50   19.85
  -6   1   3   29.74    4.47
  -6  -1   3   27.95    4.34
  -6   1   3   34.14    4.67
  -6  -1   3   35.66    5.57
  -6   1   3   40.58    6.10
  -6   1   3   32.11    5.24
  -6   1   3   29.61    8.25
  -6  -1   2 1564.34   56.59
  -6   1   2 1605.17   56.72
  -6   1   2 1637.65   56.55
  -6  -1   2 1483.81   58.45
  -6   1   2 1494.25   58.53
  -6   1   2 1520.43   59.00
  -6   1   2 1567.70   74.71
  -6  -1   1   15.84    3.15
  -6   1   1   18.63    3.35
  -6   1   1   22.24    3.66
  -6  -1   1   25.66    4.76
  -6   1   1   15.71    3.85
  -6   1   1   20.00    4.39
  -6   1   1   10.66    5.27
  -6   1   0    1.56    1.86
  -6  -1   0   -0.52    1.59
  -6   1   0    5.43    2.15
  -6  -1   0   -1.38    2.72
  -6   1   0   -1.38    2.56
  -6   1   0    0.73    2.62
  -6   1   0   -2.10    3.90
  -6   1  -1  217.93   12.21
  -6  -1  -1  220.25   12.28
  -6   1  -1  219.98   12.07
  -6  -1  -1  191.10   13.12
  -6   1  -1  205.10   13.44
  -6   1  -1  227.12   14.01
  -6  -1  -1  207.38   22.31
  -6   1  -1  238.30   23.39
  -6   1  -1  211.65   21.75
  -6  -1  -2 1124.66   42.05
  -6   1  -2 1208.69   42.33
  -6  -1  -2 1045.82   44.08
  -6   1  -2 1082.04   44.30
  -6  -1  -2 1123.57   60.10
  -6   1  -2 1177.26   61.12
  -6   1  -2 1079.79   57.84
  -6  -1  -3   20.28    3.62
  -6   1  -3   26.21    3.83
  -6  -1  -3   26.26    4.68
  -6   1  -3   22.30    4.58
  -6  -1  -3   28.08    8.44
  -6   1  -3   20.86    8.08
  -6   1  -3   23.63    7.50
  -6   1  -4  501.31   22.76
  -6  -1  -4  526.81   22.95
  -6   1  -4  512.32   22.48
  -6  -1  -4  504.78   25.01
  -6   1  -4  509.82   24.93
  -6  -1  -4  529.25   37.97
  -6   1  -4  594.88   39.53
  -6   1  -4  512.80   36.11
  -6  -1  -5  175.40   21.17
  -6   1  -5  145.95   19.21
  -6   1  -5  164.57   10.84
  -6  -1  -6   12.79    3.25
  -6   1  -6    4.35    2.17
  -6  -1  -6    5.22    4.85
  -6   1  -6   15.44    6.76
  -6  -1  -7   78.82    7.76
  -6  -1  -7   98.33   16.60
  -6   1  -7   67.38   13.68
  -6   1  -7   73.59    7.33
  -6  -1  -8  892.75   37.42
  -6   1  -8  879.03   37.31
  -6   1  -8  927.70   37.02
  -6   1  -9    3.46    2.49
  -6  -1  -9    9.12    3.46
  -6   1  -9    2.26    2.62
  -6  -1 -10  225.72   14.42
  -6   1 -10  224.48   14.52
  -6  -1 -11  200.11   13.35
  -6  -1 -11  222.18   14.02
  -6   1 -11  178.91   13.02
  -6  -1 -12  235.47   14.51
  -6  -1 -12  222.42   14.20
  -6   1 -12  237.57   14.57
  -6  -1 -13    9.30    3.05
  -6   1 -13   16.89    3.83
  -6  -1 -14  302.59   16.50
  -6   1 -14  341.97   16.92
   6  -1  14  335.11   17.02
   6   1  14  340.62   17.09
  -6  -1 -15  249.80   13.19
  -6   1 -15  240.08   13.13
   6  -1  15  259.67   13.37
   6   1  15  258.04   13.44
  -6  -1 -16   12.19    2.47
  -6   1 -16   16.44    2.79
   6  -1  16   12.76    2.55
   6   1  16   17.34    2.90
  -6   2  16   15.89    2.38
  -6   2  16   11.72    2.35
  -6  -2  16   16.72    2.72
  -6   2  15   68.80    5.61
  -6   2  15   66.35    5.88
  -6  -2  15   58.34    5.67
  -6   2  14   56.09    5.64
  -6   2  14   76.07    6.88
  -6  -2  14   62.11    6.37
  -6   2  13   74.14    6.82
  -6   2  13   69.24    7.19
  -6  -2  13   69.32    7.27
  -6   2  12  319.52   17.36
  -6  -2  12  288.46   16.92
  -6   2  11  111.57    9.74
  -6  -2  11  110.75    9.80
  -6   2  10  388.54   20.36
  -6  -2  10  350.78   19.75
  -6   2   9  386.08   20.01
  -6   2   9  380.74   20.64
  -6  -2   9  411.30   21.16
  -6   2   8    4.81    2.79
  -6  -2   8   10.72    3.62
  -6   2   8   11.84    4.15
  -6   2   8    6.27    3.10
  -6  -2   8    7.85    3.50
  -6   2   7  318.36   17.52
  -6  -2   7  330.13   19.35
  -6   2   7  351.73   20.01
  -6   2   7  371.92   20.77
  -6   2   7  317.57   18.39
  -6  -2   7  334.93   18.66
  -6  -2   6  704.82   29.76
  -6   2   6  655.05   29.56
  -6  -2   6  703.79   32.02
  -6   2   6  737.82   32.57
  -6   2   6  689.02   32.54
  -6   2   6  705.59   30.91
  -6  -2   6  685.22   30.69
  -6  -2   5    1.83    1.96
  -6   2   5   -0.63    1.84
  -6  -2   5    1.65    2.53
  -6   2   5    0.84    2.46
  -6   2   5    0.88    2.44
  -6   2   5    2.85    2.09
  -6  -2   5   -1.42    2.18
  -6   2   4  669.83   28.15
  -6  -2   4  648.86   27.96
  -6   2   4  683.29   28.50
  -6  -2   4  627.64   29.87
  -6   2   4  684.57   30.71
  -6   2   4  661.00   30.87
  -6   2   4  651.06   43.96
  -6  -2   3  685.65   27.74
  -6   2   3  653.17   27.78
  -6   2   3  637.01   28.14
  -6  -2   3  665.91   29.95
  -6   2   3  643.23   29.72
  -6   2   3  657.07   30.37
  -6   2   3  657.49   27.58
  -6   2   3  571.80   41.40
  -6   2   2  122.38    8.87
  -6  -2   2  137.62    9.28
  -6   2   2  129.46    9.16
  -6   2   2  116.42    9.23
  -6  -2   2  111.88    9.83
  -6   2   2  121.12   10.24
  -6   2   2  123.49   10.45
  -6   2   2  125.17   17.11
  -6   2   1  107.99    7.97
  -6  -2   1   89.51    7.33
  -6   2   1  102.42    7.90
  -6  -2   1   84.41    8.26
  -6   2   1   95.57    8.63
  -6   2   1   97.03    9.18
  -6   2   1   83.79   14.42
  -6  -2   0  628.31   25.46
  -6   2   0  629.73   25.47
  -6  -2   0  638.33   25.49
  -6   2   0  607.11   25.39
  -6   2   0  573.78   24.76
  -6  -2   0  516.77   26.06
  -6   2   0  539.69   26.38
  -6   2   0  610.04   27.83
  -6   2   0  614.39   40.04
  -6  -2  -1  184.37   11.03
  -6   2  -1  176.35   10.80
  -6  -2  -1  210.75   11.50
  -6   2  -1  186.52   11.07
  -6   2  -1  164.69   10.48
  -6  -2  -1  168.36   12.01
  -6   2  -1  172.21   12.11
  -6   2  -1  179.95   12.60
  -6  -2  -1  206.10   22.10
  -6   2  -1  175.19   20.39
  -6   2  -1  153.89   19.03
  -6  -2  -2   41.01    5.09
  -6   2  -2   49.26    5.24
  -6   2  -2   49.67    5.33
  -6  -2  -2   49.19    6.29
  -6   2  -2   50.78    6.26
  -6  -2  -2   39.15    9.90
  -6   2  -2   40.97    9.79
  -6   2  -2   49.41   10.73
  -6  -2  -3  438.56   20.07
  -6   2  -3  447.24   19.89
  -6  -2  -3  415.05   21.61
  -6   2  -3  379.59   20.90
  -6  -2  -3  483.45   35.12
  -6   2  -3  447.83   34.02
  -6   2  -3  399.64   32.15
  -6  -2  -4  383.38   18.68
  -6   2  -4  359.76   18.33
  -6   2  -4  386.61   18.40
  -6  -2  -4  378.85   20.46
  -6   2  -4  395.65   20.50
  -6  -2  -4  375.79   31.50
  -6   2  -4  384.84   31.58
  -6   2  -5    9.03    2.74
  -6   2  -5   20.09    3.89
  -6  -2  -5    7.54    5.23
  -6   2  -5    7.37    5.11
  -6  -2  -6  208.88   23.58
  -6   2  -6  180.92   22.19
  -6   2  -6  200.85   12.63
  -6  -2  -7  100.63   16.68
  -6   2  -7  124.77   18.23
  -6   2  -7  101.06    8.64
  -6  -2  -8  110.56    9.60
  -6   2  -8  112.20    9.21
  -6  -2  -9  165.90   12.13
  -6   2  -9  178.42   12.02
  -6  -2 -10  451.22   22.80
  -6  -2 -10  456.33   22.99
  -6   2 -10  487.54   23.49
  -6   2 -10  470.24   22.52
  -6  -2 -11    8.10    3.43
  -6   2 -11   11.05    3.57
  -6  -2 -12   71.86    7.64
  -6   2 -12   93.08    8.50
  -6  -2 -13    0.65    2.16
  -6   2 -13   -1.25    2.47
  -6  -2 -14   75.76    6.96
  -6   2 -14   77.41    6.87
   6  -2  14   73.89    6.86
   6   2  14   78.89    7.18
  -6  -2 -15   28.00    3.91
  -6   2 -15   26.84    3.82
   6  -2  15   28.98    3.86
   6   2  15   26.97    3.84
  -6   2 -15   26.22    3.61
  -6   3  15  176.74    9.71
  -6   3  14   54.13    5.42
  -6  -3  13   35.84    4.52
  -6   3  13   33.42    4.58
  -6  -3  12    4.22    2.38
  -6   3  12    2.48    2.44
  -6  -3  12    0.67    2.16
  -6  -3  11  424.94   20.16
  -6   3  11  381.77   19.71
  -6  -3  11  384.58   20.23
  -6  -3  10   62.77    7.00
  -6   3  10   87.71    8.03
  -6  -3  10   71.44    7.64
  -6  -3   9  196.61   12.80
  -6   3   9  191.57   12.77
  -6  -3   9  182.65   12.84
  -6  -3   8  193.50   12.78
  -6   3   8  188.03   12.80
  -6  -3   8  202.88   13.43
  -6  -3   7  387.00   19.72
  -6   3   7  369.49   19.47
  -6   3   7  387.69   21.90
  -6  -3   6   39.55    5.71
  -6   3   6   38.93    5.43
  -6   3   6   32.59    5.07
  -6   3   6   35.25    6.13
  -6  -3   5 1598.90   56.86
  -6   3   5 1434.04   56.14
  -6   3   5 1501.69   56.77
  -6   3   5 1543.60   59.56
  -6   3   4  142.18   10.15
  -6   3   4  118.99    9.82
  -6   3   4  155.21   12.28
  -6   3   4  128.11   18.65
  -6   3   3  223.29   13.32
  -6   3   3  213.90   13.72
  -6   3   3  243.86   15.63
  -6   3   3  214.98   23.72
  -6   3   2  279.62   14.71
  -6   3   2  283.07   15.62
  -6   3   2  227.94   15.58
  -6   3   2  210.55   23.61
  -6   3   1  479.28   21.70
  -6   3   1  478.44   22.75
  -6   3   1  466.22   23.85
  -6   3   1  431.55   34.59
  -6   3   0   49.97    5.49
  -6   3   0   52.06    5.73
  -6   3   0   50.40    6.63
  -6   3   0   63.95   12.35
  -6  -3  -1 1242.95   45.82
  -6   3  -1 1263.62   46.01
  -6   3  -1 1103.25   44.98
  -6   3  -1 1269.16   48.77
  -6   3  -1 1248.75   64.62
  -6  -3  -2   40.69    5.16
  -6   3  -2   48.32    5.50
  -6   3  -2   50.17    5.56
  -6   3  -2   49.98   11.14
  -6  -3  -3   62.00    6.34
  -6   3  -3   57.59    6.01
  -6   3  -3   55.56   11.58
  -6  -3  -4  158.39   10.85
  -6   3  -4  173.57   11.04
  -6   3  -4  190.56   22.07
  -6   3  -5  867.19   35.02
  -6   3  -5  839.84   34.28
  -6   3  -6  112.57    9.05
  -6   3  -7  235.76   14.16
  -6   3  -8  149.48   10.93
  -6   3  -9  493.86   23.49
  -6   3 -10    2.00    2.40
  -6  -3 -10    2.91    2.70
  -6  -3 -11  891.14   36.95
  -6   3 -11  883.44   36.83
  -6  -3 -12  114.00    9.45
  -6   3 -12  134.19   10.00
  -6  -3 -13    3.65    2.26
  -6   3 -13    3.55    2.40
  -6  -3 -14  236.09   12.81
  -6   3 -14  210.89   12.20
  -6  -3 -15  331.73   15.21
  -6   3 -15  308.84   14.60
  -6  -4  15   27.51    3.21
  -6   4  15   25.33    3.18
  -6  -4  14    3.89    1.92
  -6   4  14    2.63    1.77
  -6  -4  13  464.09   20.01
  -6   4  13  402.00   19.32
  -6  -4  12    0.59    1.82
  -6   4  12   -0.59    1.82
  -6  -4  11   11.04    3.27
  -6   4  11   12.93    3.36
  -6  -4  10    6.20    2.86
  -6   4  10    5.49    2.92
  -6  -4   9  325.71   17.74
  -6   4   9  302.73   17.17
  -6  -4   8    3.59    2.98
  -6   4   8    2.87    2.31
  -6   4   8    2.88    2.50
  -6  -4   7  252.33   15.30
  -6   4   7  254.78   15.24
  -6   4   7  256.29   15.45
  -6   4   7  264.47   17.20
  -6  -4   6   10.57    3.40
  -6   4   6    5.63    2.78
  -6   4   6    4.45    2.67
  -6   4   6    3.72    2.74
  -6   4   5    2.96    2.58
  -6   4   5    4.58    3.07
  -6   4   5    3.44    2.30
  -6   4   4   17.95    3.98
  -6   4   4   16.23    4.13
  -6   4   4   12.56    4.19
  -6   4   4    8.13    5.05
  -6   4   3  844.10   34.29
  -6   4   3  797.76   34.77
  -6   4   3  831.33   36.63
  -6   4   3  828.64   51.90
  -6   4   2    1.24    2.15
  -6   4   2    1.45    2.43
  -6   4   2    1.72    2.65
  -6   4   2    5.14    4.77
  -6   4   1  320.26   16.44
  -6   4   1  339.34   17.86
  -6   4   1  282.28   17.69
  -6   4   1  259.66   26.81
  -6  -4   0   62.47    6.51
  -6   4   0   76.29    6.94
  -6   4   0   87.55    8.75
  -6   4   0   77.34   13.89
  -6  -4  -1   51.66    5.86
  -6   4  -1   47.92    5.50
  -6   4  -1   48.85    5.69
  -6   4  -1   45.68    6.58
  -6   4  -1   39.88   10.45
  -6  -4  -2   35.18    5.00
  -6   4  -2   44.88    5.30
  -6   4  -2   36.62    4.89
  -6   4  -2   30.10    9.39
  -6  -4  -3 1586.00   57.69
  -6   4  -3 1559.95   57.39
  -6   4  -3 1508.50   76.78
  -6  -4  -4    4.98    2.65
  -6   4  -4    8.99    2.73
  -6   4  -4    5.18    4.81
  -6   4  -5    0.61    1.96
  -6   4  -6  255.68   14.91
  -6   4  -7  543.72   25.19
  -6   4  -8   54.34    6.53
  -6   4  -9  365.47   18.93
  -6   4 -10   33.30    4.98
  -6  -4 -10   32.92    5.18
  -6  -4 -11  107.49    8.99
  -6   4 -11  100.32    8.38
  -6  -4 -12   46.50    5.75
  -6   4 -12   54.66    6.20
  -6  -4 -13  399.57   19.27
  -6   4 -13  410.73   19.20
  -6   4 -14   43.56    4.69
  -6  -5  14    3.49    1.65
  -6   5  14    0.37    1.25
  -6  -5  13    2.38    1.93
  -6   5  13    0.92    1.35
  -6  -5  12    6.10    2.58
  -6   5  12    2.67    2.05
  -6  -5  11  172.68   11.21
  -6   5  11  150.16   10.63
  -6  -5  10   45.42    5.90
  -6   5  10   39.52    5.41
  -6  -5   9  100.28    8.76
  -6   5   9   75.79    7.76
  -6   5   9   89.96    8.45
  -6  -5   8   59.70    6.90
  -6   5   8   51.28    6.43
  -6   5   8   68.79    7.40
  -6  -5   7  223.39   14.08
  -6   5   7  203.45   13.44
  -6   5   7  237.32   14.74
  -6   5   6   19.73    4.25
  -6   5   6   27.16    5.24
  -6   5   5  436.54   22.03
  -6   5   5  481.83   23.35
  -6   5   4  297.86   16.38
  -6   5   4  276.22   16.74
  -6   5   3   87.13    8.06
  -6   5   3  100.04    9.18
  -6   5   3  102.67    9.96
  -6   5   3   78.70   14.98
  -6   5   2    4.47    2.65
  -6   5   2    2.31    2.37
  -6   5   2    2.63    2.82
  -6   5   2    2.66    3.49
  -6   5   1  730.73   31.27
  -6   5   1  771.68   33.14
  -6   5   1  765.08   34.19
  -6   5   1  784.41   49.66
  -6  -5   0   66.88    6.84
  -6   5   0   71.03    6.75
  -6   5   0   79.02    8.09
  -6   5   0   70.30    8.18
  -6   5   0   57.10   12.48
  -6  -5  -1  423.01   20.15
  -6   5  -1  415.09   19.96
  -6   5  -1  395.91   19.93
  -6   5  -1  419.84   22.28
  -6   5  -1  396.98   33.64
  -6  -5  -2    3.73    2.45
  -6   5  -2    0.62    2.09
  -6   5  -2    0.86    2.25
  -6   5  -2    2.61    4.20
  -6  -5  -3  429.50   20.40
  -6   5  -3  393.26   19.74
  -6   5  -3  398.20   34.25
  -6  -5  -4  338.48   17.71
  -6   5  -4  340.86   17.59
  -6   5  -5   31.04    4.67
  -6  -5  -5   27.70    6.77
  -6   5  -6    4.76    2.68
  -6   5  -7  103.09    8.85
  -6   5  -8   59.81    6.65
  -6   5  -9  116.68    9.14
  -6   5 -10    0.60    2.00
  -6   5 -11  338.54   16.86
  -6   5 -12   18.55    3.77
  -6   5 -13   75.24    6.43
  -6   5 -14   16.85    2.79
  -6   6  13  436.58   18.29
  -6   6  12   22.86    3.43
  -6  -6  11   20.69    3.77
  -6   6  11   22.25    3.72
  -6   6  11   23.01    3.80
  -6  -6  10  134.57    9.68
  -6   6  10  112.77    8.74
  -6   6  10  113.56    9.09
  -6  -6   9  146.86   10.61
  -6   6   9  141.50   10.19
  -6   6   9  146.62   10.79
  -6   6   8   16.25    3.61
  -6   6   8   17.58    3.94
  -6   6   7  274.63   15.98
  -6   6   7  310.16   17.40
  -6   6   6  365.66   19.06
  -6   6   6  381.31   20.24
  -6   6   5   19.43    3.96
  -6   6   5   11.20    3.89
  -6   6   4  213.51   13.43
  -6   6   4  232.42   14.85
  -6   6   3  184.22   12.02
  -6   6   3  185.48   13.19
  -6   6   2   80.63    7.57
  -6   6   2   87.59    8.67
  -6  -6   1   55.06    6.37
  -6   6   1   54.84    6.07
  -6   6   1   68.41    7.53
  -6  -6   0 1188.06   44.73
  -6   6   0 1147.12   44.30
  -6   6   0 1126.02   44.75
  -6  -6  -1  154.45   11.10
  -6   6  -1  195.28   12.13
  -6  -6  -2  666.42   28.73
  -6   6  -2  671.27   28.92
  -6  -6  -3  631.15   27.24
  -6   6  -3  605.70   27.06
  -6  -6  -4   27.96    4.57
  -6   6  -4   24.98    4.27
  -6  -6  -4   32.58    6.89
  -6   6  -5    4.30    2.21
  -6  -6  -5    1.34    3.52
  -6   6  -6  165.61   11.34
  -6  -6  -6  140.43   14.50
  -6   6  -7   40.11    5.37
   6  -6   7   43.06    6.23
  -6   6  -8   -0.63    2.11
   6  -6   8    3.71    2.76
   6  -6   9  353.60   18.60
  -6   6  -9  336.16   17.33
   6  -6  10  381.98   19.25
  -6   6 -10  378.15   18.17
   6  -6  11    5.87    2.73
   6  -6  12  207.82   11.80
  -6   6 -12  200.08   11.52
  -6   6 -13  120.54    7.77
  -6   7  12  260.61   12.70
  -6   7  11   25.67    3.85
  -6   7  10    1.69    2.16
  -6   7   9   69.58    6.97
  -6   7   8  397.52   20.16
  -6   7   7   75.51    7.85
  -6   7   6  367.63   19.73
  -6   7   5   52.60    6.72
  -6   7   4  356.35   19.61
  -6   7   3   31.12    5.58
  -6  -7   2  734.18   30.68
  -6   7   2  714.82   32.22
  -6  -7   1   42.42    5.61
  -6   7   1   67.93    7.53
  -6  -7   0    2.49    2.24
  -6   7   0    3.30    2.29
  -6  -7  -1   30.33    4.69
  -6   7  -1   29.82    4.83
  -6  -7  -2  475.62   22.53
  -6   7  -2  489.44   22.89
   6  -7   2  510.15   24.70
  -6   7  -3  155.89   10.69
   6  -7   3  158.78   11.81
  -6   7  -4  950.35   37.29
  -6  -7  -4  906.81   43.91
  -6   7  -5  119.00    9.00
  -6  -7  -5  135.43   13.92
  -6   7  -6  141.22   10.15
  -6  -7  -6  127.19   13.52
  -6   7  -7   81.49    7.44
   6  -7   7   81.37    8.26
   6  -7   8  633.90   27.80
  -6   7  -8  598.52   26.15
   6  -7   9   -0.65    2.24
   6  -7  10   27.40    4.38
   6  -7  11   35.11    4.49
   6  -7  12  244.07   12.36
  -6   7 -12  241.18   12.08
  -6   8  11   50.96    4.72
  -6   8  10  322.36   15.59
  -6   8   9   62.03    6.16
  -6   8   8    6.06    2.52
  -6   8   7   13.79    3.47
  -6   8   6  230.30   14.20
  -6   8   5   -1.45    2.42
  -6   8   4  194.50   13.17
  -6   8   3   32.78    5.41
  -6   8   2    9.63    3.24
  -6   8   1    3.79    2.11
  -6   8   0  701.43   29.78
  -6   8  -1    2.42    2.02
   6  -8   1    0.79    2.44
  -6   8  -2   28.62    4.40
   6  -8   2   30.61    5.25
   6  -8   3   10.25    3.67
  -6  -8  -3    8.52    4.67
   6  -8   4  470.06   22.79
  -6  -8  -4  485.45   27.57
  -6  -8  -5   46.43    7.99
  -6   8  -6  431.43   20.25
  -6  -8  -6  432.02   25.61
  -6   8  -7    5.78    2.40
   6  -8   7    4.58    2.58
   6  -8   8   15.79    3.64
   6  -8   9   10.99    2.91
   6  -8  10  219.07   12.04
   6  -8  11   28.08    3.60
  -6   9  10    5.29    1.68
  -6   9   9   61.33    5.42
  -6   9   8  315.69   15.43
  -6   9   7    2.69    2.12
  -6   9   6  130.32    9.44
  -6   9   5   39.01    5.11
  -6   9   4  136.93   10.07
   6  -9  -4  140.74   10.74
  -6   9   3   -0.55    1.61
   6  -9  -3    1.47    2.56
  -6   9   2  209.56   12.25
   6  -9  -2  211.21   13.87
  -6   9   1   40.31    5.02
   6  -9  -1   35.80    5.71
   6  -9   0   -3.68    2.65
   6  -9   1   11.47    3.78
   6  -9   2  458.19   22.35
  -6  -9  -2  462.72   25.79
   6  -9   3   11.15    3.45
  -6  -9  -3    4.36    3.36
   6  -9   4  126.83    9.57
  -6  -9  -4  121.35   11.95
  -6   9  -5   14.20    3.11
  -6  -9  -5    9.51    4.06
  -6   9  -6   22.27    3.45
   6  -9   6   16.90    3.68
   6  -9   7   35.03    4.79
   6  -9   8  371.75   17.34
   6  -9   9   10.56    2.47
  -6  10   7   53.67    4.47
  -6  10   7   64.94    5.25
  -6  10   6  275.09   12.83
  -6  10   5    4.99    1.75
   6 -10  -4  347.47   17.10
   6 -10  -3  169.29   10.99
   6 -10  -2   18.65    3.87
   6 -10  -1  129.09    9.61
   6 -10   0  318.27   16.56
   6 -10   1   43.19    5.44
   6 -10   2   79.72    7.21
  -6 -10  -2   78.34    8.67
   6 -10   3  223.96   12.71
  -6 -10  -3  221.29   15.20
  -6  10  -4  111.67    7.71
   6 -10   4  138.85    9.14
  -6 -10  -4  120.59   10.83
   6 -10   5   20.10    3.50
   6 -10   6  130.83    8.50
   6 -10   7   62.17    5.27
   6 -11  -2   26.82    3.64
   6 -11  -1   72.70    6.06
   6 -11   0    6.59    2.17
   6 -11   1   87.61    6.64
   6 -11   2   96.80    6.78
  -6 -11  -2   90.30    8.04
  -7   0  14  272.00   13.11
  -7   0  13    0.47    1.51
  -7   0  13    0.56    2.06
  -7   0  12   25.65    4.41
  -7   0  11    1.42    2.38
  -7   0  10  509.73   24.77
  -7   0   9    2.40    2.68
  -7   0   8  489.27   23.28
  -7   0   8  461.20   25.26
  -7   0   8  488.86   24.39
  -7   0   7    0.70    2.25
  -7   0   7    4.84    3.36
  -7   0   6  122.11    9.74
  -7   0   6  120.80   11.43
  -7   0   6  122.36   11.15
  -7   0   5    0.69    2.02
  -7   0   5   -0.96    2.96
  -7   0   5    0.92    2.41
  -7   0   4  748.55   32.36
  -7   0   4  784.52   35.48
  -7   0   4  760.92   34.69
  -7   0   3   -0.67    2.47
  -7   0   3   -0.94    3.13
  -7   0   3    5.33    3.40
  -7   0   2   95.24    8.17
  -7   0   2   85.99    9.12
  -7   0   2   76.87    8.63
  -7   0   1   -1.92    2.52
  -7   0   1   -0.89    2.74
  -7   0   1    4.31    3.20
  -7   0   0   36.81    5.12
  -7   0   0   29.50    5.43
  -7   0   0   24.76    5.04
  -7   0  -1   -1.71    2.97
  -7   0  -1   -2.54    2.61
  -7   0  -2  446.47   23.33
  -7   0  -2  439.91   37.29
  -7   0  -3   -0.88    2.70
  -7   0  -3   -2.85    3.74
  -7   0  -4  390.52   21.71
  -7   0  -5   -0.92    3.08
  -7   0  -6  963.25   41.73
  -7   0  -7   -0.95    2.63
  -7   0  -8   79.37    9.03
  -7   0  -9   -0.72    2.21
  -7   0 -10  138.64   10.54
  -7   0 -11    4.58    2.58
  -7   0 -12  651.50   29.89
  -7   0 -12  678.61   28.35
  -7   0 -13    0.66    1.94
  -7   0 -14    7.07    2.59
   7   0  14   11.54    2.85
  -7   1  14   34.83    3.86
  -7  -1  14   39.20    4.16
  -7  -1  13   24.97    3.75
  -7   1  13   24.62    3.65
  -7   1  13   22.67    3.86
  -7  -1  13   25.13    4.06
  -7   1  12  318.90   16.88
  -7  -1  12  326.02   17.06
  -7   1  11   54.32    6.39
  -7  -1  11   37.92    5.63
  -7   1  10  247.91   15.32
  -7  -1  10  251.70   15.42
  -7   1   9  169.59   11.41
  -7   1   9  168.16   12.38
  -7  -1   9  170.38   12.48
  -7   1   8  716.12   31.84
  -7  -1   8  751.27   32.10
  -7   1   8  717.16   31.29
  -7  -1   8  745.66   34.83
  -7   1   8  747.63   34.78
  -7   1   8  809.25   33.91
  -7  -1   8  785.30   33.72
  -7   1   7    2.77    2.65
  -7  -1   7    0.69    2.32
  -7   1   7    2.62    2.19
  -7  -1   7    0.95    2.94
  -7   1   7   -0.96    2.68
  -7   1   6  804.69   33.82
  -7  -1   6  791.56   33.63
  -7   1   6  768.21   32.97
  -7  -1   6  780.83   36.39
  -7   1   6  836.78   37.04
  -7   1   6  824.87   37.11
  -7   1   5  177.83   12.16
  -7  -1   5  187.73   12.40
  -7   1   5  181.94   11.95
  -7  -1   5  171.18   13.96
  -7   1   5  212.25   14.89
  -7   1   5  178.07   14.01
  -7   1   4   -0.68    2.26
  -7  -1   4    4.04    2.65
  -7   1   4    3.77    2.33
  -7  -1   4    6.60    3.71
  -7   1   4    3.78    2.63
  -7   1   4    3.77    3.03
  -7   1   3  276.79   15.48
  -7  -1   3  255.99   15.09
  -7   1   3  273.02   14.91
  -7  -1   3  265.08   17.24
  -7   1   3  267.83   17.39
  -7   1   3  251.63   17.09
  -7   1   3  248.99   26.71
  -7   1   2 1964.36   67.83
  -7  -1   2 1909.37   67.53
  -7   1   2 1814.04   66.48
  -7  -1   2 1803.12   70.19
  -7   1   2 1856.77   70.32
  -7   1   2 1822.16   70.32
  -7   1   2 1709.06   87.31
  -7   1   1    1.28    2.14
  -7  -1   1    4.46    2.44
  -7   1   1    3.56    2.13
  -7  -1   1    1.78    2.97
  -7   1   1    0.89    2.97
  -7   1   1    2.71    3.02
  -7   1   1    5.23    5.42
  -7   1   0   74.02    7.28
  -7  -1   0   80.74    7.47
  -7   1   0   69.10    6.76
  -7  -1   0   82.88    8.81
  -7   1   0   67.72    8.03
  -7   1   0   78.53    8.49
  -7   1   0   61.75   12.85
  -7  -1  -1   61.11    7.47
  -7   1  -1   63.24    7.59
  -7   1  -1   54.94    7.32
  -7  -1  -2  409.18   22.45
  -7   1  -2  404.53   22.39
  -7   1  -2  502.28   24.32
  -7  -1  -2  420.67   36.36
  -7   1  -2  456.21   37.28
  -7  -1  -3   13.16    4.09
  -7   1  -3   13.02    3.96
  -7   1  -3   12.39    3.95
  -7  -1  -3    5.71    5.31
  -7   1  -3    5.65    5.25
  -7  -1  -4  755.40   34.03
  -7   1  -4  728.21   33.58
  -7  -1  -5  231.47   15.47
  -7   1  -5  198.36   14.54
  -7   1  -5  208.32   13.07
  -7  -1  -6  109.56   10.67
  -7   1  -6  114.54   10.78
  -7   1  -6  122.24    9.57
  -7  -1  -7  150.09   12.46
  -7   1  -7  136.94   11.98
  -7   1  -7  147.86   10.74
  -7  -1  -8  581.64   28.81
  -7   1  -8  583.83   28.80
  -7   1  -8  570.92   26.69
  -7   1  -8  591.75   26.48
  -7   1  -9   84.06    9.14
  -7  -1  -9   76.91    7.70
  -7   1  -9   83.35    8.10
  -7  -1 -10  367.44   19.22
  -7   1 -10  381.81   19.54
  -7  -1 -11  141.71   11.53
  -7   1 -11  134.20   11.23
  -7  -1 -11  159.56   10.74
  -7   1 -11  138.09   10.32
  -7  -1 -12   17.95    4.21
  -7   1 -12   19.37    4.31
  -7   1 -12   21.11    3.97
  -7  -1 -13   16.17    3.74
  -7   1 -13   14.20    3.58
  -7   1 -13   20.13    3.50
  -7  -1 -14  362.25   17.84
  -7   1 -14  341.19   17.57
   7  -1  14  390.39   16.97
   7   1  14  411.09   17.26
  -7   2  14   71.36    5.37
  -7  -2  14   72.95    5.52
  -7   2  14   74.98    5.44
  -7   2  13  192.26   10.72
  -7  -2  13  210.14   11.16
  -7   2  13  197.93   10.84
  -7   2  12    1.48    1.58
  -7  -2  12    2.02    1.81
  -7   2  12    0.50    1.54
  -7   2  11  136.34    9.54
  -7  -2  11  129.97    9.49
  -7   2  11  129.83    9.37
  -7   2  11  135.99   10.19
  -7  -2  11  148.82   10.61
  -7   2  10  303.62   16.45
  -7  -2  10  322.27   16.78
  -7   2  10  307.01   16.47
  -7   2  10  341.30   17.91
  -7  -2  10  311.97   17.43
  -7   2   9  335.15   17.41
  -7  -2   9  350.94   17.75
  -7   2   9  305.04   17.04
  -7   2   8  143.82   10.30
  -7  -2   8  121.36    9.66
  -7   2   8  105.19    9.15
  -7  -2   8  142.07   11.91
  -7   2   8  125.70   11.44
  -7   2   7  302.92   16.78
  -7  -2   7  303.62   16.79
  -7   2   7  302.29   16.81
  -7  -2   7  318.41   19.12
  -7   2   7  322.58   19.23
  -7   2   6    2.71    2.67
  -7  -2   6    0.68    1.99
  -7   2   6    2.73    2.28
  -7  -2   6    5.54    3.09
  -7   2   6   -0.94    2.60
  -7   2   6    0.99    3.04
  -7   2   5   78.73    7.69
  -7  -2   5   81.82    7.69
  -7   2   5   70.92    7.43
  -7  -2   5   72.12    8.69
  -7   2   5   64.43    8.15
  -7   2   5   85.49    9.42
  -7   2   4  134.88   10.11
  -7  -2   4  136.22   10.15
  -7   2   4  134.73   10.12
  -7  -2   4  118.73   11.08
  -7   2   4  151.12   12.29
  -7   2   4  128.28   11.79
  -7   2   3  105.22    8.84
  -7  -2   3  122.19    9.44
  -7   2   3  117.24    9.22
  -7  -2   3  120.56   10.96
  -7   2   3  101.80   10.25
  -7   2   3  125.64   11.42
  -7  -2   2   36.95    5.04
  -7   2   2   28.82    4.75
  -7  -2   2   35.08    5.19
  -7   2   2   23.03    4.32
  -7  -2   2   43.12    6.38
  -7   2   2   38.73    6.23
  -7   2   2   28.40    5.72
  -7   2   2   36.20   10.39
  -7  -2   1  374.03   18.52
  -7   2   1  365.87   18.59
  -7  -2   1  346.43   18.24
  -7   2   1  394.12   18.99
  -7  -2   1  382.46   21.00
  -7   2   1  357.35   20.59
  -7   2   1  344.30   20.73
  -7   2   1  371.85   33.07
  -7  -2   0  573.95   25.18
  -7   2   0  586.44   25.49
  -7  -2   0  590.22   25.42
  -7   2   0  540.02   24.97
  -7  -2   0  507.14   26.70
  -7   2   0  556.47   27.33
  -7   2   0  560.87   28.14
  -7   2   0  569.93   41.64
  -7  -2  -1   10.58    3.24
  -7   2  -1   10.46    3.10
  -7   2  -1   13.33    3.16
  -7  -2  -1   15.39    3.91
  -7   2  -1   10.98    3.70
  -7   2  -1    9.18    3.73
  -7   2  -1   24.17    8.27
  -7  -2  -2  623.00   27.60
  -7   2  -2  655.09   27.46
  -7  -2  -2  582.08   29.07
  -7   2  -2  661.32   29.87
  -7   2  -2  632.49   30.49
  -7   2  -2  674.40   45.39
  -7  -2  -3  934.31   37.74
  -7   2  -3  947.33   37.32
  -7  -2  -3  942.24   40.11
  -7   2  -3  882.89   39.45
  -7   2  -3  994.70   41.27
  -7   2  -4   21.42    4.07
  -7  -2  -4   18.58    4.60
  -7   2  -4    8.65    3.80
  -7  -2  -5  176.67   13.43
  -7   2  -5  170.66   13.04
  -7   2  -5  177.11   11.92
  -7  -2  -6  556.86   28.32
  -7   2  -6  532.45   27.69
  -7   2  -7    8.96    3.22
  -7  -2  -7   12.00    4.03
  -7   2  -7    9.01    3.94
  -7   2  -7   12.05    3.37
  -7  -2  -8  261.09   17.45
  -7   2  -8  260.68   17.19
  -7   2  -8  290.62   16.44
  -7   2  -8  307.92   16.46
  -7  -2  -9  533.12   26.66
  -7   2  -9  512.28   26.24
  -7   2  -9  535.83   25.01
  -7   2  -9  538.33   24.55
  -7  -2 -10   12.76    3.83
  -7   2 -10   20.93    4.70
  -7   2 -10   24.58    4.56
  -7  -2 -11   17.31    4.47
  -7   2 -11   17.11    4.05
  -7   2 -11   14.60    3.71
  -7  -2 -12   50.53    6.28
  -7   2 -12   50.85    6.34
  -7   2 -12   64.09    6.42
  -7  -2 -13   28.04    4.53
  -7   2 -13   29.73    4.52
   7  -2  13   36.82    4.66
   7   2  13   25.61    4.03
  -7   2 -13   33.26    4.37
  -7  -2 -14    9.46    2.51
  -7   2 -14   11.82    2.90
   7  -2  14    8.36    2.43
   7   2  14   10.72    2.66
  -7   2 -14   13.04    2.54
  -7   3  14   19.52    2.69
  -7   3  13   10.15    2.37
  -7   3  12   33.94    4.38
  -7   3  11   53.24    5.79
  -7  -3  10   61.98    6.26
  -7   3  10   68.99    6.80
  -7  -3   9  192.53   11.99
  -7   3   9  188.69   12.26
  -7  -3   8   21.32    3.97
  -7   3   8   23.82    4.30
  -7  -3   7  305.58   16.72
  -7   3   7  322.18   17.47
  -7  -3   7  330.08   19.07
  -7  -3   6   29.68    4.71
  -7   3   6   32.27    5.06
  -7  -3   6   28.78    5.46
  -7   3   6   38.48    6.68
  -7  -3   5   75.87    7.53
  -7   3   5   79.94    8.11
  -7  -3   5   89.41    9.27
  -7   3   5   74.30    8.94
  -7  -3   4   -1.27    2.04
  -7   3   4    1.38    2.21
  -7  -3   4    0.88    2.16
  -7   3   4    0.99    2.59
  -7  -3   3   98.92    8.24
  -7   3   3   89.44    8.38
  -7  -3   3   79.95    8.79
  -7   3   3   90.82   10.00
  -7  -3   2   46.34    5.78
  -7   3   2   70.05    7.06
  -7   3   2   55.61    6.12
  -7   3   2   57.07    7.92
  -7  -3   1   62.70    6.63
  -7  -3   1   76.26    7.02
  -7   3   1   52.61    6.28
  -7   3   1   55.58    6.12
  -7   3   1   62.28    8.09
  -7  -3   0  507.85   23.52
  -7   3   0  493.99   23.31
  -7   3   0  506.46   23.16
  -7   3   0  511.55   26.43
  -7  -3  -1  273.76   15.50
  -7   3  -1  277.38   15.47
  -7   3  -1  268.13   15.13
  -7   3  -1  277.71   17.97
  -7  -3  -2    3.29    2.28
  -7   3  -2    0.62    1.64
  -7  -3  -2    7.52    3.29
  -7   3  -2    5.63    3.59
  -7  -3  -3  229.49   13.86
  -7   3  -3  211.21   13.31
  -7   3  -3  223.04   13.33
  -7  -3  -3  226.29   14.94
  -7   3  -3  222.33   15.62
  -7   3  -4  256.31   14.77
  -7  -3  -4  224.58   14.17
  -7   3  -4  254.83   14.39
  -7  -3  -4  244.53   15.88
  -7   3  -5  204.47   13.04
  -7  -3  -5  207.65   14.58
  -7   3  -6   16.54    3.65
  -7  -3  -6   14.84    4.24
  -7  -3  -7  980.82   41.83
  -7   3  -7  999.28   40.13
  -7  -3  -8   88.70    9.23
  -7   3  -8  103.09    8.66
  -7  -3  -9  109.75   10.27
  -7   3  -9  131.98   10.08
  -7   3  -9  139.16   10.17
  -7  -3 -10   93.70    8.94
  -7   3 -10   86.71    7.94
  -7   3 -11  146.22   10.28
  -7   3 -12    4.80    2.27
  -7   3 -13  136.46    8.82
  -7   4  13  358.20   15.72
  -7   4  12   12.08    2.69
  -7   4  11  487.15   21.60
  -7   4  10   25.48    4.24
  -7   4   9   56.56    6.32
  -7   4   8  121.29    9.68
  -7   4   7  343.78   18.07
  -7   4   7  318.19   17.67
  -7   4   6   34.84    5.35
  -7   4   6   36.35    5.64
  -7   4   6   48.85    7.05
  -7   4   5    5.61    2.92
  -7   4   5    4.60    2.85
  -7   4   5    5.83    3.00
  -7   4   4  129.13    9.94
  -7   4   4  112.88    9.95
  -7   4   4  118.05   11.40
  -7   4   3  632.27   28.20
  -7   4   3  628.39   31.00
  -7   4   2  105.84    8.99
  -7   4   2  102.47    8.63
  -7   4   2  113.45   10.76
  -7  -4   1  255.60   14.81
  -7   4   1  262.14   15.10
  -7   4   1  230.95   14.16
  -7   4   1  270.18   17.55
  -7  -4   0    0.66    2.14
  -7   4   0    1.99    1.95
  -7   4   0   -0.65    1.80
  -7   4   0    0.96    2.67
  -7  -4  -1    0.67    2.15
  -7   4  -1    1.94    2.08
  -7   4  -1   -0.95    2.50
  -7  -4  -2   18.18    4.00
  -7   4  -2   21.32    4.15
  -7   4  -2   17.06    4.61
  -7  -4  -3  496.24   23.32
  -7   4  -3  481.95   22.74
  -7   4  -3  474.52   25.38
  -7  -4  -4    0.68    2.28
  -7   4  -4    1.29    2.08
  -7   4  -4    2.05    2.00
  -7   4  -4    0.94    2.63
  -7   4  -5   81.26    7.80
  -7   4  -6   11.69    3.34
  -7   4  -7   57.30    6.63
  -7   4  -8   26.71    4.52
  -7   4  -9  202.32   12.51
  -7   4 -10   69.79    6.83
  -7   4 -10   53.67    5.84
  -7   4 -11    1.67    1.94
  -7   4 -12   12.57    2.90
  -7   4 -13  112.21    7.40
  -7   5  13   74.48    5.22
  -7   5  12  104.29    6.97
  -7   5  11  299.27   14.61
  -7   5  10   20.36    3.55
  -7   5   9  555.67   24.47
  -7   5   8    3.71    2.44
  -7   5   8    7.82    2.97
  -7   5   7   33.12    4.99
  -7   5   7   28.13    4.76
  -7   5   6   33.51    5.20
  -7   5   6   34.92    5.57
  -7   5   6   32.05    5.82
  -7   5   5  804.86   34.03
  -7   5   5  770.71   34.42
  -7   5   5  869.82   37.16
  -7   5   4   19.16    4.00
  -7   5   4   13.47    4.00
  -7   5   4   18.66    4.53
  -7   5   3  300.18   16.72
  -7   5   3  298.82   17.64
  -7   5   3  326.45   19.33
  -7  -5   2  163.61   11.38
  -7   5   2  163.14   11.25
  -7   5   2  141.74   10.64
  -7   5   2  160.44   13.07
  -7  -5   1  222.34   13.88
  -7   5   1  245.81   14.24
  -7   5   1  229.75   13.93
  -7   5   1  216.23   15.53
  -7  -5   0   14.79    4.12
  -7   5   0   13.90    3.51
  -7   5   0   15.29    3.58
  -7   5   0   18.86    4.97
  -7  -5  -1 1183.28   46.35
  -7   5  -1 1206.76   46.40
  -7   5  -1 1203.49   49.50
  -7  -5  -2   32.34    5.10
  -7   5  -2   22.35    4.22
  -7   5  -2   23.32    5.18
  -7  -5  -3    1.34    2.33
  -7   5  -3    4.55    2.49
  -7   5  -3   -0.93    2.85
  -7   5  -4   80.53    7.64
  -7   5  -4   73.26    7.14
  -7   5  -4   76.56    8.69
  -7   5  -5  193.77   12.80
  -7   5  -5  225.43   15.32
  -7   5  -6    8.03    3.18
  -7   5  -7  620.50   27.32
  -7   5  -8    0.61    2.12
  -7   5  -9   22.00    3.87
  -7   5 -10    4.55    2.16
  -7   5 -10    5.06    2.45
  -7   5 -11  410.02   18.87
  -7   5 -12    5.85    2.13
  -7   6  12    0.60    0.92
  -7   6  11   25.69    3.34
  -7   6  10  172.72   10.05
  -7   6   9   18.87    3.42
  -7   6   9   11.98    2.85
  -7   6   8   93.05    7.38
  -7   6   8   67.35    6.92
  -7   6   7  154.67   10.36
  -7   6   7  149.77   10.82
  -7   6   6   62.99    6.51
  -7   6   6   49.96    6.25
  -7   6   5  138.38    9.96
  -7   6   5  124.93   10.42
  -7   6   4  290.73   15.64
  -7   6   4  264.98   16.31
  -7  -6   3  279.40   15.33
  -7   6   3  251.01   14.67
  -7  -6   2   63.12    6.81
  -7   6   2   62.94    6.70
  -7   6   2   57.98    6.61
  -7  -6   1  366.82   18.59
  -7   6   1  373.03   18.51
  -7   6   1  334.64   18.35
  -7  -6   0  612.22   26.95
  -7   6   0  593.50   26.89
  -7  -6  -1   72.54    7.26
  -7   6  -1   67.35    7.08
  -7  -6  -2  267.56   15.04
  -7   6  -2  253.04   14.69
  -7   6  -2  246.57   16.35
  -7  -6  -3  322.05   17.21
  -7   6  -3  325.92   17.17
  -7   6  -3  345.22   19.58
  -7   6  -4   -0.62    1.98
  -7   6  -4    0.86    2.27
  -7   6  -5  250.20   14.77
  -7   6  -5  276.64   16.97
  -7   6  -6  660.25   28.40
  -7   6  -6  656.08   30.37
  -7   6  -7  156.77   11.80
  -7   6  -7  140.35    9.99
  -7   6  -8    9.89    2.76
  -7   6  -8    5.99    2.70
  -7   6  -9  193.57   12.59
  -7   6  -9  169.28   10.45
  -7   6 -10   58.87    6.31
  -7   6 -10   56.64    5.61
  -7   6 -10   59.48    5.36
  -7   6 -11   44.22    5.06
  -7   6 -11   33.02    4.07
  -7   7  10  104.44    7.09
  -7   7   9  170.95   10.18
  -7   7   8   90.36    7.47
  -7   7   7   -0.60    2.01
  -7   7   6  244.64   14.35
  -7   7   5   67.35    7.22
  -7  -7   4   69.65    6.76
  -7  -7   3   21.37    3.89
  -7   7   3   27.57    4.50
  -7  -7   2  279.65   15.34
  -7   7   2  288.42   15.68
  -7  -7   1   34.56    4.86
  -7   7   1   43.16    5.55
  -7  -7   0  144.13   10.13
  -7   7   0  138.55   10.09
  -7  -7  -1   12.02    3.22
  -7   7  -1    8.54    3.27
   7  -7   1   11.03    3.49
  -7  -7  -2   69.98    6.86
  -7   7  -2   71.52    6.89
  -7   7  -3   52.01    5.68
  -7   7  -4  172.27   11.72
  -7   7  -4  208.72   11.97
  -7   7  -5  101.79    8.24
  -7   7  -6    3.36    2.21
   7  -7   6    0.62    2.08
  -7   7  -7   -1.03    1.59
   7  -7   7    5.76    2.39
   7  -7   8   90.43    7.41
  -7   7  -8   90.00    6.98
  -7   7  -9    2.01    1.62
   7  -7   9    2.75    1.85
  -7   7 -10  263.82   12.88
  -7  -8   9   46.86    4.06
  -7  -8   8  316.75   14.23
  -7  -8   7    4.01    1.94
  -7  -8   6   14.87    2.91
  -7  -8   5   19.59    3.32
  -7   8   5   26.60    4.00
  -7  -8   4  197.06   11.44
  -7   8   4  213.82   12.00
  -7  -8   3    3.03    1.88
  -7   8   3    6.99    2.34
  -7  -8   2   72.62    6.56
  -7   8   2   84.31    7.14
  -7  -8   1    3.63    2.10
  -7   8   1    3.84    2.16
   7  -8  -1    4.22    3.06
  -7   8   0  211.88   12.51
   7  -8   0  247.16   14.42
  -7   8  -1   33.37    4.54
   7  -8   1   39.65    5.47
  -7   8  -2  143.70    9.47
   7  -8   2  144.06   10.32
  -7   8  -3    7.86    2.47
  -7   8  -4    2.66    1.92
  -7   8  -5   20.65    3.55
   7  -8   5   28.13    4.26
   7  -8   6  720.95   28.18
  -7   8  -6  632.30   26.76
  -7   8  -7    9.11    2.29
   7  -8   7    7.24    2.43
   7  -8   8  242.37   12.14
  -7   8  -8  219.54   11.11
  -7   9   7   88.73    5.79
  -7   9   6  112.53    7.04
   7  -9  -6  110.53    7.77
  -7   9   5    3.43    1.70
   7  -9  -5    3.52    1.98
  -7   9   4    1.63    1.65
   7  -9  -4    2.17    2.13
  -7   9   3    7.21    2.13
   7  -9  -3    5.67    2.36
  -7   9   2  292.87   14.16
   7  -9  -2  288.12   15.41
  -7   9   1    0.43    1.34
   7  -9  -1    0.58    2.01
  -7   9   0  134.36    8.46
   7  -9   0  135.95    9.62
  -7   9  -1   87.49    6.52
   7  -9   1   92.57    7.61
   7  -9   2   49.67    5.36
  -7   9  -3    1.34    1.50
   7  -9   3   -0.48    1.66
  -7   9  -4  342.15   15.99
   7  -9   4  366.29   16.99
  -7   9  -5   55.27    4.92
   7  -9   5   54.09    5.30
   7  -9   6   35.01    4.06
  -7   9  -6   33.03    3.55
   7 -10  -2   15.85    2.81
   7 -10  -1   83.20    6.41
   7 -10   0   31.94    3.89
   7 -10   1    2.03    1.46
  -7  10  -2  260.69   12.15
  -8   0  12   19.32    3.04
  -8   0  11    0.45    1.67
  -8   0  10  285.14   14.69
  -8   0   9   -0.57    1.90
  -8   0   8  410.74   20.00
  -8   0   7    0.64    2.16
  -8   0   7    0.90    3.01
  -8   0   6    5.34    2.84
  -8   0   6    4.66    3.24
  -8   0   5    5.45    2.76
  -8   0   5   -0.95    2.66
  -8   0   5    1.81    2.91
  -8   0   4  853.83   35.87
  -8   0   4  876.40   39.11
  -8   0   4  885.87   38.58
  -8   0   3   -0.69    3.01
  -8   0   3   -0.98    3.53
  -8   0   3    0.92    2.71
  -8   0   2  943.04   37.33
  -8   0   2  816.52   39.16
  -8   0   2  919.49   39.57
  -8   0   1    0.69    2.48
  -8   0   1    1.96    3.01
  -8   0   0  197.98   14.75
  -8   0  -1    1.90    2.79
  -8   0  -2  962.42   41.72
  -8   0  -3    0.92    2.84
  -8   0  -4  112.75   10.73
  -8   0  -5   -0.90    2.63
  -8   0  -6  571.13   28.08
  -8   0  -7    0.86    2.52
  -8   0  -8   72.43    8.12
  -8   0  -9    3.08    2.57
  -8   0 -10   66.48    7.24
  -8   0 -11    1.85    2.14
  -8   0 -12  231.19   12.86
  -8   1  12   54.65    4.78
  -8  -1  12   48.84    4.64
  -8   1  11   71.45    5.98
  -8  -1  11   70.16    5.99
  -8   1  10  134.02    9.02
  -8  -1  10  132.86    9.00
  -8   1   9   65.97    6.43
  -8  -1   9   73.73    6.72
  -8   1   8   34.77    4.88
  -8  -1   8   36.16    4.91
  -8   1   7   51.33    6.11
  -8  -1   7   59.74    6.43
  -8  -1   7   60.92    7.80
  -8   1   7   53.94    7.51
  -8   1   6  575.32   26.02
  -8  -1   6  562.66   25.94
  -8  -1   6  622.31   29.17
  -8   1   6  572.30   28.45
  -8   1   5  287.71   16.49
  -8  -1   5  300.96   16.77
  -8  -1   5  318.28   19.27
  -8   1   5  312.50   19.15
  -8   1   5  324.01   19.47
  -8   1   4  247.47   14.93
  -8  -1   4  276.91   15.50
  -8  -1   4  248.01   17.07
  -8   1   4  274.45   17.66
  -8   1   4  256.54   17.29
  -8   1   3    2.74    2.70
  -8  -1   3    2.73    2.54
  -8  -1   3    0.97    3.26
  -8   1   3    0.97    3.37
  -8   1   3    0.96    2.37
  -8   1   2  183.04   12.24
  -8  -1   2  209.75   12.86
  -8  -1   2  181.19   14.29
  -8   1   2  176.36   14.03
  -8   1   2  168.82   13.65
  -8  -1   1   19.51    4.45
  -8   1   1   14.53    4.60
  -8   1   1    6.74    3.36
  -8  -1   0  671.02   32.04
  -8   1   0  662.28   31.79
  -8   1   0  670.60   31.96
  -8  -1  -1   29.56    5.81
  -8   1  -1   33.03    5.75
  -8   1  -1   26.66    5.45
  -8  -1  -2    2.81    3.37
  -8   1  -2    1.85    3.10
  -8   1  -2   -1.88    2.62
  -8  -1  -3   16.63    4.66
  -8   1  -3   21.88    4.83
  -8   1  -3   26.03    5.43
  -8  -1  -4  455.73   23.77
  -8   1  -4  403.02   22.67
  -8   1  -4  440.79   23.58
  -8  -1  -5   12.39    4.12
  -8   1  -5    6.11    3.15
  -8   1  -5   17.84    4.54
  -8  -1  -6  388.78   21.41
  -8   1  -6  396.48   21.50
  -8   1  -6  364.37   20.84
  -8  -1  -7   -0.85    2.96
  -8   1  -7    0.84    2.34
  -8   1  -7   -0.83    2.65
  -8  -1  -8   66.44    7.59
  -8   1  -8   50.46    6.77
  -8  -1  -9    2.28    2.54
  -8   1  -9    3.00    2.51
  -8  -1 -10  556.93   26.29
  -8   1 -10  608.61   26.74
  -8  -1 -11   22.76    4.02
  -8   1 -11   20.25    3.85
  -8   1 -11   20.22    3.32
  -8  -1 -12   70.04    6.36
  -8   1 -12   68.81    6.33
  -8   2  12   33.50    3.60
  -8  -2  12   36.57    3.83
  -8   2  11  194.90   10.59
  -8  -2  11  207.28   10.87
  -8   2  10   12.02    2.67
  -8  -2  10   10.38    2.69
  -8   2  10   16.03    3.01
  -8   2   9   64.31    6.07
  -8  -2   9   62.67    6.04
  -8   2   9   52.13    5.49
  -8   2   8   13.58    3.38
  -8  -2   8    9.72    3.07
  -8   2   8    9.83    2.80
  -8   2   7  191.42   12.27
  -8  -2   7  202.94   12.59
  -8   2   7  221.49   12.79
  -8  -2   7  214.65   14.77
  -8   2   7  238.55   15.21
  -8   2   6   -0.63    2.02
  -8  -2   6    3.78    2.55
  -8   2   6   -0.61    1.69
  -8  -2   6    1.75    2.56
  -8   2   6    0.87    2.43
  -8   2   5  129.89   10.04
  -8  -2   5  151.15   10.64
  -8   2   5  138.83   10.14
  -8  -2   5  155.78   12.31
  -8   2   5  166.42   12.72
  -8   2   5  140.18   12.29
  -8   2   4  114.99    9.10
  -8  -2   4  102.88    8.81
  -8   2   4  104.45    8.75
  -8  -2   4  122.77   11.32
  -8   2   4  110.40   10.45
  -8   2   4  117.63   11.27
  -8   2   3   33.12    4.96
  -8  -2   3   29.68    4.78
  -8   2   3   27.58    4.54
  -8  -2   3   25.34    5.51
  -8   2   3   20.52    5.27
  -8   2   3   31.38    6.03
  -8   2   2   13.29    3.58
  -8  -2   2   15.20    3.66
  -8   2   2   12.84    3.51
  -8  -2   2   21.80    5.08
  -8   2   2   20.66    4.80
  -8   2   2   17.71    4.86
  -8   2   1  215.89   13.02
  -8  -2   1  177.75   14.16
  -8   2   1  226.22   15.46
  -8   2   1  216.15   15.61
  -8  -2   0    2.83    2.90
  -8   2   0    0.93    3.34
  -8   2   0    0.98    2.73
  -8  -2  -1    1.94    2.24
  -8   2  -1    0.92    2.94
  -8   2  -1    2.92    3.13
  -8  -2  -2  333.47   17.45
  -8  -2  -2  316.55   19.22
  -8   2  -2  314.23   19.02
  -8   2  -2  329.00   19.99
  -8  -2  -3   11.73    3.86
  -8   2  -3   14.98    4.35
  -8   2  -3   17.07    4.59
  -8  -2  -4  169.42   13.06
  -8   2  -4  171.26   12.84
  -8   2  -4  164.05   13.23
  -8  -2  -5  241.50   15.88
  -8   2  -5  216.84   15.25
  -8  -2  -6   47.12    6.80
  -8   2  -6   53.34    6.82
  -8   2  -6   49.27    7.28
  -8   2  -6   66.77    6.59
  -8   2  -7   32.66    4.68
  -8  -2  -7   21.98    4.50
  -8   2  -7   33.96    5.41
  -8   2  -7   29.42    5.54
  -8  -2  -8  148.40   11.38
  -8   2  -8  140.80   10.99
  -8   2  -8  147.86   11.49
  -8  -2  -9  203.07   13.06
  -8   2  -9  175.79   12.27
  -8   2  -9  197.72   13.14
  -8  -2 -10    7.01    2.84
  -8   2 -10    6.91    2.80
  -8   2 -10    5.19    2.83
  -8   2 -10    6.45    2.40
  -8  -2 -11   68.11    6.48
  -8   2 -11   71.78    6.58
  -8   2 -11   58.83    6.16
  -8   2 -12  214.05   10.87
  -8   3  12   77.28    5.26
  -8   3  11    1.11    1.33
  -8   3  10  171.49    9.96
  -8   3   9  279.71   14.28
  -8   3   8   21.72    3.70
  -8  -3   7  179.65   11.56
  -8   3   7  237.30   13.02
  -8  -3   6  238.43   13.65
  -8   3   6  250.68   14.19
  -8  -3   6  240.96   15.42
  -8  -3   5  284.15   15.23
  -8  -3   5  280.57   15.26
  -8   3   5  275.94   15.46
  -8   3   5  250.38   17.42
  -8  -3   4   37.62    5.19
  -8  -3   4   35.39    4.97
  -8   3   4   41.97    5.60
  -8  -3   4   46.07    6.60
  -8   3   4   43.12    6.89
  -8  -3   3  625.40   26.77
  -8  -3   3  625.44   26.66
  -8   3   3  585.86   26.78
  -8  -3   3  588.81   28.85
  -8   3   3  584.54   29.68
  -8  -3   2   74.64    7.30
  -8   3   2   70.84    7.29
  -8  -3   2   70.12    8.06
  -8   3   2   77.23    9.05
  -8  -3   1   44.73    5.80
  -8   3   1   38.63    5.47
  -8  -3   1   43.91    6.42
  -8   3   1   46.00    7.28
  -8  -3   0  106.21    8.80
  -8  -3   0  107.38   10.14
  -8   3   0  103.53   10.79
  -8  -3  -1 1015.12   40.94
  -8   3  -1 1012.59   40.19
  -8  -3  -1 1065.47   43.80
  -8   3  -1 1056.41   44.73
  -8  -3  -2   -0.66    2.04
  -8   3  -2    1.22    2.11
  -8  -3  -2   -0.87    3.04
  -8   3  -2    0.96    3.33
  -8  -3  -3  301.83   18.38
  -8   3  -3  316.17   19.25
  -8  -3  -4   26.85    5.14
  -8   3  -4   38.94    6.34
  -8   3  -5    3.72    2.44
  -8  -3  -5    0.82    2.14
  -8   3  -5    1.81    3.35
  -8   3  -6   34.82    4.94
  -8  -3  -6   35.99    5.59
  -8   3  -6   35.72    6.05
  -8  -3  -7  349.90   18.97
  -8   3  -7  355.98   19.96
  -8   3  -7  351.30   17.65
  -8   3  -8   86.96    8.70
  -8   3  -8   88.79    7.52
  -8   3  -9    7.11    2.81
  -8   3 -10  145.35   10.54
  -8   3 -10  151.37    9.40
  -8   3 -11   84.11    7.29
  -8   3 -11   98.42    6.84
  -8   4  11  428.21   17.62
  -8   4  10   55.89    5.00
  -8   4   9    8.31    2.36
  -8   4   8   13.37    2.93
  -8   4   7  530.65   23.39
  -8   4   6   17.72    3.68
  -8  -4   5  632.48   27.74
  -8   4   5  662.56   28.34
  -8   4   5  711.39   31.77
  -8  -4   4    0.61    2.03
  -8   4   4    1.26    2.27
  -8   4   4    0.91    2.67
  -8  -4   3    4.99    2.66
  -8   4   3    1.93    2.53
  -8   4   3   -0.93    2.44
  -8  -4   2   12.76    3.32
  -8   4   2   11.66    3.37
  -8   4   2   14.06    3.24
  -8   4   2    7.53    3.51
  -8  -4   1  358.78   18.35
  -8   4   1  340.80   17.64
  -8   4   1  368.07   21.20
  -8  -4   0   -0.65    2.71
  -8   4   0   -1.21    1.86
  -8   4   0    0.95    2.91
  -8  -4  -1  464.06   22.31
  -8   4  -1  478.14   22.02
  -8   4  -1  461.74   24.86
  -8  -4  -2   20.94    4.39
  -8   4  -2   20.12    3.77
  -8   4  -2   23.29    5.23
  -8   4  -3  235.24   13.57
  -8   4  -3  229.93   13.41
  -8   4  -3  214.38   15.46
  -8   4  -4   22.67    3.98
  -8   4  -4   29.56    5.75
  -8   4  -5  324.11   18.95
  -8   4  -5  310.41   16.45
  -8   4  -6   -0.59    1.81
  -8   4  -6    0.83    3.00
  -8   4  -7    2.80    2.15
  -8   4  -7    7.10    3.28
  -8   4  -8   25.56    4.06
  -8   4  -8   31.50    5.21
  -8   4  -9  444.80   21.39
  -8   4  -9  422.27   19.16
  -8   4 -10   11.10    3.09
  -8   4 -10   11.81    2.56
  -8   4 -11  319.04   15.80
  -8  -5  10  113.90    7.06
  -8   5  10  125.34    7.41
  -8   5   9  152.18    8.95
  -8   5   8   48.28    4.92
  -8  -5   7   74.26    6.39
  -8   5   7   66.20    6.23
  -8  -5   6   93.30    7.43
  -8   5   6   74.88    6.83
  -8  -5   5  162.37   10.69
  -8   5   5  183.50   11.21
  -8  -5   4   63.92    6.58
  -8   5   4   78.24    7.19
  -8   5   4   70.25    6.58
  -8   5   4   79.06    8.47
  -8  -5   3  702.06   29.58
  -8   5   3  725.59   29.79
  -8   5   3  668.61   28.84
  -8   5   3  729.22   32.63
  -8  -5   2   20.93    4.15
  -8   5   2   26.97    4.40
  -8   5   2   28.85    4.45
  -8   5   2   21.71    4.76
  -8  -5   1    1.87    2.17
  -8   5   1   -1.18    1.97
  -8  -5   0   10.06    3.21
  -8   5   0    8.91    2.93
  -8   5   0   13.22    4.02
  -8  -5  -1  359.71   18.34
  -8   5  -1  365.99   18.09
  -8   5  -1  345.46   20.12
  -8  -5  -2   27.43    4.47
  -8   5  -2   28.90    4.51
  -8   5  -2   26.32    4.24
  -8   5  -2   15.68    4.35
  -8   5  -3   73.11    6.88
  -8   5  -3   69.21    6.80
  -8   5  -3   73.52    8.29
  -8   5  -4   33.95    4.69
  -8   5  -4   30.82    5.67
  -8   5  -5   53.74    6.98
  -8   5  -5   59.90    6.14
  -8   5  -6    3.28    2.09
  -8   5  -6    5.34    3.09
  -8   5  -7  525.66   24.78
  -8   5  -7  518.25   22.63
  -8   5  -8   12.14    2.76
  -8   5  -8   10.51    3.24
  -8   5  -9   26.98    4.29
  -8   5  -9   24.14    3.39
  -8   5 -10  124.49    8.76
  -8   5 -10  133.79    7.91
  -8  -6   9    1.65    1.22
  -8   6   9    1.95    1.32
  -8  -6   8  112.21    7.34
  -8   6   8  116.16    7.38
  -8  -6   7  224.34   11.86
  -8   6   7  233.93   11.95
  -8  -6   6    3.29    2.00
  -8   6   6    4.20    1.89
  -8   6   6    5.56    1.99
  -8  -6   5   32.19    4.32
  -8   6   5   32.39    4.23
  -8   6   5   31.79    4.13
  -8  -6   4  149.17    9.97
  -8   6   4  157.44   10.04
  -8   6   4  165.39   10.15
  -8  -6   3   84.35    7.36
  -8   6   3   80.74    6.91
  -8  -6   2  326.19   16.49
  -8   6   2  317.62   16.09
  -8  -6   1  125.06    9.20
  -8   6   1  141.64    9.49
  -8   6   1  119.12   10.28
  -8  -6   0   36.30    5.00
  -8   6   0   29.93    4.53
  -8   6   0   27.16    4.98
  -8  -6  -1   60.26    6.26
  -8   6  -1   58.70    5.93
  -8   6  -1   54.11    5.78
  -8   6  -1   54.30    6.95
  -8   6  -2  152.94   10.21
  -8   6  -2  158.08   10.26
  -8   6  -2  166.04   12.11
  -8   6  -3  203.32   11.90
  -8   6  -3  193.88   13.30
  -8   6  -4    5.35    2.11
  -8   6  -4    8.78    3.04
  -8   6  -5   93.03    8.46
  -8   6  -5   79.61    6.83
  -8   6  -6  316.07   17.20
  -8   6  -6  327.28   15.78
  -8   6  -7   45.55    5.57
  -8   6  -7   53.65    5.13
  -8   6  -8  278.82   14.62
  -8   6  -8  260.02   12.87
  -8  -7   7   10.14    2.15
  -8   7   7   10.26    2.02
  -8   7   7    8.88    1.86
  -8  -7   6  196.62   10.39
  -8   7   6  190.81   10.08
  -8  -7   5   12.30    2.59
  -8   7   5   16.17    2.74
  -8  -7   4   60.03    5.57
  -8   7   4   61.88    5.49
  -8  -7   3   69.36    6.14
  -8   7   3   73.15    6.17
  -8  -7   2  231.25   12.79
  -8   7   2  261.45   13.27
  -8  -7   1    1.48    1.65
  -8   7   1    2.43    1.96
   8  -7  -1   -2.37    2.40
  -8  -7   0  101.46    7.65
  -8   7   0  100.82    7.58
  -8   7  -1  110.24    7.97
  -8   7  -1  121.24    8.28
  -8   7  -2   26.47    3.79
  -8   7  -2   18.34    3.30
  -8   7  -3  180.60   10.62
  -8   7  -4   96.33    7.22
  -8   7  -5   99.60    7.18
  -8   7  -6    2.40    1.70
  -8   7  -7   34.08    3.71
  -8  -8   5   48.08    4.22
  -8   8   5   49.70    4.24
   8  -8  -5   53.37    5.08
  -8  -8   4  253.68   12.21
  -8   8   4  272.82   12.46
   8  -8  -4  266.05   13.48
  -8  -8   3    0.36    1.31
  -8   8   3    0.37    1.13
   8  -8  -3    1.93    1.95
  -8  -8   2  247.08   12.12
  -8   8   2  243.17   12.14
   8  -8  -2  261.64   13.42
  -8  -8   1   41.77    4.28
  -8   8   1   33.60    3.87
   8  -8  -1   49.70    5.11
  -8   8   0   15.70    2.72
  -8   8   0   13.16    2.56
   8  -8   0   15.82    3.06
  -8   8  -1   12.37    2.41
  -8   8  -1   11.06    2.38
  -8   8  -2  763.50   29.28
  -8   8  -3   83.32    6.19
   8  -8   3   87.15    6.58
   8  -8   4  189.52   10.23
  -8   8  -4  192.24   10.04
  -8   8  -5  107.60    6.76
  -9   0  10    9.51    1.95
  -9   0   9   -0.38    1.48
  -9   0   8  403.90   17.89
  -9   0   7    1.43    1.72
  -9   0   6  126.01    8.75
  -9   0   6  116.25    9.84
  -9   0   5    1.10    1.61
  -9   0   5   -0.78    2.49
  -9   0   4    7.30    3.02
  -9   0   3    0.84    2.47
  -9   0   2    7.74    3.58
  -9   0   1    3.49    2.81
  -9   0   0  131.42   11.30
  -9   0  -2  501.07   25.33
  -9   0  -3   -0.83    2.55
  -9   0  -4  523.11   25.50
  -9   0  -5   -1.52    2.72
  -9   0  -6    1.42    2.28
  -9   0  -7   -1.31    2.10
  -9   0  -8  312.31   16.35
  -9   0  -9   -1.55    2.04
  -9  -1  10  208.67   10.10
  -9   1   9   19.21    2.97
  -9  -1   9   23.12    3.16
  -9   1   8    9.58    2.35
  -9  -1   8   14.30    2.78
  -9   1   7  325.43   15.77
  -9  -1   7  348.64   16.13
  -9   1   6   24.20    3.93
  -9  -1   6   22.78    3.83
  -9  -1   6   25.77    4.61
  -9   1   6   21.34    4.34
  -9   1   5  228.19   12.62
  -9  -1   5  216.31   12.40
  -9  -1   5  188.85   13.42
  -9   1   5  226.07   14.43
  -9  -1   4  134.86   11.28
  -9   1   4  143.27   11.33
  -9  -1   3  131.48   11.12
  -9   1   3  131.10   11.03
  -9   1   3  142.96   11.38
  -9  -1   2   67.92    8.02
  -9   1   2   76.46    8.28
  -9   1   2   63.48    7.77
  -9  -1   1   89.59    9.47
  -9   1   1   86.00    8.82
  -9   1   1   80.61    8.63
  -9  -1   0  265.16   16.98
  -9   1   0  260.84   16.68
  -9   1   0  290.42   17.44
  -9  -1  -1  267.80   16.45
  -9   1  -1  222.68   15.21
  -9   1  -1  225.93   15.25
  -9  -1  -2   28.74    5.60
  -9   1  -2   22.50    4.77
  -9   1  -2   24.96    5.24
  -9  -1  -3  242.30   15.74
  -9   1  -3  243.62   15.55
  -9   1  -3  246.22   15.49
  -9  -1  -4  109.44    9.80
  -9   1  -4  117.73   10.04
  -9  -1  -5   56.86    6.78
  -9   1  -5   38.36    5.79
  -9  -1  -6  452.92   22.44
  -9   1  -6  473.87   22.58
  -9  -1  -7   82.13    7.60
  -9   1  -7   76.03    7.42
  -9  -1  -8   74.68    6.84
  -9   1  -8   63.44    6.39
  -9  -1  -9   87.82    7.13
  -9   1  -9   84.56    7.01
  -9   2   9  150.07    8.10
  -9  -2   9  136.44    7.95
  -9   2   8   96.24    6.60
  -9  -2   8   90.84    6.52
  -9   2   7    1.71    1.73
  -9  -2   7   -0.43    1.93
  -9   2   6   13.57    3.06
  -9  -2   6    7.56    2.30
  -9  -2   5   61.27    7.06
  -9   2   5   64.63    7.09
  -9  -2   4  229.46   14.71
  -9   2   4  245.05   15.02
  -9   2   4  234.66   15.10
  -9  -2   3    5.45    2.90
  -9   2   3    7.66    3.26
  -9   2   3    7.31    3.54
  -9  -2   2  487.45   24.44
  -9   2   2  489.04   24.53
  -9   2   2  500.73   25.07
  -9  -2   1   63.76    7.57
  -9   2   1   70.39    7.82
  -9   2   1   64.54    7.90
  -9  -2   0    0.82    3.06
  -9   2   0   -2.41    3.34
  -9   2   0   -0.84    3.01
  -9  -2  -1   96.79    9.34
  -9   2  -1   84.07    8.64
  -9   2  -1   85.57    8.86
  -9   2  -2   62.05    7.23
  -9  -2  -2   51.62    7.02
  -9   2  -2   60.34    7.45
  -9  -2  -3   25.89    4.96
  -9   2  -3   24.43    4.61
  -9   2  -3   30.12    5.22
  -9  -2  -4   92.76    8.92
  -9   2  -4  101.29    9.05
  -9   2  -4   98.97    9.10
  -9  -2  -5  262.42   15.22
  -9   2  -5  242.96   14.72
  -9   2  -5  229.98   14.76
  -9  -2  -6  106.54    9.14
  -9   2  -6  120.85    9.33
  -9   2  -6  108.57    9.17
  -9  -2  -7   98.83    8.19
  -9   2  -7   79.47    7.35
  -9   2  -7   86.39    7.74
  -9  -2  -8   69.65    6.62
  -9   2  -8   93.21    7.44
  -9   2  -8   85.18    7.20
  -9   3   8   16.58    2.57
  -9   3   7  426.38   18.15
  -9   3   6  353.36   16.12
  -9   3   5   50.62    5.07
  -9   3   4   48.09    6.49
  -9   3   3  545.39   26.22
  -9   3   2   -0.80    2.47
  -9   3   1  263.83   16.41
  -9   3   0  359.62   19.97
  -9   3  -1  313.98   18.24
  -9   3  -2   56.28    7.13
  -9   3  -3  258.89   15.97
  -9   3  -4   48.82    6.26
  -9   3  -5    1.40    2.15
  -9   3  -6   26.00    4.55
  -9   3  -7  195.36   12.10
  -9   3  -8   13.50    3.04
  -9   4   8   37.88    3.62
  -9   4   7  122.52    7.46
  -9   4   6    4.38    1.70
  -9  -4   5  258.53   12.82
  -9  -4   4   22.22    3.45
  -9  -4   3   24.96    3.79
  -9   4   3   25.03    4.71
  -9  -4   2   17.18    3.34
  -9   4   2   22.16    4.64
  -9  -4   1  335.30   16.24
  -9   4   1  331.35   18.48
  -9  -4   0    4.10    2.13
  -9   4   0    5.29    3.21
  -9   4  -1  541.14   25.70
  -9   4  -2  134.16   10.63
  -9   4  -3    7.87    3.05
  -9   4  -4   17.82    3.91
  -9   4  -5  620.50   27.37
  -9   4  -6    1.79    2.08
  -9   4  -7  160.98   10.39
  -9  -5   6   -0.34    1.43
  -9  -5   5    0.38    1.39
  -9  -5   4   43.53    4.52
  -9  -5   3  243.74   12.46
  -9   5   3  244.19   14.08
  -9  -5   2   21.63    3.46
  -9   5   2   21.11    4.08
  -9  -5   1  184.88   10.92
  -9   5   1  202.11   10.72
  -9   5   1  212.62   13.03
  -9   5   0   12.59    3.50
  -9   5  -1   47.50    5.84
  -9   5  -2   62.26    6.77
  -9   5  -3  130.00    9.73
  -9   5  -4    1.20    1.93
  -9   5  -5   50.97    5.52
  -9   5  -5   34.74    3.81
  -9   5  -6    7.67    2.34
  -9  -6   4   11.05    2.25
  -9  -6   3   15.50    2.70
  -9   6   3   24.27    2.91
  -9  -6   2  173.29    9.32
  -9   6   2  144.91    8.41
  -9   6   1  187.96    9.78
  -9   6   1  171.26   10.86
  -9   6   0   27.22    4.09
  -9   6  -1  171.81   10.72
  -9   6  -2   86.46    7.20
  -9   6  -3   10.10    2.59
  -9   6  -4   60.02    5.62
 -10   0   4    0.51    1.65
 -10   0   3   -1.64    2.26
 -10   0   2  347.18   17.37
 -10   0   1    0.58    1.87
 -10   0   0   20.04    3.76
 -10   0  -1    0.59    1.96
 -10   0  -2   69.99    6.70
 -10   0  -3   -1.10    1.77
 -10   0  -4  356.98   17.20
 -10   0  -5    0.48    1.53
 -10  -1   4  459.00   20.23
 -10   1   4  428.00   19.71
 -10  -1   3    6.38    2.57
 -10   1   3    3.14    2.38
 -10  -1   2    5.55    2.63
 -10   1   2    7.10    2.69
 -10  -1   1   45.01    5.43
 -10   1   1   39.81    5.19
 -10  -1   0  170.15   11.23
 -10   1   0  189.52   11.62
 -10  -1  -1   -1.72    2.87
 -10   1  -1   -1.13    2.57
 -10  -1  -2  192.86   11.69
 -10   1  -2  180.35   11.33
 -10  -1  -3   60.26    6.12
 -10   1  -3   67.77    6.33
 -10  -1  -4    7.07    2.40
 -10   1  -4    4.98    2.07
 -10  -2   3  420.23   18.47
 -10   2   3  377.74   17.90
 -10  -2   2   29.29    4.23
 -10   2   2   25.47    3.95
 -10  -2   1    0.52    2.36
 -10   2   1   -2.02    2.60
 -10   2   1    1.05    1.55
 -10  -2   0   18.42    3.46
 -10   2   0   12.22    3.11
 -10   2   0   21.17    3.68
 -10  -2  -1  157.45   10.08
 -10   2  -1  144.45    9.69
 -10   2  -1  154.86    9.95
 -10  -2  -2    9.70    2.66
 -10   2  -2   11.87    2.89
 -10   2  -2   16.60    3.22
 -10   2  -3  210.19   11.88
 -10   2  -3  211.05   11.96
 -10   3   1  348.58   16.72
 -10   3   0   67.65    6.17
 -10   3  -1    1.49    1.66
 -10   3  -2   24.42    3.61
   0   0   0    0.00    0.00


TITL 20210206mat1 in P2(1)/c
REM P2(1)/c (#14 in standard setting)
CELL 1.54184   8.600042  11.483933  16.668718  90.0000  90.8595  90.0000
ZERR    4.00   0.000098   0.000163   0.000209   0.0000   0.0011   0.0000
LATT  1
SYMM -x, y+1/2,-z+1/2
SFAC C H N Se
UNIT 84.00 56.00 8.00 4.00
TREF
HKLF 4
END
_computing_structure_solution     'SHELXT 2018/2 (Sheldrick, 2018)'
;
_shelx_hkl_checksum                99825
_olex2_submission_special_instructions  'No special instructions were received'
_oxdiff_exptl_absorpt_empirical_details
;
Empirical correction (ABSPACK) includes:
- Absorption correction using spherical harmonics
- Frame scaling
;
_oxdiff_exptl_absorpt_empirical_full_max  1.652
_oxdiff_exptl_absorpt_empirical_full_min  0.716
