# Supplementary material for: Synthesis of novel alkynyl imidazopyridinyl selenides: copper-catalyzed tandem selenation of selenium with 2-arylimidazo[1,2-a]pyridines and terminal alkynes
Source: Beilstein J Org Chem. 2022 Jul 19;18:863–71. doi: 10.3762/bjoc.18.87 (PMC9344556; doi:10.3762/bjoc.18.87)
Supplement: File 3 — X-ray crystal structure of 8. [file Beilstein_J_Org_Chem-18-863-s003.cif]

data_20210208mat1_twin1_hklf4
_audit_creation_date               2021-02-09
_audit_creation_method
;
Olex2 1.3
(compiled 2020.11.12 svn.r5f609507 for OlexSys, GUI svn.r6226)
;
_shelx_SHELXL_version_number       '2018/3'
_audit_contact_author_address      ?
_audit_contact_author_email        ?
_audit_contact_author_name         ''
_audit_contact_author_phone        ?
_publ_contact_author_id_orcid      ?
_publ_section_references
;
Dolomanov, O.V., Bourhis, L.J., Gildea, R.J, Howard, J.A.K. & Puschmann, H.
 (2009), J. Appl. Cryst. 42, 339-341.

Sheldrick, G.M. (2015). Acta Cryst. A71, 3-8.

Sheldrick, G.M. (2015). Acta Cryst. C71, 3-8.
;
_chemical_name_common              ?
_chemical_name_systematic          ?
_chemical_formula_moiety           'C28 H21 N5 Se'
_chemical_formula_sum              'C28 H21 N5 Se'
_chemical_formula_weight           506.46
_chemical_melting_point            ?
loop_
  _atom_type_symbol
  _atom_type_description
  _atom_type_scat_dispersion_real
  _atom_type_scat_dispersion_imag
  _atom_type_scat_source
 'C' 'C' 0.0181 0.0091 'International Tables Vol C Tables 4.2.6.8 and 6.1.1.4'
 'H' 'H' 0.0000 0.0000 'International Tables Vol C Tables 4.2.6.8 and 6.1.1.4'
 'N' 'N' 0.0311 0.0180 'International Tables Vol C Tables 4.2.6.8 and 6.1.1.4'
 'Se' 'Se' -0.7943 1.1372
 'International Tables Vol C Tables 4.2.6.8 and 6.1.1.4'

_shelx_space_group_comment
;
The symmetry employed for this shelxl refinement is uniquely defined
by the following loop, which should always be used as a source of
symmetry information in preference to the above space-group names.
They are only intended as comments.
;
_space_group_crystal_system        'triclinic'
_space_group_IT_number             2
_space_group_name_H-M_alt          'P -1'
_space_group_name_Hall             '-P 1'
loop_
  _space_group_symop_operation_xyz
 'x, y, z'
 '-x, -y, -z'

_cell_length_a                     9.1538(2)
_cell_length_b                     10.0410(3)
_cell_length_c                     13.2207(6)
_cell_angle_alpha                  105.832(3)
_cell_angle_beta                   92.900(3)
_cell_angle_gamma                  100.780(2)
_cell_volume                       1141.77(7)
_cell_formula_units_Z              2
_cell_measurement_reflns_used      8990
_cell_measurement_temperature      103.15
_cell_measurement_theta_max        68.1530
_cell_measurement_theta_min        3.4760
_shelx_estimated_absorpt_T_max     ?
_shelx_estimated_absorpt_T_min     ?
_exptl_absorpt_coefficient_mu      2.434
_exptl_absorpt_correction_T_max    1.00000
_exptl_absorpt_correction_T_min    0.83298
_exptl_absorpt_correction_type     multi-scan
_exptl_absorpt_process_details
;
CrysAlisPro 1.171.40.67a (Rigaku Oxford Diffraction, 2019)
Empirical absorption correction using spherical harmonics,
 implemented in SCALE3 ABSPACK scaling algorithm.
;
_exptl_absorpt_special_details     ?
_exptl_crystal_colour              colourless
_exptl_crystal_colour_primary      colourless
_exptl_crystal_density_diffrn      1.473
_exptl_crystal_density_meas        ?
_exptl_crystal_density_method      ?
_exptl_crystal_description         plate
_exptl_crystal_F_000               516
loop_
  _exptl_crystal_face_index_h
  _exptl_crystal_face_index_k
  _exptl_crystal_face_index_l
  _exptl_crystal_face_perp_dist
 4 -5 1 0.1161
 0 1 -8 0.0225
 0 0 8 0.0356
 3 -6 1 0.0967
 -6 1 1 0.0690
 4 4 -2 0.0582

_exptl_crystal_size_max            0.296
_exptl_crystal_size_mid            0.195
_exptl_crystal_size_min            0.064
loop_
  _exptl_oxdiff_crystal_face_indexfrac_h
  _exptl_oxdiff_crystal_face_indexfrac_k
  _exptl_oxdiff_crystal_face_indexfrac_l
  _exptl_oxdiff_crystal_face_x
  _exptl_oxdiff_crystal_face_y
  _exptl_oxdiff_crystal_face_z
 4.3491 -5.2354 0.8166 0.0221 -0.0078 0.9997
 -0.4331 0.5061 -8.2984 -0.9023 0.4309 -0.0089
 0.2046 -0.2309 8.2581 0.9015 -0.4307 -0.0437
 3.1535 -6.0480 1.1687 0.1144 0.2339 0.9655
 -5.8964 0.5071 1.1773 0.3232 0.6805 -0.6576
 3.7805 4.1642 -2.1524 -0.4304 -0.9009 -0.0554

_exptl_transmission_factor_max     ?
_exptl_transmission_factor_min     ?
_diffrn_reflns_av_R_equivalents    0.0570
_diffrn_reflns_av_unetI/netI       0.0219
_diffrn_reflns_Laue_measured_fraction_full  0.997
_diffrn_reflns_Laue_measured_fraction_max  0.989
_diffrn_reflns_limit_h_max         11
_diffrn_reflns_limit_h_min         -11
_diffrn_reflns_limit_k_max         12
_diffrn_reflns_limit_k_min         -12
_diffrn_reflns_limit_l_max         15
_diffrn_reflns_limit_l_min         -15
_diffrn_reflns_number              9609
_diffrn_reflns_point_group_measured_fraction_full  0.997
_diffrn_reflns_point_group_measured_fraction_max  0.989
_diffrn_reflns_theta_full          67.684
_diffrn_reflns_theta_max           68.394
_diffrn_reflns_theta_min           3.495
_diffrn_ambient_temperature        103.15
_diffrn_detector                   'Hybrid Pixel Array Detector'
_diffrn_detector_area_resol_mean   10.0000
_diffrn_detector_type              HyPix3000
_diffrn_measured_fraction_theta_full  0.997
_diffrn_measured_fraction_theta_max  0.989
_diffrn_measurement_details
;
List of Runs (angles in degrees, time in seconds):

  # Type    Start    End  Width  t~exp~   \w     \q     \k     \f   Frames
--------------------------------------------------------------------------
  1  \w     73.00  99.00   0.50    0.20    --   40.40  63.00-180.00   52
  2  \w     15.00 108.00   0.50    0.20    --   40.40  77.00-150.00  186
  3  \w     19.00  47.00   0.50    0.20    --   40.40  63.00-180.00   56
  4  \w    -25.00   3.00   0.50    0.20    --   40.40 -63.00  90.00   56
  5  \w      8.00  41.00   0.50    0.20    --   40.40 -63.00  90.00   66
  6  \w    -25.00  17.00   0.50    0.20    --   40.40 -12.00  90.00   84
  7  \w    -35.00  20.00   0.50    0.20    --   40.40 -12.00 150.00  110
  8  \w     64.00 108.00   0.50    0.20    --   40.40 138.00  60.00   88
  9  \w     83.00 108.00   0.50    0.20    --   40.40 138.00  30.00   50
 10  \w     76.00 104.00   0.50    0.20    --   40.40 138.00-120.00   56
 11  \w     59.00  91.00   0.50    0.20    --   40.40 148.00 178.00   64
 12  \w     85.00 110.00   0.50    0.50    --   96.04 148.00 178.00   50
 13  \w     75.00 103.00   0.50    0.50    --   96.04 117.00  90.00   56
 14  \w    100.00 152.00   0.50    0.50    --   96.04  96.00  90.00  104
 15  \w    138.00 163.00   0.50    0.50    --   96.04 117.00  90.00   50
 16  \w    105.00 159.00   0.50    0.50    --   96.04 123.00  14.00  108
 17  \w     75.00 163.00   0.50    0.50    --   96.04 117.00-120.00  176
 18  \w     83.00 163.00   0.50    0.50    --   96.04  59.00-180.00  160
 19  \w     74.00 131.00   0.50    0.50    --   96.04  59.00 -30.00  114
 20  \w    134.00 159.00   0.50    0.50    --   96.04  59.00 -30.00   50
 21  \w    129.00 154.00   0.50    0.50    --   96.04  50.00   0.00   50
 22  \w    111.00 161.00   0.50    0.50    --   96.04  25.00  60.00  100
 23  \w     81.00 107.00   0.50    0.50    --   96.04  50.00   0.00   52
 24  \w     88.00 162.00   0.50    0.50    --   96.04  33.00 -60.00  148
 25  \w     83.00 159.00   0.50    0.50    --   96.04  33.00-120.00  152
 26  \w     36.00 106.00   0.50    0.50    --   96.04 -77.00 -90.00  140
 27  \w     36.00  83.00   0.50    0.50    --   96.04 -68.00 -30.00   94
 28  \w     29.00  54.00   0.50    0.50    --   96.04 -50.00  60.00   50
 29  \w     32.00  82.00   0.50    0.50    --   96.04 -68.00 120.00  100
 30  \w     43.00  69.00   0.50    0.50    --   96.04 -59.00 150.00   52
 31  \w     55.00  81.00   0.50    0.20    --   40.40-148.00 130.00   52
 32  \w     16.00  79.00   0.50    0.20    --   40.40-104.00   0.00  126
 33  \w     11.00  36.00   0.50    0.20    --   40.40-123.00 -65.00   50
 34  \w    -20.00   6.00   0.50    0.20    --   40.40 -91.00-180.00   52
 35  \w     15.00  72.00   0.50    0.20    --   40.40 -91.00-180.00  114
 36  \w     42.00  68.00   0.50    0.20    --   40.40-123.00 -65.00   52
 37  \w     77.00 126.00   0.50    0.50    --   96.04 -86.00  90.00   98
 38  \w     57.00  82.00   0.50    0.50    --   96.04-148.00 130.00   50
 39  \w     83.00 130.00   0.50    0.50    --   96.04-144.00  90.00   94
 40  \w     26.00  64.00   0.50    0.50    --   96.04 -86.00  90.00   76
 41  \w     29.00  54.00   0.50    0.50    --   96.04-117.00 -60.00   50
 42  \w     71.00  96.00   0.50    0.50    --   96.04-123.00 -65.00   50
 43  \w     79.00 104.00   0.50    0.50    --   96.04-117.00 -60.00   50
 44  \w     74.00  99.00   0.50    0.50    --   96.04 -86.00 -90.00   50
 45  \w     30.00  55.00   0.50    0.50    --   96.04 -86.00 -90.00   50
 46  \w    -35.00  13.00   0.50    0.20    --  -40.71  37.00  60.00   96
 47  \w      9.00  34.00   0.50    0.20    --  -40.71  12.00 120.00   50
 48  \w      5.00  30.00   0.50    0.20    --  -40.71  12.00  60.00   50
 49  \w    -29.00   2.00   0.50    0.20    --  -40.71  25.00  30.00   62
 50  \w      2.00  35.00   0.50    0.20    --  -40.71  12.00 -30.00   66
 51  \w    -40.00 -15.00   0.50    0.20    --  -40.71 123.00  14.00   50
 52  \w    -75.00 -50.00   0.50    0.20    --  -40.71 123.00  14.00   50
 53  \w   -122.00 -83.00   0.50    0.50    --  -96.35 144.00  30.00   78
 54  \w   -105.00 -80.00   0.50    0.50    --  -96.35 148.00 178.00   50
 55  \w    -85.00 -60.00   0.50    0.20    --  -40.71 148.00 178.00   50
 56  \w    -58.00 -29.00   0.50    0.50    --  -96.35 144.00  30.00   58
 57  \w   -105.00 -72.00   0.50    0.50    --  -96.35 123.00  14.00   66
 58  \w   -109.00 -33.00   0.50    0.50    --  -96.35 117.00-180.00  152
 59  \w    -56.00 -30.00   0.50    0.50    --  -96.35  50.00 -30.00   52
 60  \w    -57.00 -32.00   0.50    0.50    --  -96.35  50.00  30.00   50
 61  \w    -58.00 -30.00   0.50    0.50    --  -96.35  59.00  60.00   56
 62  \w    -56.00 -31.00   0.50    0.50    --  -96.35  50.00-120.00   50
 63  \w    -68.00 -42.00   0.50    0.50    --  -96.35  59.00-120.00   52
 64  \w    -57.00 -30.00   0.50    0.50    --  -96.35  50.00-150.00   54
 65  \w    -57.00 -31.00   0.50    0.50    --  -96.35  50.00-180.00   52
 66  \w   -163.00-137.00   0.50    0.50    --  -96.35 -59.00   0.00   52
 67  \w   -157.00-127.00   0.50    0.50    --  -96.35 -33.00   0.00   60
 68  \w   -123.00 -90.00   0.50    0.50    --  -96.35 -33.00   0.00   66
 69  \w   -122.00 -77.00   0.50    0.50    --  -96.35 -59.00   0.00   90
 70  \w    -51.00 -26.00   0.50    0.20    --  -40.71 -25.00  60.00   50
 71  \w    -96.00 -71.00   0.50    0.20    --  -40.71 -25.00  60.00   50
 72  \w   -155.00-110.00   0.50    0.50    --  -96.35-123.00 -65.00   90
 73  \w    -81.00 -56.00   0.50    0.20    --  -40.71-148.00 130.00   50
 74  \w   -109.00 -84.00   0.50    0.50    --  -96.35-148.00 130.00   50
;
_diffrn_measurement_device         'four-circle diffractometer'
_diffrn_measurement_device_type   
 'XtaLAB Synergy, Single source at home/near, HyPix3000'
_diffrn_measurement_method         '\w scans'
_diffrn_orient_matrix_type        
 'CrysAlisPro convention (1999,Acta A55,543-557)'
_diffrn_orient_matrix_UB_11        -0.0342771000
_diffrn_orient_matrix_UB_12        -0.0156110000
_diffrn_orient_matrix_UB_13        0.1095730000
_diffrn_orient_matrix_UB_21        -0.1361178000
_diffrn_orient_matrix_UB_22        -0.1197134000
_diffrn_orient_matrix_UB_23        -0.0521265000
_diffrn_orient_matrix_UB_31        0.0999336000
_diffrn_orient_matrix_UB_32        -0.1096284000
_diffrn_orient_matrix_UB_33        -0.0108281000
_diffrn_radiation_monochromator    mirror
_diffrn_radiation_probe            x-ray
_diffrn_radiation_type             'Cu K\a'
_diffrn_radiation_wavelength       1.54184
_diffrn_source                     'micro-focus sealed X-ray tube'
_diffrn_source_type                'PhotonJet (Cu) X-ray Source'
_reflns_Friedel_coverage           0.000
_reflns_Friedel_fraction_full      .
_reflns_Friedel_fraction_max       .
_reflns_number_gt                  9136
_reflns_number_total               9609
_reflns_special_details
;
 _reflns_Friedel_fraction is defined as the number of unique
 Friedel pairs measured divided by the number that would be
 possible theoretically, ignoring centric projections and
 systematic absences. Completness statistics refer to single and
 composite reflections containing twin component 1 only.
;
_reflns_threshold_expression       'I > 2\s(I)'
_computing_cell_refinement         'CrysAlisPro 1.171.40.67a (Rigaku OD, 2019)'
_computing_data_collection         'CrysAlisPro 1.171.40.67a (Rigaku OD, 2019)'
_computing_data_reduction          'CrysAlisPro 1.171.40.67a (Rigaku OD, 2019)'
_computing_molecular_graphics      'Olex2 1.3 (Dolomanov et al., 2009)'
_computing_publication_material    'Olex2 1.3 (Dolomanov et al., 2009)'
_computing_structure_refinement    'SHELXL 2018/3 (Sheldrick, 2015)'
_computing_structure_solution      'SHELXT  (Sheldrick, 2015)'
_refine_diff_density_max           0.898
_refine_diff_density_min           -0.664
_refine_diff_density_rms           0.073
_refine_ls_extinction_coef         .
_refine_ls_extinction_method       none
_refine_ls_goodness_of_fit_ref     1.084
_refine_ls_hydrogen_treatment      constr
_refine_ls_matrix_type             full
_refine_ls_number_parameters       308
_refine_ls_number_reflns           9609
_refine_ls_number_restraints       0
_refine_ls_R_factor_all            0.0472
_refine_ls_R_factor_gt             0.0459
_refine_ls_restrained_S_all        1.084
_refine_ls_shift/su_max            0.005
_refine_ls_shift/su_mean           0.001
_refine_ls_structure_factor_coef   Fsqd
_refine_ls_weighting_details      
 'w=1/[\s^2^(Fo^2^)+(0.0987P)^2^+0.2713P] where P=(Fo^2^+2Fc^2^)/3'
_refine_ls_weighting_scheme        calc
_refine_ls_wR_factor_gt            0.1285
_refine_ls_wR_factor_ref           0.1305
_refine_special_details
;
 Refined as a 2-component twin.
;
_olex2_refinement_description
;
1. Twinned data refinement
 Scales: 0.5005(11)
 0.4995(11)
2. Fixed Uiso
 At 1.2 times of:
  All C(H) groups, All C(H,H) groups
3.a Secondary CH2 refined with riding coordinates:
 C22(H22A,H22B)
3.b Aromatic/amide H refined with riding coordinates:
 C28(H28), C2(H2), C1(H1), C17(H17), C3(H3), C26(H26), C27(H27), C4(H4),
 C12(H12), C24(H24), C20(H20), C19(H19), C18(H18), C13(H13), C25(H25), C11(H11),
  C21(H21), C9(H9), C10(H10)
;
_atom_sites_solution_hydrogens     geom
_atom_sites_solution_primary       dual
_atom_sites_solution_secondary     ?
loop_
  _atom_site_label
  _atom_site_type_symbol
  _atom_site_fract_x
  _atom_site_fract_y
  _atom_site_fract_z
  _atom_site_U_iso_or_equiv
  _atom_site_adp_type
  _atom_site_occupancy
  _atom_site_site_symmetry_order
  _atom_site_calc_flag
  _atom_site_refinement_flags_posn
  _atom_site_refinement_flags_adp
  _atom_site_refinement_flags_occupancy
  _atom_site_disorder_assembly
  _atom_site_disorder_group
 Se1 Se 0.55018(3) 0.79735(3) 0.61816(2) 0.01905(14) Uani 1 1 d . . . . .
 N2 N 0.3652(3) 0.5262(2) 0.59843(18) 0.0179(5) Uani 1 1 d . . . . .
 N3 N 0.3188(3) 0.9188(3) 0.72506(18) 0.0197(5) Uani 1 1 d . . . . .
 N5 N 0.1769(3) 0.9693(3) 0.61365(18) 0.0210(5) Uani 1 1 d . . . . .
 N4 N 0.1994(3) 0.9755(3) 0.71364(18) 0.0226(5) Uani 1 1 d . . . . .
 N1 N 0.4313(3) 0.4595(3) 0.73998(19) 0.0226(5) Uani 1 1 d . . . . .
 C15 C 0.2810(3) 0.9056(3) 0.5590(2) 0.0187(6) Uani 1 1 d . . . . .
 C14 C 0.3733(3) 0.8720(3) 0.6307(2) 0.0184(6) Uani 1 1 d . . . . .
 C7 C 0.4813(3) 0.6324(3) 0.6585(2) 0.0176(6) Uani 1 1 d . . . . .
 C6 C 0.5197(3) 0.5875(3) 0.7451(2) 0.0190(6) Uani 1 1 d . . . . .
 C28 C 0.1478(4) 0.6757(4) 0.7646(2) 0.0239(6) Uani 1 1 d . . . . .
 H28 H 0.130055 0.696952 0.699900 0.029 Uiso 1 1 calc R U . . .
 C2 C 0.1683(4) 0.4020(3) 0.4653(2) 0.0273(7) Uani 1 1 d . . . . .
 H2 H 0.110089 0.392942 0.401314 0.033 Uiso 1 1 calc R U . . .
 C1 C 0.2823(3) 0.5167(3) 0.5060(2) 0.0221(6) Uani 1 1 d . . . . .
 H1 H 0.304037 0.588300 0.471265 0.027 Uiso 1 1 calc R U . . .
 C17 C 0.1543(3) 0.9186(3) 0.3938(2) 0.0211(6) Uani 1 1 d . . . . .
 H17 H 0.083176 0.959041 0.435204 0.025 Uiso 1 1 calc R U . . .
 C16 C 0.2736(3) 0.8825(3) 0.4433(2) 0.0184(6) Uani 1 1 d . . . . .
 C3 C 0.1361(4) 0.2960(4) 0.5183(3) 0.0296(7) Uani 1 1 d . . . . .
 H3 H 0.055922 0.216966 0.489439 0.036 Uiso 1 1 calc R U . . .
 C26 C 0.0870(4) 0.5226(4) 0.8751(3) 0.0310(7) Uani 1 1 d . . . . .
 H26 H 0.029310 0.439808 0.886269 0.037 Uiso 1 1 calc R U . . .
 C27 C 0.0623(4) 0.5551(4) 0.7811(3) 0.0277(7) Uani 1 1 d . . . . .
 H27 H -0.013193 0.494777 0.727853 0.033 Uiso 1 1 calc R U . . .
 C23 C 0.2586(3) 0.7654(3) 0.8414(2) 0.0211(6) Uani 1 1 d . . . . .
 C4 C 0.2184(4) 0.3059(3) 0.6096(3) 0.0264(7) Uani 1 1 d . . . . .
 H4 H 0.196220 0.234442 0.644306 0.032 Uiso 1 1 calc R U . . .
 C22 C 0.3563(4) 0.8968(3) 0.8272(2) 0.0229(6) Uani 1 1 d . . . . .
 H22A H 0.344964 0.980249 0.884407 0.027 Uiso 1 1 calc R U . . .
 H22B H 0.462317 0.888595 0.833299 0.027 Uiso 1 1 calc R U . . .
 C12 C 0.8619(4) 0.8276(4) 0.9190(3) 0.0329(8) Uani 1 1 d . . . . .
 H12 H 0.949298 0.892599 0.914133 0.040 Uiso 1 1 calc R U . . .
 C8 C 0.6330(4) 0.6621(3) 0.8357(2) 0.0220(6) Uani 1 1 d . . . . .
 C24 C 0.2815(4) 0.7326(4) 0.9362(2) 0.0266(7) Uani 1 1 d . . . . .
 H24 H 0.355888 0.793506 0.990098 0.032 Uiso 1 1 calc R U . . .
 C20 C 0.3598(4) 0.8001(3) 0.2716(2) 0.0281(7) Uani 1 1 d . . . . .
 H20 H 0.429772 0.758833 0.229353 0.034 Uiso 1 1 calc R U . . .
 C19 C 0.2408(4) 0.8366(3) 0.2240(2) 0.0278(7) Uani 1 1 d . . . . .
 H19 H 0.229476 0.820793 0.149583 0.033 Uiso 1 1 calc R U . . .
 C18 C 0.1381(4) 0.8965(3) 0.2857(2) 0.0256(7) Uani 1 1 d . . . . .
 H18 H 0.056790 0.922265 0.253504 0.031 Uiso 1 1 calc R U . . .
 C13 C 0.7600(4) 0.7583(4) 0.8298(2) 0.0267(7) Uani 1 1 d . . . . .
 H13 H 0.777722 0.777070 0.764330 0.032 Uiso 1 1 calc R U . . .
 C5 C 0.3377(3) 0.4241(3) 0.6523(2) 0.0210(6) Uani 1 1 d . . . . .
 C25 C 0.1967(4) 0.6122(4) 0.9525(2) 0.0313(8) Uani 1 1 d . . . . .
 H25 H 0.213855 0.590874 1.017300 0.038 Uiso 1 1 calc R U . . .
 C11 C 0.8350(4) 0.8013(4) 1.0156(3) 0.0358(8) Uani 1 1 d . . . . .
 H11 H 0.903274 0.849828 1.076836 0.043 Uiso 1 1 calc R U . . .
 C21 C 0.3776(4) 0.8233(3) 0.3802(2) 0.0237(6) Uani 1 1 d . . . . .
 H21 H 0.460343 0.799187 0.412111 0.028 Uiso 1 1 calc R U . . .
 C9 C 0.6089(4) 0.6346(4) 0.9332(2) 0.0282(7) Uani 1 1 d . . . . .
 H9 H 0.523345 0.567527 0.938002 0.034 Uiso 1 1 calc R U . . .
 C10 C 0.7098(4) 0.7051(4) 1.0222(3) 0.0359(8) Uani 1 1 d . . . . .
 H10 H 0.692324 0.686882 1.087895 0.043 Uiso 1 1 calc R U . . .

loop_
  _atom_site_aniso_label
  _atom_site_aniso_U_11
  _atom_site_aniso_U_22
  _atom_site_aniso_U_33
  _atom_site_aniso_U_23
  _atom_site_aniso_U_13
  _atom_site_aniso_U_12
 Se1 0.0143(2) 0.0210(2) 0.0222(2) 0.00998(14) -0.00045(13) -0.00035(13)
 N2 0.0154(12) 0.0167(12) 0.0200(11) 0.0046(9) 0.0004(9) 0.0013(9)
 N3 0.0222(13) 0.0189(12) 0.0177(11) 0.0063(9) 0.0001(9) 0.0027(10)
 N5 0.0234(13) 0.0203(13) 0.0191(11) 0.0054(9) 0.0000(9) 0.0049(10)
 N4 0.0258(14) 0.0222(13) 0.0198(12) 0.0052(10) 0.0006(10) 0.0070(10)
 N1 0.0236(13) 0.0219(13) 0.0243(12) 0.0095(10) 0.0023(10) 0.0053(10)
 C15 0.0178(14) 0.0157(13) 0.0205(13) 0.0054(11) -0.0004(10) -0.0017(11)
 C14 0.0196(14) 0.0150(13) 0.0188(13) 0.0048(10) -0.0005(10) -0.0002(10)
 C7 0.0154(14) 0.0178(14) 0.0179(12) 0.0050(11) -0.0012(10) 0.0007(11)
 C6 0.0183(14) 0.0197(14) 0.0203(13) 0.0071(11) 0.0024(11) 0.0049(11)
 C28 0.0227(16) 0.0287(17) 0.0223(14) 0.0098(12) 0.0022(12) 0.0068(13)
 C2 0.0213(16) 0.0271(18) 0.0266(15) 0.0009(13) -0.0033(12) -0.0006(13)
 C1 0.0196(15) 0.0235(16) 0.0205(13) 0.0042(11) -0.0022(11) 0.0019(12)
 C17 0.0199(14) 0.0211(15) 0.0211(13) 0.0067(11) 0.0004(11) 0.0003(11)
 C16 0.0190(14) 0.0154(14) 0.0192(13) 0.0064(11) -0.0003(10) -0.0020(11)
 C3 0.0214(16) 0.0223(16) 0.0380(17) 0.0013(13) 0.0019(13) -0.0018(12)
 C26 0.0359(19) 0.0285(17) 0.0335(17) 0.0150(14) 0.0132(14) 0.0065(14)
 C27 0.0255(17) 0.0289(17) 0.0290(16) 0.0095(13) 0.0041(12) 0.0048(13)
 C23 0.0248(16) 0.0227(15) 0.0182(13) 0.0069(11) 0.0053(11) 0.0085(12)
 C4 0.0255(17) 0.0170(15) 0.0356(16) 0.0075(13) 0.0064(13) 0.0007(12)
 C22 0.0248(16) 0.0246(16) 0.0170(13) 0.0047(11) -0.0036(11) 0.0031(12)
 C12 0.0270(17) 0.0356(19) 0.0296(16) 0.0019(14) -0.0063(13) 0.0042(14)
 C8 0.0237(16) 0.0240(16) 0.0198(14) 0.0062(12) -0.0012(11) 0.0095(12)
 C24 0.0332(18) 0.0300(17) 0.0179(14) 0.0071(12) 0.0025(12) 0.0092(14)
 C20 0.0331(18) 0.0298(17) 0.0228(15) 0.0094(13) 0.0079(13) 0.0062(14)
 C19 0.0363(19) 0.0276(17) 0.0178(13) 0.0073(12) -0.0003(12) 0.0017(14)
 C18 0.0245(16) 0.0263(16) 0.0244(15) 0.0091(12) -0.0039(12) 0.0008(13)
 C13 0.0249(17) 0.0316(18) 0.0220(14) 0.0047(13) -0.0011(12) 0.0071(13)
 C5 0.0212(15) 0.0184(15) 0.0246(14) 0.0078(11) 0.0042(11) 0.0042(12)
 C25 0.043(2) 0.0356(19) 0.0215(15) 0.0140(13) 0.0107(13) 0.0122(16)
 C11 0.039(2) 0.042(2) 0.0219(15) 0.0017(14) -0.0110(14) 0.0134(16)
 C21 0.0229(16) 0.0237(16) 0.0253(15) 0.0096(13) 0.0022(12) 0.0029(12)
 C9 0.0308(17) 0.0333(18) 0.0243(15) 0.0129(13) 0.0003(13) 0.0094(14)
 C10 0.045(2) 0.046(2) 0.0203(15) 0.0114(15) -0.0026(14) 0.0176(17)

_geom_special_details
;
 All esds (except the esd in the dihedral angle between two l.s. planes)
 are estimated using the full covariance matrix.  The cell esds are taken
 into account individually in the estimation of esds in distances, angles
 and torsion angles; correlations between esds in cell parameters are only
 used when they are defined by crystal symmetry.  An approximate (isotropic)
 treatment of cell esds is used for estimating esds involving l.s. planes.
;
loop_
  _geom_bond_atom_site_label_1
  _geom_bond_atom_site_label_2
  _geom_bond_distance
  _geom_bond_site_symmetry_2
  _geom_bond_publ_flag
 Se1 C14 1.904(3) . ?
 Se1 C7 1.884(3) . ?
 N2 C7 1.388(3) . ?
 N2 C1 1.376(4) . ?
 N2 C5 1.393(4) . ?
 N3 N4 1.343(4) . ?
 N3 C14 1.362(4) . ?
 N3 C22 1.460(4) . ?
 N5 N4 1.310(3) . ?
 N5 C15 1.373(4) . ?
 N1 C6 1.367(4) . ?
 N1 C5 1.329(4) . ?
 C15 C14 1.389(4) . ?
 C15 C16 1.478(4) . ?
 C7 C6 1.393(4) . ?
 C6 C8 1.471(4) . ?
 C28 H28 0.9500 . ?
 C28 C27 1.390(5) . ?
 C28 C23 1.388(4) . ?
 C2 H2 0.9500 . ?
 C2 C1 1.364(4) . ?
 C2 C3 1.421(5) . ?
 C1 H1 0.9500 . ?
 C17 H17 0.9500 . ?
 C17 C16 1.399(4) . ?
 C17 C18 1.380(4) . ?
 C16 C21 1.406(4) . ?
 C3 H3 0.9500 . ?
 C3 C4 1.359(5) . ?
 C26 H26 0.9500 . ?
 C26 C27 1.386(5) . ?
 C26 C25 1.387(5) . ?
 C27 H27 0.9500 . ?
 C23 C22 1.512(4) . ?
 C23 C24 1.396(4) . ?
 C4 H4 0.9500 . ?
 C4 C5 1.417(4) . ?
 C22 H22A 0.9900 . ?
 C22 H22B 0.9900 . ?
 C12 H12 0.9500 . ?
 C12 C13 1.395(4) . ?
 C12 C11 1.398(5) . ?
 C8 C13 1.385(5) . ?
 C8 C9 1.409(4) . ?
 C24 H24 0.9500 . ?
 C24 C25 1.385(5) . ?
 C20 H20 0.9500 . ?
 C20 C19 1.387(5) . ?
 C20 C21 1.387(4) . ?
 C19 H19 0.9500 . ?
 C19 C18 1.390(5) . ?
 C18 H18 0.9500 . ?
 C13 H13 0.9500 . ?
 C25 H25 0.9500 . ?
 C11 H11 0.9500 . ?
 C11 C10 1.377(6) . ?
 C21 H21 0.9500 . ?
 C9 H9 0.9500 . ?
 C9 C10 1.390(5) . ?
 C10 H10 0.9500 . ?

loop_
  _geom_angle_atom_site_label_1
  _geom_angle_atom_site_label_2
  _geom_angle_atom_site_label_3
  _geom_angle
  _geom_angle_site_symmetry_1
  _geom_angle_site_symmetry_3
  _geom_angle_publ_flag
 C7 Se1 C14 98.49(12) . . ?
 C7 N2 C5 106.7(2) . . ?
 C1 N2 C7 130.3(3) . . ?
 C1 N2 C5 122.9(3) . . ?
 N4 N3 C14 111.3(2) . . ?
 N4 N3 C22 118.2(2) . . ?
 C14 N3 C22 129.8(3) . . ?
 N4 N5 C15 109.5(2) . . ?
 N5 N4 N3 107.4(2) . . ?
 C5 N1 C6 106.2(3) . . ?
 N5 C15 C14 107.7(2) . . ?
 N5 C15 C16 118.9(3) . . ?
 C14 C15 C16 133.4(3) . . ?
 N3 C14 Se1 122.9(2) . . ?
 N3 C14 C15 104.2(2) . . ?
 C15 C14 Se1 132.7(2) . . ?
 N2 C7 Se1 121.3(2) . . ?
 N2 C7 C6 105.3(2) . . ?
 C6 C7 Se1 133.4(2) . . ?
 N1 C6 C7 110.7(3) . . ?
 N1 C6 C8 121.0(3) . . ?
 C7 C6 C8 128.2(3) . . ?
 C27 C28 H28 119.5 . . ?
 C23 C28 H28 119.5 . . ?
 C23 C28 C27 120.9(3) . . ?
 C1 C2 H2 119.8 . . ?
 C1 C2 C3 120.3(3) . . ?
 C3 C2 H2 119.8 . . ?
 N2 C1 H1 120.8 . . ?
 C2 C1 N2 118.4(3) . . ?
 C2 C1 H1 120.8 . . ?
 C16 C17 H17 119.4 . . ?
 C18 C17 H17 119.4 . . ?
 C18 C17 C16 121.2(3) . . ?
 C17 C16 C15 118.0(3) . . ?
 C17 C16 C21 118.3(3) . . ?
 C21 C16 C15 123.7(3) . . ?
 C2 C3 H3 119.5 . . ?
 C4 C3 C2 121.0(3) . . ?
 C4 C3 H3 119.5 . . ?
 C27 C26 H26 120.4 . . ?
 C27 C26 C25 119.3(3) . . ?
 C25 C26 H26 120.4 . . ?
 C28 C27 H27 119.9 . . ?
 C26 C27 C28 120.2(3) . . ?
 C26 C27 H27 119.9 . . ?
 C28 C23 C22 123.2(3) . . ?
 C28 C23 C24 118.5(3) . . ?
 C24 C23 C22 118.3(3) . . ?
 C3 C4 H4 120.4 . . ?
 C3 C4 C5 119.2(3) . . ?
 C5 C4 H4 120.4 . . ?
 N3 C22 C23 112.3(2) . . ?
 N3 C22 H22A 109.1 . . ?
 N3 C22 H22B 109.1 . . ?
 C23 C22 H22A 109.1 . . ?
 C23 C22 H22B 109.1 . . ?
 H22A C22 H22B 107.9 . . ?
 C13 C12 H12 120.1 . . ?
 C13 C12 C11 119.8(3) . . ?
 C11 C12 H12 120.1 . . ?
 C13 C8 C6 123.3(3) . . ?
 C13 C8 C9 119.0(3) . . ?
 C9 C8 C6 117.7(3) . . ?
 C23 C24 H24 119.7 . . ?
 C25 C24 C23 120.6(3) . . ?
 C25 C24 H24 119.7 . . ?
 C19 C20 H20 119.7 . . ?
 C19 C20 C21 120.6(3) . . ?
 C21 C20 H20 119.7 . . ?
 C20 C19 H19 120.1 . . ?
 C20 C19 C18 119.7(3) . . ?
 C18 C19 H19 120.1 . . ?
 C17 C18 C19 120.0(3) . . ?
 C17 C18 H18 120.0 . . ?
 C19 C18 H18 120.0 . . ?
 C12 C13 H13 119.7 . . ?
 C8 C13 C12 120.6(3) . . ?
 C8 C13 H13 119.7 . . ?
 N2 C5 C4 118.1(3) . . ?
 N1 C5 N2 111.1(3) . . ?
 N1 C5 C4 130.8(3) . . ?
 C26 C25 H25 119.8 . . ?
 C24 C25 C26 120.5(3) . . ?
 C24 C25 H25 119.8 . . ?
 C12 C11 H11 119.9 . . ?
 C10 C11 C12 120.1(3) . . ?
 C10 C11 H11 119.9 . . ?
 C16 C21 H21 119.9 . . ?
 C20 C21 C16 120.2(3) . . ?
 C20 C21 H21 119.9 . . ?
 C8 C9 H9 119.9 . . ?
 C10 C9 C8 120.3(3) . . ?
 C10 C9 H9 119.9 . . ?
 C11 C10 C9 120.2(3) . . ?
 C11 C10 H10 119.9 . . ?
 C9 C10 H10 119.9 . . ?

loop_
  _geom_torsion_atom_site_label_1
  _geom_torsion_atom_site_label_2
  _geom_torsion_atom_site_label_3
  _geom_torsion_atom_site_label_4
  _geom_torsion
  _geom_torsion_site_symmetry_1
  _geom_torsion_site_symmetry_2
  _geom_torsion_site_symmetry_3
  _geom_torsion_site_symmetry_4
  _geom_torsion_publ_flag
 Se1 C7 C6 N1 177.5(2) . . . . ?
 Se1 C7 C6 C8 0.1(5) . . . . ?
 N2 C7 C6 N1 -0.3(3) . . . . ?
 N2 C7 C6 C8 -177.8(3) . . . . ?
 N5 C15 C14 Se1 -174.1(2) . . . . ?
 N5 C15 C14 N3 -0.3(3) . . . . ?
 N5 C15 C16 C17 -4.0(4) . . . . ?
 N5 C15 C16 C21 177.5(3) . . . . ?
 N4 N3 C14 Se1 175.54(19) . . . . ?
 N4 N3 C14 C15 1.0(3) . . . . ?
 N4 N3 C22 C23 79.2(3) . . . . ?
 N4 N5 C15 C14 -0.4(3) . . . . ?
 N4 N5 C15 C16 177.8(2) . . . . ?
 N1 C6 C8 C13 154.4(3) . . . . ?
 N1 C6 C8 C9 -26.3(4) . . . . ?
 C15 N5 N4 N3 1.1(3) . . . . ?
 C15 C16 C21 C20 177.6(3) . . . . ?
 C14 Se1 C7 N2 64.2(2) . . . . ?
 C14 Se1 C7 C6 -113.4(3) . . . . ?
 C14 N3 N4 N5 -1.3(3) . . . . ?
 C14 N3 C22 C23 -90.1(4) . . . . ?
 C14 C15 C16 C17 173.7(3) . . . . ?
 C14 C15 C16 C21 -4.8(5) . . . . ?
 C7 N2 C1 C2 -177.0(3) . . . . ?
 C7 N2 C5 N1 -1.3(3) . . . . ?
 C7 N2 C5 C4 177.2(3) . . . . ?
 C7 C6 C8 C13 -28.4(5) . . . . ?
 C7 C6 C8 C9 150.9(3) . . . . ?
 C6 N1 C5 N2 1.1(3) . . . . ?
 C6 N1 C5 C4 -177.2(3) . . . . ?
 C6 C8 C13 C12 178.8(3) . . . . ?
 C6 C8 C9 C10 -178.1(3) . . . . ?
 C28 C23 C22 N3 1.0(4) . . . . ?
 C28 C23 C24 C25 0.9(5) . . . . ?
 C2 C3 C4 C5 0.1(5) . . . . ?
 C1 N2 C7 Se1 0.1(4) . . . . ?
 C1 N2 C7 C6 178.3(3) . . . . ?
 C1 N2 C5 N1 -178.8(3) . . . . ?
 C1 N2 C5 C4 -0.3(4) . . . . ?
 C1 C2 C3 C4 -0.5(5) . . . . ?
 C17 C16 C21 C20 -0.9(4) . . . . ?
 C16 C15 C14 Se1 8.0(5) . . . . ?
 C16 C15 C14 N3 -178.2(3) . . . . ?
 C16 C17 C18 C19 0.4(5) . . . . ?
 C3 C2 C1 N2 0.4(5) . . . . ?
 C3 C4 C5 N2 0.3(5) . . . . ?
 C3 C4 C5 N1 178.5(3) . . . . ?
 C27 C28 C23 C22 179.1(3) . . . . ?
 C27 C28 C23 C24 -0.6(5) . . . . ?
 C27 C26 C25 C24 -0.3(5) . . . . ?
 C23 C28 C27 C26 -0.1(5) . . . . ?
 C23 C24 C25 C26 -0.4(5) . . . . ?
 C22 N3 N4 N5 -172.5(2) . . . . ?
 C22 N3 C14 Se1 -14.6(4) . . . . ?
 C22 N3 C14 C15 170.9(3) . . . . ?
 C22 C23 C24 C25 -178.9(3) . . . . ?
 C12 C11 C10 C9 -0.5(6) . . . . ?
 C8 C9 C10 C11 -0.7(5) . . . . ?
 C24 C23 C22 N3 -179.3(3) . . . . ?
 C20 C19 C18 C17 -0.4(5) . . . . ?
 C19 C20 C21 C16 0.9(5) . . . . ?
 C18 C17 C16 C15 -178.3(3) . . . . ?
 C18 C17 C16 C21 0.2(4) . . . . ?
 C13 C12 C11 C10 1.3(6) . . . . ?
 C13 C8 C9 C10 1.2(5) . . . . ?
 C5 N2 C7 Se1 -177.2(2) . . . . ?
 C5 N2 C7 C6 1.0(3) . . . . ?
 C5 N2 C1 C2 0.0(4) . . . . ?
 C5 N1 C6 C7 -0.4(3) . . . . ?
 C5 N1 C6 C8 177.2(3) . . . . ?
 C25 C26 C27 C28 0.6(5) . . . . ?
 C11 C12 C13 C8 -0.7(5) . . . . ?
 C21 C20 C19 C18 -0.2(5) . . . . ?
 C9 C8 C13 C12 -0.5(5) . . . . ?

_shelx_res_file
;
TITL 20210208mat1_twin1_hklf4_a.res in P-1
    20210208mat1_twin1_hklf4.res
    created by SHELXL-2018/3 at 13:47:42 on 09-Feb-2021
REM Old TITL 20210208mat1_twin1_hklf4 in P1
REM SHELXT solution in P-1: R1 0.112, Rweak 0.016, Alpha 0.042
REM <I/s> 0.000 for 0 systematic absences, Orientation as input
REM Formula found by SHELXT: C28 N5 Se
CELL 1.54184 9.1538 10.041 13.2207 105.832 92.9 100.78
ZERR 2 0.0002 0.0003 0.0006 0.003 0.003 0.002
LATT 1
SFAC C H N Se
UNIT 56 42 10 2

L.S. 4 0 0
PLAN  5
TEMP -170
CONF
BOND
list 4
MORE -1
BOND $H
fmap 2 53
acta
REM <olex2.extras>
REM <HklSrc "%.\\20210208mat1_twin1_hklf5.hkl">
REM </olex2.extras>

WGHT    0.098700    0.271300
BASF   0.49947
FVAR       6.78689
SE1   4    0.550182    0.797349    0.618163    11.00000    0.01430    0.02099 =
         0.02222    0.00998   -0.00045   -0.00035
N2    3    0.365199    0.526243    0.598427    11.00000    0.01544    0.01673 =
         0.01997    0.00458    0.00043    0.00128
N3    3    0.318800    0.918763    0.725063    11.00000    0.02220    0.01885 =
         0.01770    0.00628    0.00007    0.00265
N5    3    0.176943    0.969321    0.613646    11.00000    0.02339    0.02033 =
         0.01914    0.00542   -0.00001    0.00494
N4    3    0.199444    0.975509    0.713643    11.00000    0.02578    0.02218 =
         0.01982    0.00521    0.00057    0.00705
N1    3    0.431324    0.459512    0.739976    11.00000    0.02364    0.02187 =
         0.02434    0.00951    0.00235    0.00531
C15   1    0.281029    0.905648    0.558954    11.00000    0.01780    0.01570 =
         0.02047    0.00540   -0.00044   -0.00172
C14   1    0.373253    0.872008    0.630740    11.00000    0.01965    0.01496 =
         0.01884    0.00481   -0.00048   -0.00024
C7    1    0.481282    0.632417    0.658490    11.00000    0.01544    0.01780 =
         0.01790    0.00499   -0.00119    0.00067
C6    1    0.519741    0.587493    0.745118    11.00000    0.01827    0.01970 =
         0.02033    0.00709    0.00240    0.00487
C28   1    0.147781    0.675704    0.764620    11.00000    0.02272    0.02869 =
         0.02228    0.00983    0.00222    0.00683
AFIX  43
H28   2    0.130055    0.696952    0.699900    11.00000   -1.20000
AFIX   0
C2    1    0.168298    0.402004    0.465321    11.00000    0.02130    0.02710 =
         0.02655    0.00093   -0.00330   -0.00061
AFIX  43
H2    2    0.110089    0.392942    0.401314    11.00000   -1.20000
AFIX   0
C1    1    0.282332    0.516701    0.505963    11.00000    0.01964    0.02348 =
         0.02050    0.00424   -0.00217    0.00192
AFIX  43
H1    2    0.304037    0.588300    0.471265    11.00000   -1.20000
AFIX   0
C17   1    0.154299    0.918614    0.393756    11.00000    0.01986    0.02105 =
         0.02108    0.00674    0.00044    0.00029
AFIX  43
H17   2    0.083176    0.959041    0.435204    11.00000   -1.20000
AFIX   0
C16   1    0.273575    0.882532    0.443349    11.00000    0.01901    0.01543 =
         0.01921    0.00643   -0.00035   -0.00198
C3    1    0.136133    0.295970    0.518272    11.00000    0.02141    0.02230 =
         0.03797    0.00127    0.00188   -0.00184
AFIX  43
H3    2    0.055922    0.216966    0.489439    11.00000   -1.20000
AFIX   0
C26   1    0.086971    0.522600    0.875072    11.00000    0.03589    0.02845 =
         0.03345    0.01504    0.01320    0.00652
AFIX  43
H26   2    0.029310    0.439808    0.886269    11.00000   -1.20000
AFIX   0
C27   1    0.062336    0.555100    0.781146    11.00000    0.02554    0.02890 =
         0.02905    0.00950    0.00409    0.00485
AFIX  43
H27   2   -0.013193    0.494777    0.727853    11.00000   -1.20000
AFIX   0
C23   1    0.258582    0.765447    0.841362    11.00000    0.02485    0.02271 =
         0.01818    0.00690    0.00529    0.00846
C4    1    0.218440    0.305932    0.609555    11.00000    0.02549    0.01705 =
         0.03558    0.00753    0.00642    0.00074
AFIX  43
H4    2    0.196220    0.234442    0.644306    11.00000   -1.20000
AFIX   0
C22   1    0.356339    0.896812    0.827166    11.00000    0.02482    0.02462 =
         0.01700    0.00472   -0.00359    0.00306
AFIX  23
H22A  2    0.344964    0.980249    0.884407    11.00000   -1.20000
H22B  2    0.462317    0.888595    0.833299    11.00000   -1.20000
AFIX   0
C12   1    0.861895    0.827644    0.918995    11.00000    0.02703    0.03560 =
         0.02961    0.00187   -0.00629    0.00423
AFIX  43
H12   2    0.949298    0.892599    0.914133    11.00000   -1.20000
AFIX   0
C8    1    0.633030    0.662146    0.835695    11.00000    0.02369    0.02396 =
         0.01983    0.00615   -0.00120    0.00949
C24   1    0.281464    0.732646    0.936227    11.00000    0.03315    0.02999 =
         0.01790    0.00709    0.00249    0.00922
AFIX  43
H24   2    0.355888    0.793506    0.990098    11.00000   -1.20000
AFIX   0
C20   1    0.359814    0.800115    0.271557    11.00000    0.03315    0.02978 =
         0.02285    0.00940    0.00788    0.00616
AFIX  43
H20   2    0.429772    0.758833    0.229353    11.00000   -1.20000
AFIX   0
C19   1    0.240796    0.836638    0.224016    11.00000    0.03627    0.02763 =
         0.01777    0.00731   -0.00025    0.00175
AFIX  43
H19   2    0.229476    0.820793    0.149583    11.00000   -1.20000
AFIX   0
C18   1    0.138132    0.896523    0.285711    11.00000    0.02448    0.02632 =
         0.02444    0.00913   -0.00392    0.00076
AFIX  43
H18   2    0.056790    0.922265    0.253504    11.00000   -1.20000
AFIX   0
C13   1    0.759952    0.758252    0.829766    11.00000    0.02485    0.03160 =
         0.02203    0.00469   -0.00107    0.00714
AFIX  43
H13   2    0.777722    0.777070    0.764330    11.00000   -1.20000
AFIX   0
C5    1    0.337736    0.424142    0.652274    11.00000    0.02121    0.01840 =
         0.02460    0.00775    0.00418    0.00417
C25   1    0.196687    0.612213    0.952549    11.00000    0.04282    0.03565 =
         0.02147    0.01397    0.01070    0.01221
AFIX  43
H25   2    0.213855    0.590874    1.017300    11.00000   -1.20000
AFIX   0
C11   1    0.835026    0.801292    1.015621    11.00000    0.03949    0.04185 =
         0.02187    0.00170   -0.01098    0.01342
AFIX  43
H11   2    0.903274    0.849828    1.076836    11.00000   -1.20000
AFIX   0
C21   1    0.377601    0.823344    0.380219    11.00000    0.02289    0.02370 =
         0.02531    0.00962    0.00224    0.00289
AFIX  43
H21   2    0.460343    0.799187    0.412111    11.00000   -1.20000
AFIX   0
C9    1    0.608928    0.634593    0.933168    11.00000    0.03075    0.03325 =
         0.02434    0.01288    0.00026    0.00941
AFIX  43
H9    2    0.523345    0.567527    0.938002    11.00000   -1.20000
AFIX   0
C10   1    0.709801    0.705098    1.022228    11.00000    0.04511    0.04604 =
         0.02028    0.01144   -0.00259    0.01758
AFIX  43
H10   2    0.692324    0.686882    1.087895    11.00000   -1.20000
AFIX   0
HKLF 5


REM  20210208mat1_twin1_hklf4_a.res in P-1
REM wR2 = 0.1305, GooF = S = 1.084, Restrained GooF = 1.084 for all data
REM R1 = 0.0459 for 9136 Fo > 4sig(Fo) and 0.0472 for all 9609 data
REM 308 parameters refined using 0 restraints

END

WGHT      0.0993      0.3424

REM Highest difference peak  0.898,  deepest hole -0.664,  1-sigma level  0.073
Q1    1   0.5420  0.8403  0.6863  11.00000  0.05    0.90
Q2    1   0.5418  0.7431  0.5382  11.00000  0.05    0.67
Q3    1   0.4960  0.8861  0.6180  11.00000  0.05    0.47
Q4    1   0.5844  0.7011  0.6118  11.00000  0.05    0.42
Q5    1   0.3726  0.9009  0.6829  11.00000  0.05    0.42
;
_shelx_res_checksum                55769
_shelx_hkl_file
;
 -10  -2  -1 161.500 58.0061   1
 -10  -1  -2 10406.3 336.014   1
  10   1  -5 9535.04 332.553  -2
 -10  -1  -1 9535.04 332.553   1
  10   0  -7 11805.0 485.152  -2
 -10   0  -4 11805.0 485.152   1
 -10   1  -5 3029.98 189.848   1
   9   4  -7 1695.29 144.443  -2
  -9  -4  -1 1695.29 144.443   1
  -9  -4   0 8369.50 321.528   1
   9   4  -1 12582.3 387.143  -2
  -9  -4   5 12582.3 387.143   1
   9   4   0 19864.1 470.085  -2
  -9  -4   6 19864.1 470.085   1
   9   4   1 1859.13 147.835  -2
  -9  -4   7 1859.13 147.835   1
   9   3  -8 45.1604 46.0483  -2
  -9  -3  -3 45.1604 46.0483   1
   9   3  -7 10495.3 504.870  -2
  -9  -3  -2 10495.3 504.870   1
   9   3   2 11218.4 506.441  -2
  -9  -3   7 11218.4 506.441   1
   9   3   3 21.2334 61.0101  -2
  -9  -3   8 21.2334 61.0101   1
  -9  -2  -5 7632.14 202.109   1
  -9  -2  -4 9144.51 243.442   1
  -9  -2  -3 3255.18 158.902   1
  -9  -1  -6 4334.70 229.504   1
  -9  -1  -5 1500.22 105.777   1
  -9  -1  -4 2143.20 133.957   1
  -9  -1  -3 10146.7 405.342   1
  -9   0  -7 734.331 102.329   1
  -9   0  -6 583.635 106.913   1
  -9   2  -8 2002.95 146.383   1
   8   6  -6 26912.7 745.328  -2
  -8  -6   1 26912.7 745.328   1
   8   6  -5 30033.8 821.301  -2
  -8  -6   2 30033.8 821.301   1
   8   6  -4 3218.94 285.030  -2
  -8  -6   3 3218.94 285.030   1
   8   6  -3 3673.64 301.224  -2
  -8  -6   4 3673.64 301.224   1
   8   6  -2 26732.5 782.850  -2
  -8  -6   5 26732.5 782.850   1
   8   6  -1 28766.6 779.271  -2
  -8  -6   6 28766.6 779.271   1
   8   6   0 5225.07 316.136  -2
  -8  -6   7 5225.07 316.136   1
  -8  -5  -2 7612.15 204.187   1
  -8  -5  -1 29641.7 611.755   1
  -8  -5   0 6910.88 313.745   1
   8   5  -6 9060.85 348.978  -2
  -8  -5   0 9060.85 348.978   1
  -8  -5   1 268.692 82.5459   1
  -8  -5   2 3869.33 257.546   1
   8   5  -3 14654.7 480.086  -2
  -8  -5   3 14654.7 480.086   1
   8   5  -2 10300.6 406.463  -2
  -8  -5   4 10300.6 406.463   1
  -8  -5   5 420.165 103.038   1
   8   5   0 7835.05 347.078  -2
  -8  -5   6 7835.05 347.078   1
  -8  -5   7 13245.0 445.944   1
  -8  -5   8 16741.1 477.107   1
  -8  -5   9 3039.94 190.947   1
  -8  -4  -4 14518.6 417.153   1
  -8  -4  -3 9166.22 363.509   1
  -8  -4  -2 4507.50 272.731   1
  -8  -4   2 72.3715 64.9648   1
  -8  -4   3 5563.91 332.301   1
  -8  -4   4 2657.60 242.174   1
  -8  -4   5 10506.9 457.926   1
  -8  -4   6 4147.97 287.456   1
  -8  -4   7-17.2032 45.3636   1
  -8  -4   8 10476.7 420.779   1
  -8  -4   9 7632.67 333.673   1
  -8  -4  10 68.3413 51.5558   1
  -8  -3  -6 9884.64 237.809   1
  -8  -3  -5 5241.31 196.126   1
  -8  -3  -4 103.117 45.7287   1
  -8  -3  -3 5686.00 229.003   1
  -8  -3   4 538.133 124.061   1
  -8  -3   5 5066.22 332.265   1
  -8  -3   6 18612.3 625.831   1
  -8  -3   7 13785.5 527.412   1
  -8  -3   8 2849.47 240.378   1
  -8  -3   9 7365.24 352.941   1
  -8  -3  10 13266.7 431.707   1
   8   2 -11 4743.28 194.678  -2
  -8  -2  -7 4743.28 194.678   1
   8   2 -10 6202.46 266.967  -2
  -8  -2  -6 6202.46 266.967   1
   8   2  -9 14586.2 440.256  -2
  -8  -2  -5 14586.2 440.256   1
   8   2  -8 18090.3 524.880  -2
  -8  -2  -4 18090.3 524.880   1
   8   2   2 3872.99 393.492  -2
  -8  -2   6 3872.99 393.492   1
   8   2   3 3569.59 368.835  -2
  -8  -2   7 3569.59 368.835   1
   8   2   4 15656.1 725.744  -2
  -8  -2   8 15656.1 725.744   1
   8   2   5 11601.0 589.894  -2
  -8  -2   9 11601.0 589.894   1
   8   2   6 6179.17 396.071  -2
  -8  -2  10 6179.17 396.071   1
   8   2   7 3859.53 266.237  -2
  -8  -2  11 3859.53 266.237   1
  -8  -1  -8 190.143 46.0277   1
  -8  -1  -7 15196.3 331.834   1
  -8  -1  -6 4174.58 195.258   1
  -8  -1  -5 402.625 103.257   1
  -8  -1  -4 5420.66 333.507   1
   8   1   5 1131.89 163.198  -2
  -8  -1   8 1131.89 163.198   1
  -8  -1   9 3437.85 262.061   1
  -8  -1  10 541.882 114.446   1
  -8  -1  11 17366.4 461.465   1
  -8   0  -8 3612.89 228.616   1
  -8   1  -9 8700.05 303.391   1
  -8   1  -8 11556.6 424.319   1
  -8   2  -9 3599.51 217.463   1
   8  -3 -10 37.7560 49.6690  -2
  -8   3 -10 37.7560 49.6690   1
  -8   4 -10 7918.73 283.996   1
  -7  -7   0 8236.88 316.066   1
  -7  -7   1 4468.88 245.888   1
  -7  -7   2 1576.24 114.038   1
  -7  -7   3 17032.6 362.628   1
  -7  -7   4 20343.7 397.796   1
  -7  -7   5 6478.69 222.608   1
  -7  -7   6 128.307 46.1829   1
  -7  -7   7 10988.1 368.026   1
  -7  -6  -3 3825.36 201.969   1
  -7  -6  -2 3380.37 150.459   1
  -7  -6  -1-13.5871 36.3565   1
  -7  -6   0 3765.17 257.194   1
  -7  -6   1 24254.4 659.464   1
  -7  -6   2 11494.6 471.270   1
  -7  -6   3 534.727 114.938   1
  -7  -6   4 3995.00 282.391   1
  -7  -6   5 16790.3 563.916   1
  -7  -6   6 7082.74 366.348   1
  -7  -6   7 10737.2 432.349   1
  -7  -6   8 464.120 99.7635   1
  -7  -6   9 11109.8 386.071   1
   7   5 -11 20444.1 402.626  -2
  -7  -5  -5 20444.1 402.626   1
   7   5 -10 7185.85 267.637  -2
  -7  -5  -4 7185.85 267.637   1
   7   5  -9 1518.81 214.345  -2
  -7  -5  -3 1518.81 214.345   1
   7   5  -8 13433.0 447.830  -2
  -7  -5  -2 13433.0 447.830   1
   7   5  -7 5388.44 298.366  -2
  -7  -5  -1 5388.44 298.366   1
   7   5  -6 937.802 200.323  -2
  -7  -5   0 937.802 200.323   1
   7   5  -5 3167.98 356.761  -2
  -7  -5   1 3167.98 356.761   1
   7   5  -4 30899.1 1086.40  -2
  -7  -5   2 30899.1 1086.40   1
   7   5  -3 22068.1 934.932  -2
  -7  -5   3 22068.1 934.932   1
   7   5  -2 33844.7 1163.72  -2
  -7  -5   4 33844.7 1163.72   1
   7   5  -1 4427.82 429.554  -2
  -7  -5   5 4427.82 429.554   1
   7   5   0 910.234 212.097  -2
  -7  -5   6 910.234 212.097   1
   7   5   1 5350.25 453.519  -2
  -7  -5   7 5350.25 453.519   1
   7   5   2 14038.3 696.594  -2
  -7  -5   8 14038.3 696.594   1
   7   5   3 1252.79 209.347  -2
  -7  -5   9 1252.79 209.347   1
   7   5   4 6112.33 395.660  -2
  -7  -5  10 6112.33 395.660   1
   7   5   5 19284.0 597.289  -2
  -7  -5  11 19284.0 597.289   1
  -7  -4  -6 823.323 64.6531   1
  -7  -4  -5 2335.79 145.269   1
  -7  -4  -4 12154.1 336.858   1
  -7  -4  -3 16517.5 403.290   1
  -7  -4  -1 7598.96 393.205   1
   7   4  -5 77547.4 1231.09  -2
  -7  -4   0 77547.4 1231.09   1
   7   4  -4 26099.4 727.113  -2
  -7  -4   1 26099.4 727.113   1
   7   4  -3 7144.72 397.698  -2
  -7  -4   2 7144.72 397.698   1
   7   4  -2 7778.78 417.421  -2
  -7  -4   3 7778.78 417.421   1
   7   4  -1 28574.7 793.642  -2
  -7  -4   4 28574.7 793.642   1
   7   4   0 75346.8 1271.63  -2
  -7  -4   5 75346.8 1271.63   1
   7   4   1 5624.75 358.239  -2
  -7  -4   6 5624.75 358.239   1
   7   4   2 18165.5 624.899  -2
  -7  -4   7 18165.5 624.899   1
   7   4   3 37925.7 868.669  -2
  -7  -4   8 37925.7 868.669   1
   7   4   4 38642.5 838.715  -2
  -7  -4   9 38642.5 838.715   1
  -7  -4  10 10669.4 437.101   1
  -7  -4  11 1140.78 140.088   1
  -7  -3  -8 12024.3 253.768   1
  -7  -3  -7 20726.4 388.615   1
  -7  -3  -6 10578.3 306.040   1
  -7  -3  -5 1070.67 113.823   1
  -7  -3  -4 31.2015 43.5949   1
  -7  -3  -3 18208.2 647.918   1
  -7  -3  -2 27095.8 777.445   1
  -7  -3   1 35416.1 865.339   1
  -7  -3   2 19619.9 657.354   1
  -7  -3   3 10639.6 492.821   1
  -7  -3   4 1355.81 191.491   1
  -7  -3   5 20104.2 696.796   1
  -7  -3   6 33215.7 894.698   1
  -7  -3   7 22570.8 736.981   1
  -7  -3   8 4749.54 336.725   1
  -7  -3   9 4309.65 316.363   1
  -7  -3  10 26250.4 726.580   1
  -7  -3  11 14990.1 507.001   1
  -7  -3  12 1441.32 146.800   1
  -7  -2  -9 1959.19 145.755   1
  -7  -2  -8 1038.39 95.2888   1
  -7  -2  -7 1884.67 137.799   1
  -7  -2  -6 2608.18 170.500   1
  -7  -2  -5 32276.5 599.848   1
  -7  -2  -4 20069.0 663.941   1
  -7  -2   4 27754.2 781.436   1
  -7  -2   5 5203.85 351.404   1
  -7  -2   6 352.120 116.210   1
  -7  -2   7 21707.4 718.957   1
  -7  -2   8 10871.7 511.714   1
  -7  -2   9 3112.45 275.060   1
  -7  -2  10 1415.31 184.668   1
  -7  -2  11 1338.86 170.868   1
  -7  -2  12 13013.4 430.765   1
   7   1 -12 2545.79 183.407  -2
  -7  -1  -9 2545.79 183.407   1
  -7  -1  -8 7376.27 360.001   1
   7   1 -11 7660.50 344.821  -2
  -7  -1  -8 7660.50 344.821   1
  -7  -1  -7 19969.1 647.083   1
   7   1 -10 30091.9 739.979  -2
  -7  -1  -7 30091.9 739.979   1
   7   1  -9 32833.6 799.457  -2
  -7  -1  -6 32833.6 799.457   1
   7   1  -8 18453.3 675.771  -2
  -7  -1  -5 18453.3 675.771   1
   7   1   1 2173.62 346.698  -2
  -7  -1   4 2173.62 346.698   1
   7   1   3 42349.6 997.531  -2
  -7  -1   6 42349.6 997.531   1
   7   1   9 1850.35 172.874  -2
  -7  -1  12 1850.35 172.874   1
  -7   0  -8 1057.78 157.263   1
   7   0  -9 5220.13 336.747  -2
  -7   0  -7 5220.13 336.747   1
   7   0  -8 18521.6 625.168  -2
  -7   0  -6 18521.6 625.168   1
   7   0  -7 23294.7 709.063  -2
  -7   0  -5 23294.7 709.063   1
   7   0   2 51965.4 1573.84  -2
  -7   0   4 51965.4 1573.84   1
   7   0   3 10178.8 722.636  -2
  -7   0   5 10178.8 722.636   1
  -7   1 -10 591.488 97.2976   1
  -7   1  -9 939.187 144.610   1
  -7   1   4 39969.6 1382.02   1
  -7   1   5 21794.8 1057.34   1
  -7   2 -11 3691.80 201.460   1
  -7   2 -10 13053.3 433.009   1
  -7   2   4 239.368 141.372   1
  -7   3 -11 294.159 71.8529   1
  -7   3 -10 3734.30 241.745   1
   7  -4 -10 25264.4 703.345  -2
  -7   4 -11 25264.4 703.345   1
   7  -4  -9 6738.23 419.256  -2
  -7   4 -10 6738.23 419.256   1
  -7   5 -11 4448.67 222.165   1
  -7   5 -10 6407.48 297.833   1
   6   8  -8 511.195 116.902  -2
  -6  -8   0 511.195 116.902   1
   6   8  -7 10832.7 502.393  -2
  -6  -8   1 10832.7 502.393   1
   6   8  -6 19489.7 394.828  -2
  -6  -8   2 19489.7 394.828   1
   6   8  -5 19393.2 514.986  -2
  -6  -8   3 19393.2 514.986   1
   6   8  -4 3420.21 226.118  -2
  -6  -8   4 3420.21 226.118   1
   6   8  -3 20805.4 527.000  -2
  -6  -8   5 20805.4 527.000   1
   6   8  -2 20364.0 486.945  -2
  -6  -8   6 20364.0 486.945   1
  -6  -7  -3 192.636 66.4972   1
  -6  -7  -2 5810.17 272.233   1
  -6  -7  -1 10879.9 284.723   1
  -6  -7   0 19767.2 591.133   1
  -6  -7   1 2334.00 226.078   1
   6   7  -6 7188.80 362.293  -2
  -6  -7   1 7188.80 362.293   1
   6   7  -5 2201.22 220.214  -2
  -6  -7   2 2201.22 220.214   1
   6   7  -4 27338.1 714.444  -2
  -6  -7   3 27338.1 714.444   1
   6   7  -3 27466.3 716.258  -2
  -6  -7   4 27466.3 716.258   1
   6   7  -2 1685.99 193.472  -2
  -6  -7   5 1685.99 193.472   1
  -6  -7   6 6645.09 371.934   1
   6   7  -1 7484.49 370.384  -2
  -6  -7   6 7484.49 370.384   1
   6   7   0 26819.9 655.673  -2
  -6  -7   7 26819.9 655.673   1
  -6  -6  -5 2625.31 129.343   1
  -6  -6  -4 7266.20 311.702   1
  -6  -6  -3 10865.5 297.522   1
  -6  -6  -2 601.278 85.1505   1
  -6  -6  -1 1760.74 198.632   1
  -6  -6   0 8353.39 428.656   1
  -6  -6   1 8194.22 429.380   1
  -6  -6   2 6867.59 399.515   1
  -6  -6   3 88.2191 79.5041   1
  -6  -6   4 8934.05 456.180   1
  -6  -6   5 9524.17 472.205   1
  -6  -6   6 9502.07 463.294   1
  -6  -6   7 3305.17 272.528   1
  -6  -6   8 288.392 95.7920   1
  -6  -6   9 6264.68 342.059   1
  -6  -6  11 139.869 65.2473   1
  -6  -5  -7-23.1103 32.2450   1
  -6  -5  -6 5456.08 193.819   1
  -6  -5  -5 3223.02 167.749   1
  -6  -5  -4 577.982 68.0490   1
  -6  -5  -3 8834.72 244.160   1
  -6  -5  -2 3123.27 264.546   1
  -6  -5  -1 14675.7 574.027   1
  -6  -5   0 306.654 109.458   1
  -6  -5   1 14405.8 583.274   1
  -6  -5   2 5739.61 374.569   1
  -6  -5   3 12434.0 548.700   1
  -6  -5   4 8093.43 450.403   1
  -6  -5   5 92.2299 86.2439   1
  -6  -5   6 16867.4 648.904   1
  -6  -5   7 7169.77 420.451   1
  -6  -5   8 109.017 94.9297   1
  -6  -5   9 40.7821 70.4814   1
  -6  -5  10 73.1733 70.5561   1
  -6  -5  11 3469.09 174.039   1
  -6  -5  12 7046.84 306.659   1
  -6  -4  -8 11139.2 379.751   1
   6   4 -13 22952.1 494.551  -2
  -6  -4  -8 22952.1 494.551   1
  -6  -4  -7 130.414 76.1000   1
   6   4 -12 9084.83 359.524  -2
  -6  -4  -7 9084.83 359.524   1
   6   4 -11 5804.34 241.039  -2
  -6  -4  -6 5804.34 241.039   1
   6   4 -10 8384.20 298.246  -2
  -6  -4  -5 8384.20 298.246   1
   6   4  -9 57992.9 814.841  -2
  -6  -4  -4 57992.9 814.841   1
   6   4  -8 20388.3 397.955  -2
  -6  -4  -3 20388.3 397.955   1
   6   4  -7 8375.35 427.598  -2
  -6  -4  -2 8375.35 427.598   1
   6   4  -6 10599.2 509.085  -2
  -6  -4  -1 10599.2 509.085   1
   6   4  -5 125993. 1804.66  -2
  -6  -4   0 125993. 1804.66   1
   6   4  -4 48208.9 1136.57  -2
  -6  -4   1 48208.9 1136.57   1
   6   4  -3 26219.3 883.130  -2
  -6  -4   2 26219.3 883.130   1
   6   4  -2 25059.7 682.650  -2
  -6  -4   3 25059.7 682.650   1
   6   4  -1 53151.5 1234.09  -2
  -6  -4   4 53151.5 1234.09   1
   6   4   0 116567. 1979.88  -2
  -6  -4   5 116567. 1979.88   1
   6   4   1 10987.1 596.827  -2
  -6  -4   6 10987.1 596.827   1
   6   4   2 11040.2 569.301  -2
  -6  -4   7 11040.2 569.301   1
   6   4   3 20592.5 768.110  -2
  -6  -4   8 20592.5 768.110   1
   6   4   4 57985.3 1230.89  -2
  -6  -4   9 57985.3 1230.89   1
   6   4   5 6079.54 377.386  -2
  -6  -4  10 6079.54 377.386   1
   6   4   6 5568.00 235.666  -2
  -6  -4  11 5568.00 235.666   1
   6   4   7 10289.9 277.556  -2
  -6  -4  12 10289.9 277.556   1
   6   4   8 21069.2 335.794  -2
  -6  -4  13 21069.2 335.794   1
  -6  -3  -9 1210.68 92.8065   1
  -6  -3  -8 1796.16 129.367   1
  -6  -3  -7 472.267 121.102   1
   6   3 -11 917.788 149.481  -2
  -6  -3  -7 917.788 149.481   1
   6   3 -10 42586.4 660.199  -2
  -6  -3  -6 42586.4 660.199   1
   6   3  -9 10112.3 339.171  -2
  -6  -3  -5 10112.3 339.171   1
   6   3  -8 10106.4 337.236  -2
  -6  -3  -4 10106.4 337.236   1
   6   3  -5 15533.1 626.262  -2
  -6  -3  -1 15533.1 626.262   1
   6   3  -4 183.467 110.905  -2
  -6  -3   0 183.467 110.905   1
   6   3  -3 60471.0 1255.57  -2
  -6  -3   1 60471.0 1255.57   1
   6   3  -2 74656.4 1094.64  -2
  -6  -3   2 74656.4 1094.64   1
   6   3  -1 52539.3 909.202  -2
  -6  -3   3 52539.3 909.202   1
   6   3   0 298.512 100.013  -2
  -6  -3   4 298.512 100.013   1
   6   3   1 13940.2 487.743  -2
  -6  -3   5 13940.2 487.743   1
   6   3   2 15457.3 658.478  -2
  -6  -3   6 15457.3 658.478   1
   6   3   3 37071.2 984.299  -2
  -6  -3   7 37071.2 984.299   1
   6   3   4 6654.21 435.072  -2
  -6  -3   8 6654.21 435.072   1
   6   3   7 1116.18 119.277  -2
  -6  -3  11 1116.18 119.277   1
   6   3   8 1454.53 118.808  -2
  -6  -3  12 1454.53 118.808   1
  -6  -3  13 415.126 63.2173   1
  -6  -2 -10 4992.98 244.815   1
  -6  -2  -9 18454.2 381.318   1
  -6  -2  -8 12958.0 354.095   1
  -6  -2  -7 1181.76 124.982   1
  -6  -2  -6 3503.53 207.775   1
  -6  -2  -5 43810.6 981.865   1
  -6  -2   2 12071.6 393.846   1
  -6  -2   3 39599.2 722.519   1
  -6  -2   4 86036.8 1097.86   1
  -6  -2   5 5383.56 288.313   1
  -6  -2   6 8370.72 656.353   1
  -6  -2   7 41107.7 1449.14   1
  -6  -2  11 11752.0 487.675   1
  -6  -2  12 2557.83 219.961   1
  -6  -2  13 7663.12 235.027   1
  -6  -1 -11 6885.57 266.552   1
  -6  -1 -10 111.404 66.3251   1
  -6  -1  -9 15309.0 524.786   1
  -6  -1  -8 50594.4 724.311   1
  -6  -1  -7 4217.95 224.077   1
  -6  -1  -6 124.533 80.2758   1
  -6  -1  -5 101.140 78.1621   1
  -6  -1   2 1745.70 280.701   1
  -6  -1   3 1303.63 245.038   1
  -6  -1   4 20038.5 943.684   1
  -6  -1   5 53164.5 1574.25   1
  -6  -1   6 12144.7 779.135   1
  -6  -1   7 1448.60 282.928   1
  -6  -1  11 405.872 117.103   1
  -6  -1  12 10208.1 423.071   1
  -6  -1  13 4941.07 262.865   1
  -6   0  -9 144.366 82.3535   1
  -6   0  -8 4508.59 221.593   1
  -6   0  -7 21309.6 663.411   1
  -6   0  -6 35611.4 848.159   1
  -6   0  -5 25967.9 706.705   1
  -6   0   3 5979.19 494.987   1
  -6   0   4 9220.35 640.570   1
  -6   0   5 3074.10 400.515   1
  -6   0   6 26988.9 1145.15   1
  -6   0   7 42295.7 1467.36   1
  -6   0  11 15459.6 558.048   1
  -6   0  12 6195.06 329.543   1
  -6   0  13 99.7213 61.6393   1
   6  -1 -12 6576.45 356.111  -2
  -6   1 -11 6576.45 356.111   1
   6  -1 -11 3357.00 308.019  -2
  -6   1 -10 3357.00 308.019   1
   6  -1   2 15885.3 1054.29  -2
  -6   1   3 15885.3 1054.29   1
   6  -1   3 35503.0 1619.02  -2
  -6   1   4 35503.0 1619.02   1
   6  -1   4 53818.0 2055.15  -2
  -6   1   5 53818.0 2055.15   1
   6  -1   5 15769.7 1151.79  -2
  -6   1   6 15769.7 1151.79   1
   6  -1   6 14675.1 1094.37  -2
  -6   1   7 14675.1 1094.37   1
   6  -1  10 3681.37 348.799  -2
  -6   1  11 3681.37 348.799   1
   6  -1  11 7026.08 415.267  -2
  -6   1  12 7026.08 415.267   1
   6  -1  12 10142.3 417.881  -2
  -6   1  13 10142.3 417.881   1
  -6   2 -12 327.730 72.5563   1
  -6   2 -11 8833.12 364.668   1
  -6   2 -10 3952.41 269.828   1
  -6   2   3 6994.72 548.769   1
  -6   2   4 814.545 212.788   1
  -6   2   5 5592.67 544.633   1
  -6   2   6 6796.78 602.863   1
  -6   2  11 4278.45 282.013   1
  -6   2  12 439.431 95.9684   1
  -6   3 -12 1558.20 145.794   1
  -6   3 -11 321.202 94.0587   1
  -6   3 -10 603.688 120.357   1
  -6   3   3 25005.8 1047.00   1
  -6   3   4 8336.56 634.762   1
  -6   3   5 392.446 168.009   1
  -6   3   6 13669.6 859.677   1
  -6   3  12 14325.2 401.461   1
  -6   4 -12 11570.0 379.181   1
  -6   4 -11 7959.48 354.440   1
  -6   4 -10 278.779 96.8615   1
  -6   4   4 7726.06 638.541   1
  -6   4   5 66754.4 1870.30   1
   6  -5 -10 1225.16 160.768  -2
  -6   5 -12 1225.16 160.768   1
   6  -5  -9 15006.5 576.013  -2
  -6   5 -11 15006.5 576.013   1
   6  -5  -8 21416.4 753.976  -2
  -6   5 -10 21416.4 753.976   1
  -5  -9   1 335.128 73.7452   1
  -5  -9   2 13459.7 291.151   1
  -5  -9   3 16193.9 336.443   1
  -5  -9   4 7274.40 230.630   1
  -5  -9   5 1034.08 94.9543   1
  -5  -9   6 2432.63 132.431   1
  -5  -9   7 12041.8 401.882   1
  -5  -8  -3 4312.54 211.132   1
  -5  -8  -2 2626.65 181.999   1
  -5  -8  -1 322.725 57.0613   1
  -5  -8   0 12798.7 465.077   1
  -5  -8   1 5231.11 211.091   1
  -5  -8   2 1080.42 112.326   1
  -5  -8   3 408.351 75.6314   1
  -5  -8   4 1702.79 201.888   1
  -5  -8   5 10476.4 482.403   1
  -5  -8   6 20723.9 654.654   1
  -5  -8   7 35.7176 58.8107   1
  -5  -8   8 3390.65 242.592   1
  -5  -8   9 13688.0 453.472   1
  -5  -8  10 6763.50 300.568   1
   5   7 -12 11168.3 241.610  -2
  -5  -7  -5 11168.3 241.610   1
   5   7 -11 16715.3 456.340  -2
  -5  -7  -4 16715.3 456.340   1
   5   7 -10 9885.27 384.715  -2
  -5  -7  -3 9885.27 384.715   1
   5   7  -9 8667.94 283.357  -2
  -5  -7  -2 8667.94 283.357   1
   5   7  -8 14311.4 391.702  -2
  -5  -7  -1 14311.4 391.702   1
   5   7  -7 17559.1 730.284  -2
  -5  -7   0 17559.1 730.284   1
   5   7  -6 2843.89 322.396  -2
  -5  -7   1 2843.89 322.396   1
   5   7  -5 2818.14 319.633  -2
  -5  -7   2 2818.14 319.633   1
   5   7  -4 30258.0 1023.00  -2
  -5  -7   3 30258.0 1023.00   1
   5   7  -3 26601.4 950.648  -2
  -5  -7   4 26601.4 950.648   1
   5   7  -2 3005.67 325.101  -2
  -5  -7   5 3005.67 325.101   1
   5   7  -1 4264.71 374.241  -2
  -5  -7   6 4264.71 374.241   1
   5   7   1 13035.4 573.734  -2
  -5  -7   8 13035.4 573.734   1
   5   7   2 8339.09 420.347  -2
  -5  -7   9 8339.09 420.347   1
   5   7   3 9374.70 448.647  -2
  -5  -7  10 9374.70 448.647   1
   5   7   4 15271.8 530.992  -2
  -5  -7  11 15271.8 530.992   1
   5   7   5 10887.6 379.272  -2
  -5  -7  12 10887.6 379.272   1
  -5  -6  -7 14931.4 419.047   1
  -5  -6  -6 677.287 77.7443   1
  -5  -6  -5 8296.43 264.265   1
  -5  -6  -4 10495.8 429.648   1
   5   6 -10 15528.9 546.824  -2
  -5  -6  -4 15528.9 546.824   1
   5   6  -9 3549.58 193.450  -2
  -5  -6  -3 3549.58 193.450   1
   5   6  -8 8901.29 452.975  -2
  -5  -6  -2 8901.29 452.975   1
   5   6  -7 6151.77 437.947  -2
  -5  -6  -1 6151.77 437.947   1
   5   6  -6 4695.69 339.617  -2
  -5  -6   0 4695.69 339.617   1
   5   6  -5 19999.1 720.242  -2
  -5  -6   1 19999.1 720.242   1
   5   6  -4 17037.3 680.903  -2
  -5  -6   2 17037.3 680.903   1
   5   6  -3 692.213 172.784  -2
  -5  -6   3 692.213 172.784   1
   5   6  -2 17348.2 713.407  -2
  -5  -6   4 17348.2 713.407   1
   5   6  -1 15932.8 730.234  -2
  -5  -6   5 15932.8 730.234   1
   5   6   0 3401.03 322.249  -2
  -5  -6   6 3401.03 322.249   1
   5   6   1 5161.22 403.481  -2
  -5  -6   7 5161.22 403.481   1
   5   6   2 10250.3 348.740  -2
  -5  -6   8 10250.3 348.740   1
   5   6   3 3442.58 286.201  -2
  -5  -6   9 3442.58 286.201   1
   5   6   4 13488.1 527.730  -2
  -5  -6  10 13488.1 527.730   1
   5   6   5 13521.3 483.535  -2
  -5  -6  11 13521.3 483.535   1
   5   6   6 597.277 116.641  -2
  -5  -6  12 597.277 116.641   1
  -5  -6  13 12542.1 386.583   1
  -5  -5  -8 3319.64 217.272   1
  -5  -5  -7 11678.7 452.499   1
  -5  -5  -6 10189.6 303.709   1
  -5  -5  -5 2599.66 167.973   1
  -5  -5  -4 4899.21 241.331   1
  -5  -5  -3 13898.1 400.619   1
  -5  -5  -2 64170.0 1210.87   1
  -5  -5  -1 5369.30 359.366   1
  -5  -5   0 818.424 160.892   1
  -5  -5   1 9747.99 362.315   1
  -5  -5   2 27708.1 684.169   1
  -5  -5   3 10619.9 371.405   1
  -5  -5   4 4287.54 239.590   1
  -5  -5   5 44760.2 757.192   1
  -5  -5   6 50647.6 1097.23   1
  -5  -5   7 21566.9 718.867   1
  -5  -5   8 2508.52 180.973   1
  -5  -5   9 3016.77 197.230   1
  -5  -5  10 6156.51 263.877   1
  -5  -5  11 20352.2 653.635   1
  -5  -5  12 14363.4 512.191   1
  -5  -5  13 584.132 107.804   1
  -5  -4  -9 7229.40 217.499   1
  -5  -4  -8 1329.83 114.765   1
  -5  -4  -7 4645.49 219.938   1
  -5  -4  -6 9538.01 329.870   1
  -5  -4  -5 11490.4 294.184   1
  -5  -4  -4 12464.3 306.810   1
  -5  -4  -3 1379.35 134.459   1
  -5  -4  -2 1002.64 102.662   1
  -5  -4  -1 76334.0 1062.67   1
  -5  -4   0 13868.7 533.163   1
  -5  -4   1 22228.5 553.595   1
  -5  -4   2 13442.9 435.151   1
  -5  -4   3 38337.2 739.548   1
  -5  -4   4 19073.2 531.089   1
  -5  -4   5 3736.88 245.071   1
  -5  -4   6 461.271 85.4549   1
  -5  -4   7 304.376 72.6178   1
  -5  -4   8 24581.2 537.546   1
  -5  -4   9 12792.9 397.194   1
  -5  -4  10 989.700 119.172   1
  -5  -4  11 39001.7 658.654   1
  -5  -4  12 9419.04 302.997   1
  -5  -4  13 5436.48 307.054   1
  -5  -4  14 1039.52 120.242   1
  -5  -3 -10 88.1339 55.8315   1
  -5  -3  -9 749.038 90.8683   1
  -5  -3  -8 2510.35 169.193   1
  -5  -3  -7 13262.9 391.023   1
  -5  -3  -6 9428.57 334.224   1
  -5  -3  -5 2371.91 173.061   1
  -5  -3  -4 25040.0 471.290   1
  -5  -3  -3 4790.70 304.120   1
   5   3  -7 3772.22 391.625  -2
  -5  -3  -3 3772.22 391.625   1
  -5  -3  -2 6710.81 290.297   1
  -5  -3  -1 289.414 93.8984   1
   5   3  -5 24020.5 900.613  -2
  -5  -3  -1 24020.5 900.613   1
  -5  -3   0 13828.9 493.862   1
  -5  -3   1 41249.8 699.425   1
  -5  -3   2 43971.7 729.789   1
  -5  -3   3 7546.53 567.576   1
   5   3  -1 43870.8 843.065  -2
  -5  -3   3 43870.8 843.065   1
  -5  -3   4 1287.47 251.353   1
   5   3   0 12457.5 464.372  -2
  -5  -3   4 12457.5 464.372   1
  -5  -3   5 24012.5 1042.07   1
   5   3   1 26233.4 687.047  -2
  -5  -3   5 26233.4 687.047   1
  -5  -3   6 15980.3 569.260   1
  -5  -3   7 375.729 160.749   1
  -5  -3   8 360.053 117.295   1
  -5  -3   9 3397.66 294.819   1
  -5  -3  10 2796.19 271.450   1
  -5  -3  11 3867.65 307.386   1
  -5  -3  12 9388.55 445.578   1
  -5  -3  13 1153.49 158.868   1
  -5  -3  14 3934.64 230.582   1
   5   2 -14 4289.51 275.701  -2
  -5  -2 -11 4289.51 275.701   1
   5   2 -13 6625.43 411.760  -2
  -5  -2 -10 6625.43 411.760   1
   5   2 -12 42384.7 1122.41  -2
  -5  -2  -9 42384.7 1122.41   1
   5   2 -11 37035.1 762.910  -2
  -5  -2  -8 37035.1 762.910   1
   5   2 -10 667.154 128.836  -2
  -5  -2  -7 667.154 128.836   1
   5   2  -9 4125.82 369.359  -2
  -5  -2  -6 4125.82 369.359   1
   5   2  -8 15530.8 576.873  -2
  -5  -2  -5 15530.8 576.873   1
   5   2  -7 20967.5 1177.40  -2
  -5  -2  -4 20967.5 1177.40   1
   5   2  -6 43736.0 1602.84  -2
  -5  -2  -3 43736.0 1602.84   1
   5   2  -5 9664.65 738.692  -2
  -5  -2  -2 9664.65 738.692   1
   5   2  -2 16486.0 537.727  -2
  -5  -2   1 16486.0 537.727   1
   5   2  -1 17759.1 574.363  -2
  -5  -2   2 17759.1 574.363   1
   5   2   0 54126.4 1020.67  -2
  -5  -2   3 54126.4 1020.67   1
   5   2   1 101602. 2604.37  -2
  -5  -2   4 101602. 2604.37   1
   5   2   2 9973.81 848.789  -2
  -5  -2   5 9973.81 848.789   1
   5   2   3 44773.0 1782.50  -2
  -5  -2   6 44773.0 1782.50   1
   5   2   4 21943.7 1257.76  -2
  -5  -2   7 21943.7 1257.76   1
   5   2   5 17383.0 566.943  -2
  -5  -2   8 17383.0 566.943   1
   5   2   6 4132.22 418.555  -2
  -5  -2   9 4132.22 418.555   1
   5   2   7 691.622 200.108  -2
  -5  -2  10 691.622 200.108   1
   5   2   8 39667.0 1183.51  -2
  -5  -2  11 39667.0 1183.51   1
   5   2   9 41576.7 1138.24  -2
  -5  -2  12 41576.7 1138.24   1
   5   2  10 5629.02 398.577  -2
  -5  -2  13 5629.02 398.577   1
   5   2  11 4399.41 286.805  -2
  -5  -2  14 4399.41 286.805   1
  -5  -1 -12 6978.10 272.964   1
  -5  -1 -11 9730.75 384.376   1
  -5  -1 -10 35.9642 59.5092   1
  -5  -1  -9 13810.1 541.446   1
  -5  -1  -8 9445.00 327.190   1
  -5  -1  -7 2532.77 245.211   1
  -5  -1  -6 8829.45 424.811   1
  -5  -1  -5 18839.4 638.950   1
  -5  -1   1 42067.6 1096.99   1
  -5  -1   2 8234.47 507.589   1
  -5  -1   3 16386.7 739.711   1
  -5  -1   4 9628.18 601.089   1
  -5  -1   5 41538.0 1275.57   1
  -5  -1   6 34467.6 1207.45   1
  -5  -1   7 1621.92 291.617   1
  -5  -1   8 15174.3 414.838   1
  -5  -1   9 64513.1 1211.58   1
  -5  -1  10 8401.81 455.158   1
  -5  -1  11 573.926 142.934   1
  -5  -1  12 10820.7 487.688   1
  -5  -1  13 9232.29 407.509   1
  -5  -1  14 20157.2 510.885   1
  -5   0 -11 9580.76 400.177   1
  -5   0 -10 9880.24 441.440   1
  -5   0  -9 21481.7 459.941   1
  -5   0  -8 182.793 80.9819   1
  -5   0  -7 15683.6 562.709   1
  -5   0  -6 62033.3 1060.73   1
  -5   0   1 20145.7 732.828   1
  -5   0   2 78678.1 1516.48   1
  -5   0   3 39973.0 1136.25   1
  -5   0   4 21802.7 887.047   1
  -5   0   5 113.169 99.5089   1
  -5   0   6 38825.6 1287.14   1
  -5   0   7 25571.4 1081.37   1
  -5   0   8 2057.37 164.333   1
  -5   0   9 498.733 131.397   1
  -5   0  10 1950.52 236.848   1
  -5   0  11 14833.6 589.182   1
  -5   0  12 6229.82 365.434   1
  -5   0  13 3476.33 253.234   1
  -5   0  14 2109.13 168.770   1
  -5   1 -12 8528.94 337.250   1
  -5   1 -11 226.518 83.7661   1
  -5   1 -10 17709.8 585.855   1
  -5   1   2 30957.4 969.452   1
  -5   1   3 35587.8 1081.74   1
  -5   1   4 62674.6 1512.77   1
  -5   1   5 19776.9 892.035   1
  -5   1   6 337.674 145.442   1
  -5   1   7 24412.9 1067.57   1
  -5   1   8 64128.0 1258.94   1
  -5   1  10 4775.21 350.123   1
  -5   1  11 3415.81 289.028   1
  -5   1  12 14140.2 527.616   1
  -5   1  13 2151.28 190.238   1
   5  -2 -13 4352.56 280.062  -2
  -5   2 -13 4352.56 280.062   1
   5  -2 -12 12303.6 541.396  -2
  -5   2 -12 12303.6 541.396   1
   5  -2 -11 27460.2 907.754  -2
  -5   2 -11 27460.2 907.754   1
   5  -2   2 63606.8 1845.78  -2
  -5   2   2 63606.8 1845.78   1
   5  -2   3 44349.0 1639.49  -2
  -5   2   3 44349.0 1639.49   1
   5  -2   4 60691.9 1998.74  -2
  -5   2   4 60691.9 1998.74   1
   5  -2   5 16388.3 1097.46  -2
  -5   2   5 16388.3 1097.46   1
   5  -2   6 20302.0 1259.01  -2
  -5   2   6 20302.0 1259.01   1
   5  -2   7 40807.6 1783.92  -2
  -5   2   7 40807.6 1783.92   1
   5  -2   8 6982.14 799.560  -2
  -5   2   8 6982.14 799.560   1
   5  -2  12 12045.9 560.740  -2
  -5   2  12 12045.9 560.740   1
   5  -2  13 5459.50 327.713  -2
  -5   2  13 5459.50 327.713   1
  -5   3 -13 5558.61 262.014   1
  -5   3 -12 153.990 72.0599   1
  -5   3 -11 3046.64 250.339   1
  -5   3 -10 6830.58 374.738   1
  -5   3   2 23623.2 889.621   1
  -5   3   3 102024. 1975.99   1
  -5   3   4 12358.4 722.775   1
  -5   3   5 44.7337 88.9280   1
  -5   3   6 46409.5 1521.72   1
  -5   3   7 9095.52 701.716   1
  -5   3  12 11654.2 421.751   1
  -5   4 -13 3244.95 205.043   1
  -5   4 -12 12810.6 451.589   1
  -5   4 -11 3824.56 270.485   1
  -5   4 -10 2313.03 220.012   1
  -5   4   2 63319.1 1563.18   1
  -5   4   3 10908.5 682.024   1
  -5   4   4 11878.6 762.491   1
  -5   4   5 12112.3 789.403   1
  -5   4   6 3135.70 425.228   1
  -5   4  12 575.989 98.4581   1
  -5   5 -13 1532.93 96.9964   1
  -5   5 -12 326.467 81.0466   1
  -5   5 -11 3875.08 262.299   1
  -5   5   3 15065.5 852.498   1
  -5   5   4 3313.87 432.784   1
  -5   5   5 3261.25 434.374   1
  -5   6 -13 6822.80 256.670   1
   5  -6   6 28075.4 1177.07  -2
  -5   6   3 28075.4 1177.07   1
   4  10  -7 29497.0 395.653  -2
  -4 -10   2 29497.0 395.653   1
   4  10  -6 11427.9 206.923  -2
  -4 -10   3 11427.9 206.923   1
   4  10  -5 14764.7 237.898  -2
  -4 -10   4 14764.7 237.898   1
   4  10  -4 16072.8 307.978  -2
  -4 -10   5 16072.8 307.978   1
   4  10  -3 12090.3 257.327  -2
  -4 -10   6 12090.3 257.327   1
   4   9 -10 3393.05 178.841  -2
  -4  -9  -2 3393.05 178.841   1
  -4  -9  -1 8923.37 324.334   1
   4   9  -9 16867.6 421.508  -2
  -4  -9  -1 16867.6 421.508   1
   4   9  -8 20113.9 508.702  -2
  -4  -9   0 20113.9 508.702   1
   4   9  -7 15405.8 449.043  -2
  -4  -9   1 15405.8 449.043   1
  -4  -9   2 25579.4 708.658   1
   4   9  -6 32132.3 676.881  -2
  -4  -9   2 32132.3 676.881   1
  -4  -9   3 26344.6 740.926   1
   4   9  -5 26671.7 635.224  -2
  -4  -9   3 26671.7 635.224   1
  -4  -9   4 3178.23 270.390   1
   4   9  -4 7905.82 357.074  -2
  -4  -9   4 7905.82 357.074   1
  -4  -9   5 920.404 157.118   1
   4   9  -3 28923.7 655.523  -2
  -4  -9   5 28923.7 655.523   1
  -4  -9   6 7550.49 390.721   1
   4   9  -2 31724.3 660.930  -2
  -4  -9   6 31724.3 660.930   1
  -4  -9   7 17761.7 559.577   1
   4   9   0 21095.3 624.606  -2
  -4  -9   8 21095.3 624.606   1
   4   9   1 14092.1 462.818  -2
  -4  -9   9 14092.1 462.818   1
   4   9   2 2811.30 200.908  -2
  -4  -9  10 2811.30 200.908   1
  -4  -8  -4 4906.33 250.108   1
  -4  -8  -3 9373.21 367.237   1
  -4  -8  -2 4100.81 176.237   1
  -4  -8  -1 120.370 52.7937   1
  -4  -8   0 14066.7 532.136   1
  -4  -8   1 14782.1 402.344   1
  -4  -8   2 2381.93 256.139   1
  -4  -8   3 1835.23 232.043   1
  -4  -8   4 11047.7 534.939   1
  -4  -8   5 23374.0 523.112   1
  -4  -8   6 19216.2 469.385   1
  -4  -8   7 491.170 86.0834   1
  -4  -8   8 10706.7 478.069   1
  -4  -8   9 17302.6 586.054   1
  -4  -8  10 9130.26 404.421   1
  -4  -8  11 14.5898 52.2445   1
  -4  -8  12 11142.0 363.963   1
  -4  -7  -6 7545.03 218.009   1
  -4  -7  -5 6072.14 221.839   1
  -4  -7  -4 590.498 86.3543   1
  -4  -7  -3 2533.23 231.618   1
  -4  -7  -2 18993.2 443.961   1
  -4  -7  -1-0.72756 42.8173   1
  -4  -7   0 769.549 98.5966   1
  -4  -7   1 9734.20 473.282   1
  -4  -7   2 44772.7 1004.72   1
  -4  -7   3 28109.9 792.937   1
  -4  -7   5 533.543 125.358   1
  -4  -7   6 45.4286 81.7248   1
  -4  -7   7 12978.4 556.302   1
  -4  -7   8 12376.7 541.870   1
  -4  -7   9-22.0580 79.4820   1
  -4  -7  10 14265.8 556.710   1
  -4  -7  11 11512.7 470.548   1
  -4  -7  12 1373.64 158.761   1
  -4  -7  13 2314.14 175.900   1
  -4  -6  -8 1300.42 134.189   1
  -4  -6  -7 424.329 105.216   1
  -4  -6  -6 57.5775 41.4827   1
  -4  -6  -5 8406.35 292.577   1
  -4  -6  -4 2615.17 144.140   1
  -4  -6  -3 10852.5 285.727   1
   4   6  -8 44109.0 974.666  -2
  -4  -6  -2 44109.0 974.666   1
  -4  -6  -1 64594.7 1221.16   1
   4   6  -6 3600.99 288.490  -2
  -4  -6   0 3600.99 288.490   1
  -4  -6   1 1509.27 231.269   1
   4   6  -5 7380.31 396.329  -2
  -4  -6   1 7380.31 396.329   1
  -4  -6   2 7419.43 487.948   1
   4   6  -4 26356.4 730.659  -2
  -4  -6   2 26356.4 730.659   1
  -4  -6   3 17733.8 747.749   1
   4   6  -3 34957.2 845.519  -2
  -4  -6   3 34957.2 845.519   1
  -4  -6   4 24556.4 1250.16   1
   4   6  -2 31193.4 792.702  -2
  -4  -6   4 31193.4 792.702   1
  -4  -6   5 7019.26 676.341   1
   4   6  -1 8033.95 291.939  -2
  -4  -6   5 8033.95 291.939   1
   4   6   0 4391.14 318.191  -2
  -4  -6   6 4391.14 318.191   1
   4   6   1 65515.3 1194.71  -2
  -4  -6   7 65515.3 1194.71   1
   4   6   2 43918.4 994.124  -2
  -4  -6   8 43918.4 994.124   1
   4   6   3 9502.36 471.969  -2
  -4  -6   9 9502.36 471.969   1
  -4  -6  10 4006.45 316.024   1
  -4  -6  11 2266.79 238.208   1
  -4  -6  12 4363.85 297.739   1
  -4  -6  13 7884.89 351.047   1
  -4  -6  14 10.7213 42.2491   1
   4   5 -14 6969.25 329.116  -2
  -4  -5  -9 6969.25 329.116   1
   4   5 -13 1410.91 199.588  -2
  -4  -5  -8 1410.91 199.588   1
   4   5 -12 19874.8 780.083  -2
  -4  -5  -7 19874.8 780.083   1
   4   5 -11 33973.9 677.576  -2
  -4  -5  -6 33973.9 677.576   1
   4   5 -10 5179.47 446.373  -2
  -4  -5  -5 5179.47 446.373   1
   4   5  -9 16031.6 535.053  -2
  -4  -5  -4 16031.6 535.053   1
   4   5  -8 17904.3 565.372  -2
  -4  -5  -3 17904.3 565.372   1
   4   5  -7 114758. 1250.12  -2
  -4  -5  -2 114758. 1250.12   1
   4   5  -6 18613.9 662.265  -2
  -4  -5  -1 18613.9 662.265   1
   4   5  -5 49642.0 949.034  -2
  -4  -5   0 49642.0 949.034   1
   4   5  -4 1202.43 189.174  -2
  -4  -5   1 1202.43 189.174   1
   4   5  -3 27744.2 816.656  -2
  -4  -5   2 27744.2 816.656   1
   4   5  -2 29685.8 731.575  -2
  -4  -5   3 29685.8 731.575   1
   4   5  -1 1585.10 187.080  -2
  -4  -5   4 1585.10 187.080   1
   4   5   0 47969.9 764.795  -2
  -4  -5   5 47969.9 764.795   1
   4   5   1 22104.0 516.596  -2
  -4  -5   6 22104.0 516.596   1
   4   5   2 111261. 1149.02  -2
  -4  -5   7 111261. 1149.02   1
   4   5   3 19281.5 616.019  -2
  -4  -5   8 19281.5 616.019   1
   4   5   4 16342.2 829.482  -2
  -4  -5   9 16342.2 829.482   1
   4   5   5 5949.53 492.868  -2
  -4  -5  10 5949.53 492.868   1
   4   5   6 32687.9 1069.21  -2
  -4  -5  11 32687.9 1069.21   1
   4   5   7 16238.8 731.842  -2
  -4  -5  12 16238.8 731.842   1
   4   5   8 1662.72 218.469  -2
  -4  -5  13 1662.72 218.469   1
   4   5   9 6967.68 342.931  -2
  -4  -5  14 6967.68 342.931   1
  -4  -4 -10 4362.36 238.042   1
  -4  -4  -9 3056.71 166.216   1
  -4  -4  -8 6770.83 266.207   1
  -4  -4  -7 672.292 103.230   1
  -4  -4  -6 44305.3 717.728   1
  -4  -4  -5 47693.0 595.827   1
  -4  -4  -4 1522.08 104.796   1
  -4  -4  -3 926.105 97.6362   1
  -4  -4  -2 2795.15 141.372   1
  -4  -4  -1 47559.8 673.094   1
  -4  -4   0 25634.5 544.117   1
  -4  -4   1 3092.60 199.476   1
  -4  -4   2 1245.47 128.900   1
  -4  -4   3 41742.8 700.911   1
  -4  -4   4 5943.38 273.511   1
  -4  -4   5 1014.75 111.197   1
  -4  -4   6 3929.12 163.606   1
  -4  -4   7 7036.47 313.637   1
  -4  -4   8 55662.1 893.905   1
  -4  -4   9 8769.88 462.634   1
  -4  -4  10 376.273 124.362   1
  -4  -4  11 416.870 126.847   1
  -4  -4  12 15374.3 588.204   1
  -4  -4  13 5009.05 318.352   1
  -4  -4  14 317.669 89.5574   1
  -4  -3 -11 1393.05 143.506   1
  -4  -3 -10 196.628 73.0275   1
  -4  -3  -9 7217.59 383.802   1
  -4  -3  -8 7048.34 285.297   1
  -4  -3  -7 52585.7 781.829   1
  -4  -3  -6 12445.6 375.200   1
  -4  -3  -5 2946.79 135.428   1
  -4  -3  -4 15569.3 290.951   1
  -4  -3  -3 8616.51 313.413   1
  -4  -3  -2 27867.1 481.834   1
  -4  -3  -1 1578.97 131.824   1
  -4  -3   0 9974.92 387.600   1
  -4  -3   1 54277.6 1305.35   1
  -4  -3   2 84646.7 1653.31   1
  -4  -3   3 162.872 91.9984   1
  -4  -3   4 44559.2 688.117   1
  -4  -3   5 41156.9 1226.09   1
  -4  -3   6 6359.28 235.951   1
  -4  -3   7 481.805 78.5339   1
  -4  -3   8 5789.97 286.691   1
  -4  -3   9 21404.4 707.897   1
  -4  -3  10 2982.05 280.900   1
  -4  -3  11 22675.3 742.261   1
  -4  -3  12 197.934 100.767   1
  -4  -3  13 26060.2 724.832   1
  -4  -3  14 3391.66 238.170   1
  -4  -2 -12 3366.75 203.682   1
  -4  -2 -11 4386.01 272.754   1
  -4  -2 -10 11481.5 480.386   1
  -4  -2  -9 169.951 95.0048   1
  -4  -2  -8 14965.4 411.353   1
  -4  -2  -7 17593.6 407.179   1
  -4  -2  -6 14691.4 359.556   1
  -4  -2  -5 628.890 120.217   1
  -4  -2  -2 46452.5 1110.25   1
  -4  -2  -1 24239.5 766.079   1
  -4  -2   0 928.580 113.756   1
  -4  -2   1 18086.6 686.928   1
  -4  -2   2 22302.6 787.760   1
  -4  -2   3 76762.4 1491.19   1
  -4  -2   4 7674.53 491.244   1
  -4  -2   5 8996.41 387.470   1
  -4  -2   6 36592.8 487.041   1
  -4  -2   7 36729.9 590.068   1
  -4  -2   8 41996.6 783.773   1
  -4  -2   9 605.680 113.586   1
  -4  -2  10 45164.8 1043.81   1
  -4  -2  11 42856.5 1029.10   1
  -4  -2  12 9943.75 487.602   1
  -4  -2  13 3884.54 294.143   1
  -4  -2  14 14527.5 484.316   1
  -4  -2  15 18497.8 443.729   1
   4   1 -14 9873.89 488.386  -2
  -4  -1 -12 9873.89 488.386   1
   4   1 -13 13965.3 683.325  -2
  -4  -1 -11 13965.3 683.325   1
   4   1 -12 9326.86 598.464  -2
  -4  -1 -10 9326.86 598.464   1
   4   1 -11 18204.0 846.884  -2
  -4  -1  -9 18204.0 846.884   1
   4   1 -10 5845.78 484.567  -2
  -4  -1  -8 5845.78 484.567   1
   4   1  -9 7086.25 511.399  -2
  -4  -1  -7 7086.25 511.399   1
   4   1  -8 10016.6 483.471  -2
  -4  -1  -6 10016.6 483.471   1
   4   1  -3 51014.9 1337.94  -2
  -4  -1  -1 51014.9 1337.94   1
   4   1  -2 84673.1 1215.17  -2
  -4  -1   0 84673.1 1215.17   1
   4   1  -1 53618.5 1461.16  -2
  -4  -1   1 53618.5 1461.16   1
   4   1   0 94908.3 2053.04  -2
  -4  -1   2 94908.3 2053.04   1
   4   1   1 54583.2 1626.92  -2
  -4  -1   3 54583.2 1626.92   1
   4   1   2 41193.9 1470.30  -2
  -4  -1   4 41193.9 1470.30   1
   4   1   3 10737.6 552.302  -2
  -4  -1   5 10737.6 552.302   1
   4   1   4 50696.5 1264.85  -2
  -4  -1   6 50696.5 1264.85   1
   4   1   5 35392.6 761.581  -2
  -4  -1   7 35392.6 761.581   1
   4   1   6 11829.3 538.487  -2
  -4  -1   8 11829.3 538.487   1
   4   1   7 7592.23 460.027  -2
  -4  -1   9 7592.23 460.027   1
   4   1   8 6325.31 524.850  -2
  -4  -1  10 6325.31 524.850   1
   4   1   9 18758.3 883.465  -2
  -4  -1  11 18758.3 883.465   1
   4   1  10 11822.0 683.202  -2
  -4  -1  12 11822.0 683.202   1
   4   1  11 14586.5 707.529  -2
  -4  -1  13 14586.5 707.529   1
   4   1  12 9697.21 492.605  -2
  -4  -1  14 9697.21 492.605   1
  -4   0 -13 748.899 103.874   1
  -4   0 -12 4107.81 263.141   1
  -4   0 -11 4932.02 315.254   1
  -4   0 -10 23052.6 479.634   1
  -4   0  -9 5750.31 244.625   1
  -4   0  -8 19.4063 54.6306   1
  -4   0  -7 14652.3 517.209   1
  -4   0  -6 34124.4 730.497   1
  -4   0   0 3941.50 273.927   1
  -4   0   1 47944.6 1005.93   1
  -4   0   2 16283.4 624.613   1
  -4   0   3 56464.7 1220.27   1
  -4   0   4 6949.55 457.322   1
  -4   0   5 21450.2 835.730   1
  -4   0   6 16622.9 774.014   1
  -4   0   7 13473.0 522.913   1
  -4   0   8 269.850 160.994   1
  -4   0   9 299.894 148.251   1
  -4   0  10 4498.45 341.069   1
  -4   0  11 16160.0 629.733   1
  -4   0  12 3045.17 274.570   1
  -4   0  13 967.423 153.487   1
  -4   0  14 3972.13 245.409   1
  -4   1 -13 3305.26 207.986   1
  -4   1 -12 4345.82 271.246   1
  -4   1 -11 4353.27 294.344   1
  -4   1 -10 29901.4 776.902   1
  -4   1   1 3191.01 263.637   1
  -4   1   2 21680.4 719.820   1
  -4   1   3 23250.3 787.925   1
  -4   1   4 7058.56 470.400   1
  -4   1   5 806.110 179.295   1
  -4   1   6 36.0389 71.8520   1
  -4   1   7 16657.8 829.459   1
  -4   1  12 3825.60 297.884   1
  -4   1  13 6866.30 354.335   1
  -4   1  14 2255.97 178.457   1
  -4   2 -14 29.2972 38.5550   1
  -4   2 -13 1070.04 134.115   1
  -4   2 -12 4308.06 280.159   1
  -4   2 -11 2418.94 225.459   1
  -4   2 -10 10118.0 456.226   1
  -4   2   1 11629.5 512.896   1
  -4   2   2 14879.6 618.810   1
  -4   2   3 6440.67 437.790   1
  -4   2   4 92513.7 1768.32   1
  -4   2   5 73576.0 1669.14   1
  -4   2   6 14402.3 769.946   1
  -4   2   7 3614.30 418.333   1
  -4   2  12 1620.32 211.962   1
  -4   2  13 4846.90 280.830   1
  -4   3 -14 11046.8 233.852   1
   4  -3 -12 25540.7 598.113  -2
  -4   3 -13 25540.7 598.113   1
   4  -3 -11 17481.5 548.296  -2
  -4   3 -12 17481.5 548.296   1
   4  -3 -10 12578.7 490.181  -2
  -4   3 -11 12578.7 490.181   1
   4  -3  -9 72360.5 1172.17  -2
  -4   3 -10 72360.5 1172.17   1
   4  -3   2 88169.0 1429.89  -2
  -4   3   1 88169.0 1429.89   1
   4  -3   4 278348. 2902.21  -2
  -4   3   3 278348. 2902.21   1
   4  -3   5 234057. 2816.65  -2
  -4   3   4 234057. 2816.65   1
   4  -3   6 41615.7 1254.58  -2
  -4   3   5 41615.7 1254.58   1
   4  -3   7 31240.8 1149.09  -2
  -4   3   6 31240.8 1149.09   1
   4  -3   8 22904.6 1024.20  -2
  -4   3   7 22904.6 1024.20   1
  -4   3  13 325.274 84.3034   1
  -4   4 -14 5732.83 174.607   1
  -4   4 -13 15386.7 331.445   1
  -4   4 -12 15963.6 539.166   1
   4  -4  -9 27830.1 714.083  -2
  -4   4 -11 27830.1 714.083   1
   4  -4  -8 62905.8 1073.45  -2
  -4   4 -10 62905.8 1073.45   1
   4  -4   7 26061.2 1042.08  -2
  -4   4   5 26061.2 1042.08   1
  -4   4   6 146.798 108.383   1
  -4   4   7 9113.19 706.456   1
  -4   5 -14 6261.16 178.715   1
  -4   5 -13 415.760 65.9562   1
  -4   5 -12 14578.1 495.049   1
  -4   5   5 13726.2 841.864   1
  -4   5   6 10318.7 540.768   1
  -4   6 -14 10768.0 308.962   1
  -4   6 -13 12305.3 386.797   1
  -4   6 -12 454.506 94.9722   1
  -3 -10  -1 374.087 65.8762   1
  -3 -10   0 5528.14 177.340   1
  -3 -10   1 11677.4 268.960   1
  -3 -10   2 6435.24 175.875   1
  -3 -10   3 11.4124 32.6949   1
  -3 -10   4 7919.83 202.340   1
  -3 -10   5 14282.2 333.335   1
  -3 -10   6 10181.2 271.981   1
  -3 -10   7 4200.33 250.804   1
  -3 -10   8 5156.23 254.900   1
  -3 -10   9 10613.7 333.107   1
  -3  -9  -3 2629.06 171.454   1
  -3  -9  -2 7183.53 306.578   1
  -3  -9  -1 7242.87 239.673   1
   3   9  -9 12275.6 405.937  -2
  -3  -9  -1 12275.6 405.937   1
  -3  -9   0 4632.03 292.832   1
  -3  -9   1 162.254 86.9775   1
  -3  -9   2 2377.82 164.386   1
  -3  -9   3 3207.00 192.614   1
  -3  -9   4 12159.1 362.011   1
  -3  -9   5 92.3233 53.9642   1
  -3  -9   6 12236.7 348.511   1
  -3  -9   7 16977.6 592.569   1
   3   9  -1 16915.3 624.710  -2
  -3  -9   7 16915.3 624.710   1
   3   9   0 5251.47 334.666  -2
  -3  -9   8 5251.47 334.666   1
   3   9   1 11416.6 300.755  -2
  -3  -9   9 11416.6 300.755   1
   3   9   2 10064.0 399.688  -2
  -3  -9  10 10064.0 399.688   1
   3   9   3 8824.26 339.324  -2
  -3  -9  11 8824.26 339.324   1
   3   8 -13 12237.4 401.657  -2
  -3  -8  -6 12237.4 401.657   1
   3   8 -12 11188.3 455.724  -2
  -3  -8  -5 11188.3 455.724   1
   3   8 -11 13735.1 305.314  -2
  -3  -8  -4 13735.1 305.314   1
   3   8 -10 22373.9 496.785  -2
  -3  -8  -3 22373.9 496.785   1
   3   8  -9 19868.5 716.666  -2
  -3  -8  -2 19868.5 716.666   1
   3   8  -8 1126.89 146.344  -2
  -3  -8  -1 1126.89 146.344   1
   3   8  -7 11721.9 539.541  -2
  -3  -8   0 11721.9 539.541   1
   3   8  -6 52942.6 879.509  -2
  -3  -8   1 52942.6 879.509   1
   3   8  -5 61457.5 1499.54  -2
  -3  -8   2 61457.5 1499.54   1
   3   8  -4 10146.1 642.391  -2
  -3  -8   3 10146.1 642.391   1
   3   8  -3 11272.9 486.543  -2
  -3  -8   4 11272.9 486.543   1
   3   8  -2 61764.0 1119.13  -2
  -3  -8   5 61764.0 1119.13   1
   3   8  -1 51017.7 766.650  -2
  -3  -8   6 51017.7 766.650   1
   3   8   0 12514.9 742.218  -2
  -3  -8   7 12514.9 742.218   1
   3   8   1 1282.18 253.307  -2
  -3  -8   8 1282.18 253.307   1
   3   8   2 16336.2 755.899  -2
  -3  -8   9 16336.2 755.899   1
   3   8   3 20243.6 792.789  -2
  -3  -8  10 20243.6 792.789   1
   3   8   4 10236.7 536.957  -2
  -3  -8  11 10236.7 536.957   1
   3   8   5 12059.7 492.353  -2
  -3  -8  12 12059.7 492.353   1
  -3  -8  13 12496.0 368.659   1
  -3  -7  -7 13425.6 449.139   1
  -3  -7  -6 5444.16 213.720   1
  -3  -7  -5 736.780 98.6570   1
  -3  -7  -4 8630.63 235.970   1
  -3  -7  -3 17450.3 302.794   1
  -3  -7  -2 4732.99 229.132   1
  -3  -7  -1 20737.2 467.672   1
  -3  -7   0 147.694 58.1392   1
  -3  -7   1 29563.6 582.841   1
  -3  -7   2 49367.8 968.709   1
  -3  -7   3 333.559 82.3461   1
  -3  -7   4 9926.78 357.922   1
  -3  -7   5 26665.7 567.806   1
  -3  -7   6 23191.9 528.720   1
  -3  -7   7 13417.6 575.363   1
  -3  -7   8 2910.81 280.210   1
  -3  -7   9 1553.99 211.898   1
  -3  -7  10 20210.8 690.132   1
  -3  -7  11 23818.8 715.656   1
  -3  -7  12-17.7696 43.3615   1
  -3  -7  13 10893.1 400.660   1
  -3  -6  -9 7348.55 293.002   1
  -3  -6  -8 2936.44 227.799   1
  -3  -6  -7 199.052 91.0375   1
  -3  -6  -6 3046.81 181.430   1
  -3  -6  -5 9692.65 326.330   1
  -3  -6  -4 19708.6 387.902   1
  -3  -6  -3 4202.40 180.910   1
  -3  -6  -2 8937.61 223.435   1
  -3  -6  -1 35820.8 746.871   1
  -3  -6   0 41022.6 785.722   1
  -3  -6   1 13365.6 395.350   1
  -3  -6   2 32346.3 478.734   1
  -3  -6   3 40737.2 678.998   1
  -3  -6   4 47409.1 838.710   1
  -3  -6   5 26240.0 634.381   1
  -3  -6   6 349.137 73.6154   1
  -3  -6   7 38922.2 657.036   1
  -3  -6   8 20511.8 705.391   1
  -3  -6   9 3012.87 278.502   1
  -3  -6  10 23.5451 66.5775   1
  -3  -6  11 6030.79 387.446   1
  -3  -6  12 29655.0 788.365   1
  -3  -6  13 5590.41 319.655   1
  -3  -6  14 530.724 95.0991   1
  -3  -5  -9 3326.82 244.327   1
  -3  -5  -8 8068.00 416.444   1
  -3  -5  -7 11110.0 521.148   1
  -3  -5  -6 4893.45 231.728   1
  -3  -5  -5 1109.87 122.623   1
  -3  -5  -4 5359.27 223.874   1
  -3  -5  -3 51158.0 609.965   1
  -3  -5  -2 7191.86 224.019   1
  -3  -5  -1 697.469 92.7345   1
  -3  -5   0 48491.7 702.615   1
  -3  -5   1 64435.5 794.382   1
  -3  -5   2 36745.1 671.540   1
  -3  -5   3 33.1124 36.3603   1
  -3  -5   4 3142.29 142.672   1
  -3  -5   5 10670.0 324.871   1
  -3  -5   6 16917.0 359.634   1
  -3  -5   7 21063.3 462.014   1
  -3  -5   8 5662.99 254.089   1
  -3  -5   9 36768.5 748.183   1
  -3  -5  10 7518.71 433.506   1
  -3  -5  11 232.388 103.874   1
  -3  -5  12 194.709 91.6840   1
  -3  -5  13 3628.27 275.247   1
  -3  -5  14 6316.84 313.416   1
   3   4 -15 7091.69 380.853  -2
  -3  -4 -11 7091.69 380.853   1
   3   4 -14 27186.7 865.405  -2
  -3  -4 -10 27186.7 865.405   1
   3   4 -13 8307.40 538.828  -2
  -3  -4  -9 8307.40 538.828   1
   3   4 -12 6754.07 373.207  -2
  -3  -4  -8 6754.07 373.207   1
   3   4 -11 1201.28 176.105  -2
  -3  -4  -7 1201.28 176.105   1
   3   4 -10 50159.4 1009.60  -2
  -3  -4  -6 50159.4 1009.60   1
   3   4  -9 14846.5 380.114  -2
  -3  -4  -5 14846.5 380.114   1
   3   4  -8 17624.6 503.989  -2
  -3  -4  -4 17624.6 503.989   1
   3   4  -7 30805.3 589.066  -2
  -3  -4  -3 30805.3 589.066   1
   3   4  -6 49937.6 714.546  -2
  -3  -4  -2 49937.6 714.546   1
   3   4  -5 49724.2 947.182  -2
  -3  -4  -1 49724.2 947.182   1
   3   4  -4 14590.7 870.652  -2
  -3  -4   0 14590.7 870.652   1
   3   4  -3 100637. 2415.70  -2
  -3  -4   1 100637. 2415.70   1
   3   4  -2 92710.2 2334.33  -2
  -3  -4   2 92710.2 2334.33   1
   3   4  -1 100388. 2450.56  -2
  -3  -4   3 100388. 2450.56   1
   3   4   0 15176.2 702.312  -2
  -3  -4   4 15176.2 702.312   1
   3   4   1 46498.5 671.648  -2
  -3  -4   5 46498.5 671.648   1
   3   4   2 49197.3 767.375  -2
  -3  -4   6 49197.3 767.375   1
   3   4   3 33923.2 741.502  -2
  -3  -4   7 33923.2 741.502   1
   3   4   4 19297.9 681.276  -2
  -3  -4   8 19297.9 681.276   1
   3   4   5 12548.9 718.817  -2
  -3  -4   9 12548.9 718.817   1
   3   4   6 46022.8 1406.01  -2
  -3  -4  10 46022.8 1406.01   1
   3   4   7 1267.12 258.118  -2
  -3  -4  11 1267.12 258.118   1
   3   4   8 5615.06 495.978  -2
  -3  -4  12 5615.06 495.978   1
   3   4   9 6248.92 491.464  -2
  -3  -4  13 6248.92 491.464   1
   3   4  10 21816.6 798.649  -2
  -3  -4  14 21816.6 798.649   1
  -3  -3 -12 4912.59 241.139   1
  -3  -3 -11 527.879 107.080   1
  -3  -3 -10 1159.23 160.990   1
  -3  -3  -9 695.412 136.452   1
  -3  -3  -8 66.3938 56.4435   1
  -3  -3  -7 1823.07 137.013   1
  -3  -3  -6 722.036 90.7740   1
  -3  -3  -5 4770.27 172.834   1
  -3  -3  -4 30538.6 406.434   1
  -3  -3  -3 20216.9 451.658   1
  -3  -3  -2 3980.74 246.470   1
  -3  -3  -1 837.107 148.814   1
  -3  -3   0 147.120 57.0285   1
  -3  -3   1 40233.4 707.155   1
  -3  -3   2 24767.3 799.228   1
  -3  -3   3 770.868 156.261   1
  -3  -3   4 91098.2 1598.69   1
  -3  -3   5 35491.4 1025.50   1
  -3  -3   6 128.166 50.2272   1
  -3  -3   7 19004.5 406.686   1
  -3  -3   8 40927.1 634.049   1
  -3  -3   9 24803.7 614.829   1
  -3  -3  10 11519.1 524.859   1
  -3  -3  11 298.457 107.562   1
  -3  -3  12 2605.88 261.758   1
  -3  -3  13 14795.3 561.974   1
  -3  -3  14 329.162 94.0259   1
  -3  -2 -13 1711.23 139.299   1
  -3  -2 -12 2944.86 218.345   1
  -3  -2 -11 7856.31 393.526   1
  -3  -2 -10 11834.9 510.571   1
  -3  -2  -9 1938.91 219.928   1
  -3  -2  -8 11293.2 421.357   1
  -3  -2  -7 66964.6 748.809   1
  -3  -2  -6 68201.0 714.531   1
  -3  -2  -5 22524.0 587.707   1
  -3  -2  -1 9618.55 305.008   1
  -3  -2   0 975.546 102.672   1
  -3  -2   1 12105.7 335.262   1
  -3  -2   2 20634.5 660.258   1
  -3  -2   3 106414. 1563.05   1
  -3  -2   4 3943.10 223.509   1
  -3  -2   5 18380.4 392.244   1
  -3  -2   6 26606.2 502.412   1
  -3  -2   7 32758.9 514.043   1
  -3  -2   8 4417.56 246.628   1
  -3  -2   9 5527.98 291.027   1
  -3  -2  10 24567.3 628.667   1
  -3  -2  11 20168.2 697.695   1
  -3  -2  12 28777.9 825.477   1
  -3  -2  13 101.289 94.8409   1
  -3  -2  14 8813.17 392.616   1
  -3  -1 -13 12613.6 411.805   1
  -3  -1 -12 2891.47 237.716   1
  -3  -1 -11 141.139 78.0488   1
  -3  -1 -10 12494.2 532.210   1
  -3  -1  -9 39471.7 937.449   1
  -3  -1  -8 23266.8 578.492   1
  -3  -1  -7 9516.14 349.312   1
  -3  -1  -6 40060.6 664.250   1
  -3  -1  -1 7963.62 343.986   1
  -3  -1   0 91911.9 814.243   1
  -3  -1   1 31510.5 479.082   1
  -3  -1   2 10592.0 297.598   1
  -3  -1   3 31721.5 561.700   1
  -3  -1   4 43682.0 708.895   1
  -3  -1   5 9479.07 272.492   1
  -3  -1   6 3080.90 170.101   1
  -3  -1   7 10240.8 615.320   1
  -3  -1   8 1093.70 235.286   1
  -3  -1   9 17094.8 906.764   1
  -3  -1  10 6831.17 336.996   1
  -3  -1  11 998.834 178.527   1
  -3  -1  12 9351.93 475.020   1
  -3  -1  13 21613.2 674.384   1
  -3  -1  14 2084.74 198.876   1
  -3   0 -14 49.2311 43.3005   1
   3   0 -14 20512.6 529.990  -2
  -3   0 -13 20512.6 529.990   1
   3   0 -13 29667.4 722.235  -2
  -3   0 -12 29667.4 722.235   1
   3   0 -12 7301.82 388.957  -2
  -3   0 -11 7301.82 388.957   1
   3   0 -11 22222.8 470.037  -2
  -3   0 -10 22222.8 470.037   1
   3   0 -10 52935.3 704.695  -2
  -3   0  -9 52935.3 704.695   1
   3   0  -9 83915.1 1242.55  -2
  -3   0  -8 83915.1 1242.55   1
   3   0  -8 32720.2 597.558  -2
  -3   0  -7 32720.2 597.558   1
   3   0  -7 7406.78 265.946  -2
  -3   0  -6 7406.78 265.946   1
   3   0  -6 46106.2 1134.85  -2
  -3   0  -5 46106.2 1134.85   1
  -3   0   0 49796.2 681.926   1
   3   0  -1 132001. 1262.04  -2
  -3   0   0 132001. 1262.04   1
   3   0   0 126081. 1329.17  -2
  -3   0   1 126081. 1329.17   1
   3   0   1 58310.1 980.807  -2
  -3   0   2 58310.1 980.807   1
   3   0   2 60111.5 1050.04  -2
  -3   0   3 60111.5 1050.04   1
   3   0   3 207260. 2076.27  -2
  -3   0   4 207260. 2076.27   1
   3   0   4 19426.8 682.839  -2
  -3   0   5 19426.8 682.839   1
   3   0   5 59823.3 1275.36  -2
  -3   0   6 59823.3 1275.36   1
   3   0   6 6836.20 462.487  -2
  -3   0   7 6836.20 462.487   1
   3   0   9 64748.6 1765.12  -2
  -3   0  10 64748.6 1765.12   1
   3   0  11 7168.67 402.465  -2
  -3   0  12 7168.67 402.465   1
   3   0  12 32174.7 771.987  -2
  -3   0  13 32174.7 771.987   1
  -3   0  14 18351.6 531.192   1
  -3   1 -14 2130.89 159.372   1
  -3   1 -13 4343.65 261.547   1
  -3   1 -12 496.123 114.568   1
  -3   1 -11 2936.45 250.554   1
  -3   1 -10 1408.24 182.064   1
  -3   1  -9 12118.1 474.519   1
  -3   1   0 31141.4 640.488   1
   3  -1   1 171291. 1579.49  -2
  -3   1   1 171291. 1579.49   1
   3  -1   2 174803. 1731.27  -2
  -3   1   2 174803. 1731.27   1
   3  -1   3 19033.2 619.266  -2
  -3   1   3 19033.2 619.266   1
  -3   1   4 4534.65 341.235   1
  -3   1   5 3069.09 304.288   1
  -3   1   6 182.715 105.202   1
  -3   1   7 79776.8 1681.24   1
  -3   1  13 480.092 117.559   1
  -3   1  14 91.1056 63.1322   1
  -3   2 -14 124.429 56.6325   1
  -3   2 -13 8700.16 385.675   1
  -3   2 -12 2759.89 243.254   1
  -3   2 -11 433.563 118.188   1
  -3   2 -10 3560.08 270.862   1
  -3   2  -9 20957.9 629.094   1
  -3   2   0 50904.9 878.683   1
  -3   2   2 30726.4 741.102   1
  -3   2   3 6578.00 380.330   1
  -3   2   4 41654.6 1052.21   1
  -3   2   5 43321.3 836.210   1
  -3   2   6 20060.6 850.283   1
  -3   2   7 758.970 192.165   1
  -3   2  13 6553.33 335.718   1
  -3   2  14 338.514 74.3702   1
  -3   3 -15 4617.87 209.758   1
  -3   3 -14 7282.61 213.678   1
  -3   3 -13 1172.67 103.522   1
  -3   3 -12 209.285 85.0785   1
  -3   3 -11 37160.7 871.141   1
  -3   3 -10 44587.5 932.464   1
  -3   3  -9 2644.60 225.728   1
  -3   3   2 85206.1 1356.33   1
  -3   3   3 4642.74 353.169   1
  -3   3   4 18547.4 769.730   1
  -3   3   5 9157.80 585.597   1
  -3   3   6 18170.9 887.307   1
  -3   3   7 51778.8 1513.08   1
  -3   3  13 336.602 83.1051   1
  -3   4 -15 27.5833 39.5040   1
  -3   4 -14 361.707 58.5769   1
  -3   4 -13 12810.7 323.526   1
  -3   4 -12 4886.55 311.083   1
  -3   4 -11 9396.26 438.626   1
  -3   4 -10 37397.1 854.627   1
  -3   4  -9 23186.9 640.690   1
  -3   4   3 34056.9 1037.41   1
  -3   4   4 24775.8 955.831   1
  -3   4   5 25908.9 1050.55   1
  -3   4   6 1894.43 314.587   1
  -3   4   7 8683.15 486.601   1
   3  -5 -11 4052.00 182.546  -2
  -3   5 -14 4052.00 182.546   1
   3  -5 -10 16080.1 398.812  -2
  -3   5 -13 16080.1 398.812   1
   3  -5   6 23960.8 1200.61  -2
  -3   5   3 23960.8 1200.61   1
   3  -5   7 28263.1 1424.67  -2
  -3   5   4 28263.1 1424.67   1
   3  -5   8 58587.4 2061.18  -2
  -3   5   5 58587.4 2061.18   1
   3  -5   9 12449.7 990.377  -2
  -3   5   6 12449.7 990.377   1
  -3   6 -14 10951.4 345.387   1
  -3   6 -13 9714.42 369.420   1
  -3   6 -12 1988.83 185.422   1
  -3   6   3 29287.6 1170.89   1
  -3   6   4 26094.2 1161.25   1
  -3   6   5 1604.45 320.376   1
  -3   7 -14 620.576 83.5263   1
  -3   7 -13 5327.12 256.504   1
  -3   7   3 4451.03 509.064   1
   2  11  -7 13690.4 299.544  -2
  -2 -11   2 13690.4 299.544   1
   2  11  -6 11016.4 226.346  -2
  -2 -11   3 11016.4 226.346   1
   2  11  -5 8957.79 204.602  -2
  -2 -11   4 8957.79 204.602   1
   2  11  -4 9752.31 229.173  -2
  -2 -11   5 9752.31 229.173   1
   2  11  -3 11445.9 237.510  -2
  -2 -11   6 11445.9 237.510   1
   2  11  -2 14267.4 431.341  -2
  -2 -11   7 14267.4 431.341   1
  -2 -10  -2 5745.86 243.167   1
  -2 -10  -1 656.079 71.9483   1
  -2 -10   0 8049.06 237.996   1
  -2 -10   1 7218.75 191.424   1
  -2 -10   2 81.6038 39.2053   1
  -2 -10   3 900.011 81.1157   1
  -2 -10   4 10727.7 253.201   1
  -2 -10   5 19000.6 412.142   1
  -2 -10   6 6072.52 230.288   1
  -2 -10   7 80.4055 59.7638   1
  -2 -10   8 6399.94 311.980   1
  -2 -10   9 23646.0 551.973   1
  -2 -10  10 4533.43 229.040   1
  -2  -9  -4 2554.25 130.710   1
  -2  -9  -3 1709.12 157.528   1
  -2  -9  -2 4944.35 200.664   1
  -2  -9  -1 19299.3 336.816   1
  -2  -9   0 219.913 65.4285   1
  -2  -9   1 2106.63 128.647   1
  -2  -9   2 9190.32 320.575   1
  -2  -9   3 12039.6 372.804   1
  -2  -9   4 13827.1 400.058   1
  -2  -9   5 285.188 75.2967   1
  -2  -9   6 29313.2 461.999   1
  -2  -9   7 16166.4 344.362   1
  -2  -9   8 4510.06 320.836   1
  -2  -9   9 4741.76 214.275   1
  -2  -9  10 14821.3 347.001   1
  -2  -9  11 12536.5 435.700   1
  -2  -8  -7 1794.61 152.081   1
  -2  -8  -6 805.464 123.506   1
  -2  -8  -5 2547.94 147.237   1
  -2  -8  -4 17711.8 324.990   1
  -2  -8  -3 4350.66 171.527   1
  -2  -8  -2 606.563 93.6651   1
  -2  -8  -1 639.686 127.470   1
  -2  -8   0 19837.3 436.235   1
  -2  -8   1 13211.4 386.703   1
  -2  -8   2 590.496 97.6463   1
  -2  -8   3 3507.01 207.816   1
  -2  -8   4 1964.52 131.562   1
  -2  -8   5 4325.63 188.598   1
  -2  -8   6 1855.94 125.104   1
  -2  -8   7 5379.67 371.677   1
  -2  -8   8 9894.13 493.777   1
  -2  -8   9 29070.7 546.941   1
  -2  -8  10 189.471 86.6186   1
  -2  -8  11 2207.33 221.185   1
  -2  -8  12 14320.7 479.296   1
   2   7 -14 12131.4 556.117  -2
  -2  -7  -8 12131.4 556.117   1
   2   7 -13 14156.2 689.646  -2
  -2  -7  -7 14156.2 689.646   1
   2   7 -12 11362.8 425.268  -2
  -2  -7  -6 11362.8 425.268   1
   2   7 -11 8082.40 309.261  -2
  -2  -7  -5 8082.40 309.261   1
   2   7 -10 33556.1 644.902  -2
  -2  -7  -4 33556.1 644.902   1
   2   7  -9 68038.7 1165.86  -2
  -2  -7  -3 68038.7 1165.86   1
   2   7  -8 1657.03 157.057  -2
  -2  -7  -2 1657.03 157.057   1
   2   7  -7 2310.51 213.433  -2
  -2  -7  -1 2310.51 213.433   1
   2   7  -6 49129.2 1001.78  -2
  -2  -7   0 49129.2 1001.78   1
   2   7  -5 47877.0 868.393  -2
  -2  -7   1 47877.0 868.393   1
   2   7  -4 25063.6 526.149  -2
  -2  -7   2 25063.6 526.149   1
   2   7  -3 586.183 107.728  -2
  -2  -7   3 586.183 107.728   1
   2   7  -2 24922.7 599.801  -2
  -2  -7   4 24922.7 599.801   1
   2   7  -1 47653.9 758.413  -2
  -2  -7   5 47653.9 758.413   1
   2   7   0 53418.7 807.169  -2
  -2  -7   6 53418.7 807.169   1
   2   7   1 2178.88 264.165  -2
  -2  -7   7 2178.88 264.165   1
   2   7   2 1409.76 276.390  -2
  -2  -7   8 1409.76 276.390   1
   2   7   3 63250.5 1679.02  -2
  -2  -7   9 63250.5 1679.02   1
   2   7   4 30861.8 1155.39  -2
  -2  -7  10 30861.8 1155.39   1
   2   7   5 7605.03 557.787  -2
  -2  -7  11 7605.03 557.787   1
   2   7   6 8216.88 544.035  -2
  -2  -7  12 8216.88 544.035   1
  -2  -6  -9 11819.2 415.585   1
  -2  -6  -8 1429.75 178.810   1
  -2  -6  -7 1038.77 175.270   1
  -2  -6  -6 5772.01 252.530   1
  -2  -6  -5 17781.5 346.047   1
  -2  -6  -4 50599.9 579.417   1
  -2  -6  -3 151.591 50.8076   1
  -2  -6  -2 25899.0 389.057   1
  -2  -6  -1 6122.21 198.449   1
  -2  -6   0 28991.0 392.249   1
  -2  -6   1 46166.5 613.866   1
  -2  -6   2 1883.70 129.434   1
  -2  -6   3 14686.4 439.810   1
  -2  -6   4 59289.3 769.210   1
  -2  -6   5 10068.8 285.634   1
  -2  -6   6 14208.8 373.060   1
  -2  -6   7 27352.7 530.585   1
  -2  -6   8 2492.32 171.670   1
  -2  -6   9 25699.3 782.571   1
  -2  -6  10 781.689 155.615   1
  -2  -6  11 5645.52 366.510   1
  -2  -6  12 11976.5 509.117   1
  -2  -5  -8 66876.1 1236.38   1
  -2  -5  -7 17941.0 441.346   1
  -2  -5  -6 511.956 88.8852   1
  -2  -5  -5 10102.9 275.192   1
  -2  -5  -4 18593.1 291.965   1
  -2  -5  -3 35106.2 446.872   1
  -2  -5  -2 16064.2 310.362   1
  -2  -5  -1 257.221 57.2810   1
  -2  -5   0 76214.8 714.418   1
  -2  -5   1 266771. 2310.39   1
  -2  -5   2 40547.5 1292.53   1
  -2  -5   3 10851.5 670.341   1
  -2  -5   4 47146.0 620.929   1
  -2  -5   5 30730.7 511.727   1
  -2  -5   6 46155.8 620.779   1
  -2  -5   7 714.490 91.4734   1
  -2  -5   8 126.826 56.3772   1
  -2  -5   9 9536.38 382.080   1
  -2  -5  10 52589.0 1103.37   1
  -2  -5  11 202.610 97.8741   1
  -2  -5  12 9412.95 463.875   1
  -2  -5  13 12084.5 486.791   1
  -2  -4 -11 12992.1 426.801   1
  -2  -4 -10 8062.76 265.181   1
  -2  -4  -9 10141.0 317.639   1
  -2  -4  -8 212.220 51.6529   1
  -2  -4  -7 5183.43 193.274   1
  -2  -4  -6 561.071 97.1081   1
  -2  -4  -5 3091.39 151.385   1
  -2  -4  -4 572.439 73.4334   1
  -2  -4  -3 3233.44 125.194   1
  -2  -4  -2 36207.6 611.762   1
  -2  -4  -1 77982.9 750.834   1
  -2  -4   0 16.0747 30.7171   1
  -2  -4   1 83111.7 1649.93   1
  -2  -4   2 133517. 1387.20   1
  -2  -4   3 1517.82 156.190   1
  -2  -4   4 9300.65 369.009   1
  -2  -4   5 31533.7 682.343   1
  -2  -4   6 63067.1 930.829   1
  -2  -4   7 71658.1 763.716   1
  -2  -4   8 3467.61 183.007   1
  -2  -4   9 539.166 130.127   1
  -2  -4  10 27062.3 780.760   1
  -2  -4  11 32428.2 868.512   1
  -2  -4  12 368.987 116.520   1
  -2  -4  13 12679.6 511.307   1
   2   3 -15 7473.85 321.918  -2
  -2  -3 -12 7473.85 321.918   1
   2   3 -14 9154.36 284.558  -2
  -2  -3 -11 9154.36 284.558   1
   2   3 -13 30585.8 557.091  -2
  -2  -3 -10 30585.8 557.091   1
   2   3 -12 43808.2 698.901  -2
  -2  -3  -9 43808.2 698.901   1
   2   3 -11 19610.9 457.552  -2
  -2  -3  -8 19610.9 457.552   1
   2   3 -10 148.970 60.6386  -2
  -2  -3  -7 148.970 60.6386   1
   2   3  -9 35799.8 522.340  -2
  -2  -3  -6 35799.8 522.340   1
   2   3  -8 53537.9 531.964  -2
  -2  -3  -5 53537.9 531.964   1
   2   3  -7 67448.1 1456.74  -2
  -2  -3  -4 67448.1 1456.74   1
   2   3  -6 7772.56 488.879  -2
  -2  -3  -3 7772.56 488.879   1
   2   3  -5 114609. 1736.66  -2
  -2  -3  -2 114609. 1736.66   1
   2   3  -4 117061. 1551.20  -2
  -2  -3  -1 117061. 1551.20   1
  -2  -3   0 17880.7 562.218   1
   2   3  -3 45430.6 928.100  -2
  -2  -3   0 45430.6 928.100   1
   2   3  -2 15896.8 374.153  -2
  -2  -3   1 15896.8 374.153   1
   2   3  -1 16914.3 603.869  -2
  -2  -3   2 16914.3 603.869   1
   2   3   0 45693.8 961.185  -2
  -2  -3   3 45693.8 961.185   1
   2   3   1 117666. 1601.23  -2
  -2  -3   4 117666. 1601.23   1
   2   3   2 108888. 1559.68  -2
  -2  -3   5 108888. 1559.68   1
  -2  -3   6 4137.76 324.263   1
   2   3   3 7972.60 334.076  -2
  -2  -3   6 7972.60 334.076   1
   2   3   4 52008.8 713.166  -2
  -2  -3   7 52008.8 713.166   1
   2   3   5 51080.1 800.864  -2
  -2  -3   8 51080.1 800.864   1
   2   3   6 36312.3 707.601  -2
  -2  -3   9 36312.3 707.601   1
   2   3   7 182.462 91.7999  -2
  -2  -3  10 182.462 91.7999   1
   2   3   8 21701.5 701.130  -2
  -2  -3  11 21701.5 701.130   1
   2   3   9 43904.3 994.664  -2
  -2  -3  12 43904.3 994.664   1
   2   3  10 31883.8 792.927  -2
  -2  -3  13 31883.8 792.927   1
  -2  -2 -13 165.844 62.0079   1
  -2  -2 -12 8481.36 264.974   1
  -2  -2 -11 27473.2 520.067   1
  -2  -2 -10 14270.1 387.592   1
  -2  -2  -9 298.505 106.446   1
  -2  -2  -8 11971.4 315.033   1
  -2  -2  -7 38588.0 530.892   1
  -2  -2  -6 16946.0 276.125   1
  -2  -2  -3 81320.2 1387.13   1
  -2  -2  -2 87852.0 1386.00   1
  -2  -2  -1 13454.8 452.373   1
  -2  -2   0 48745.1 582.711   1
  -2  -2   1 77760.9 732.752   1
  -2  -2   2 113254. 1352.70   1
  -2  -2   3 1001.06 141.799   1
   2   2   1 14495.6 480.212  -2
  -2  -2   3 14495.6 480.212   1
  -2  -2   4 3166.03 261.057   1
   2   2   2 84310.6 1202.64  -2
  -2  -2   4 84310.6 1202.64   1
  -2  -2   5 909.660 73.4528   1
  -2  -2   6 48141.9 607.942   1
  -2  -2   7 7085.79 324.088   1
  -2  -2   8 1753.68 153.178   1
  -2  -2   9 26015.5 596.620   1
  -2  -2  10 23502.7 592.836   1
  -2  -2  11 4948.77 344.306   1
  -2  -2  12 3187.19 275.746   1
  -2  -2  13 276.702 102.259   1
  -2  -1 -14 9850.44 330.809   1
  -2  -1 -13 8937.41 383.980   1
  -2  -1 -12 1575.96 128.795   1
  -2  -1 -11 20248.4 464.217   1
  -2  -1 -10 3996.62 211.260   1
  -2  -1  -9 20382.6 411.773   1
  -2  -1  -8 10141.5 275.989   1
  -2  -1  -7 513.191 65.3393   1
  -2  -1  -6 10872.7 623.680   1
  -2  -1  -5 40085.3 1089.43   1
  -2  -1  -3 16.2100 42.6922   1
  -2  -1  -1 48380.9 711.885   1
  -2  -1   0 27878.4 375.230   1
  -2  -1   1 42321.2 466.678   1
  -2  -1   2 1447.56 101.345   1
  -2  -1   3 33249.6 508.433   1
  -2  -1   4 37446.2 452.186   1
  -2  -1   5 10551.0 307.679   1
  -2  -1   6 51868.1 737.267   1
  -2  -1   8 6313.06 496.195   1
  -2  -1   9 3306.11 387.918   1
  -2  -1  10 1028.43 257.295   1
  -2  -1  11 1814.20 218.416   1
  -2  -1  12 8907.28 452.414   1
  -2  -1  13 2756.47 245.999   1
  -2   0 -14 62.6506 52.6635   1
  -2   0 -13 220.071 82.6481   1
  -2   0 -12 15622.9 394.001   1
  -2   0 -11 11469.9 279.209   1
  -2   0 -10 34.8905 30.2378   1
  -2   0  -9 937.743 67.9918   1
  -2   0  -8 37868.0 502.002   1
  -2   0  -7 53464.6 733.836   1
  -2   0  -6 4333.81 369.293   1
  -2   0  -5 943.157 163.798   1
  -2   0  -1 1004.10 89.9121   1
  -2   0   0 68205.9 367.875   1
  -2   0   1 37929.9 628.424   1
  -2   0   2 20563.2 519.645   1
  -2   0   3 9217.05 236.200   1
  -2   0   4 39685.4 538.119   1
  -2   0   5 12484.0 508.869   1
  -2   0   6 52970.1 1150.00   1
  -2   0  10 5440.48 561.349   1
  -2   0  13 6513.64 366.490   1
  -2   1 -14 4477.12 248.791   1
  -2   1 -13 350.372 71.0059   1
  -2   1 -12 430.417 79.0261   1
  -2   1 -11 34419.6 480.227   1
  -2   1 -10 551.997 69.0815   1
  -2   1  -9 14623.9 357.667   1
  -2   1  -8 344.505 83.9718   1
  -2   1  -7 91980.0 1677.09   1
  -2   1  -6 184269. 2172.06   1
  -2   1  -5 39139.6 904.986   1
  -2   1  -4 624.335 113.865   1
  -2   1  -1 2996.01 139.228   1
  -2   1   0 32555.7 328.541   1
  -2   1   1 9521.19 290.484   1
  -2   1   2 777143. 3115.30   1
  -2   1   3 78137.7 1133.61   1
  -2   1   4 1524.20 191.248   1
  -2   1   5 890.869 158.745   1
  -2   1   6 9252.94 504.373   1
  -2   1  13 2144.72 208.068   1
   2  -2 -14 1989.09 157.972  -2
  -2   2 -15 1989.09 157.972   1
   2  -2 -13 6654.71 345.834  -2
  -2   2 -14 6654.71 345.834   1
   2  -2 -12 46227.5 993.394  -2
  -2   2 -13 46227.5 993.394   1
   2  -2 -11 15358.6 451.584  -2
  -2   2 -12 15358.6 451.584   1
   2  -2 -10 52086.6 797.751  -2
  -2   2 -11 52086.6 797.751   1
   2  -2  -9 43955.5 707.576  -2
  -2   2 -10 43955.5 707.576   1
   2  -2  -8 19649.7 652.689  -2
  -2   2  -9 19649.7 652.689   1
   2  -2   4 105213. 1685.22  -2
  -2   2   3 105213. 1685.22   1
   2  -2   5 41297.6 1220.37  -2
  -2   2   4 41297.6 1220.37   1
   2  -2   6 6823.66 507.495  -2
  -2   2   5 6823.66 507.495   1
   2  -2   7 15482.5 902.968  -2
  -2   2   6 15482.5 902.968   1
   2  -2  14 6580.83 388.638  -2
  -2   2  13 6580.83 388.638   1
  -2   3 -15 1983.07 158.729   1
  -2   3 -14 1167.01 99.4234   1
  -2   3 -13 172.546 48.4357   1
  -2   3 -12 2086.91 154.687   1
  -2   3 -11 41260.7 644.071   1
  -2   3 -10 191.936 60.2334   1
  -2   3  -9 688.010 87.3013   1
  -2   3  -8 34168.5 700.395   1
  -2   3   3 1919.23 223.779   1
  -2   3   4 3476.71 327.244   1
  -2   3   5 6379.45 481.138   1
  -2   3   6 37355.5 1221.04   1
  -2   3   7 13954.6 805.811   1
  -2   4 -15 1436.85 90.9195   1
  -2   4 -14 3962.81 140.355   1
  -2   4 -13 2612.91 128.387   1
  -2   4 -12 5337.92 187.015   1
  -2   4 -11 1015.13 110.799   1
  -2   4 -10 226.663 62.4466   1
  -2   4  -9 88.6923 46.8145   1
  -2   4   4 5858.16 458.097   1
  -2   4   5 12922.8 727.819   1
  -2   4   6 2164.46 340.251   1
  -2   4   7 18828.0 989.523   1
  -2   5 -15 5870.67 171.996   1
  -2   5 -14 118.634 34.2692   1
  -2   5 -13 1739.68 105.209   1
  -2   5 -12 354.416 72.0258   1
  -2   5 -11 14087.0 541.501   1
  -2   5 -10 3739.57 281.644   1
  -2   5   4 7822.33 597.313   1
  -2   5   5 12098.4 762.934   1
  -2   5   6 35543.7 1365.50   1
  -2   5  11 10835.6 380.423   1
   2  -6 -11 2592.82 203.440  -2
  -2   6 -15 2592.82 203.440   1
   2  -6 -10 6201.78 263.677  -2
  -2   6 -14 6201.78 263.677   1
   2  -6  -9 5885.61 293.324  -2
  -2   6 -13 5885.61 293.324   1
   2  -6  -8 12770.5 458.640  -2
  -2   6 -12 12770.5 458.640   1
   2  -6  -7 47024.5 898.595  -2
  -2   6 -11 47024.5 898.595   1
   2  -6  -6 45815.9 1308.21  -2
  -2   6 -10 45815.9 1308.21   1
   2  -6   8 6724.31 792.825  -2
  -2   6   4 6724.31 792.825   1
   2  -6   9 49614.5 2215.75  -2
  -2   6   5 49614.5 2215.75   1
   2  -6  15 3136.18 216.089  -2
  -2   6  11 3136.18 216.089   1
  -2   7 -14 1967.68 107.212   1
  -2   7 -13 8024.52 239.745   1
  -2   7 -12 3799.16 269.455   1
  -2   7 -11 528.476 123.459   1
  -2   8 -13 2233.20 178.808   1
  -2   8 -12 4805.22 282.153   1
  -2   8 -11 20247.6 614.812   1
  -2   9 -12 1496.28 150.657   1
  -2   9 -11 9664.41 395.790   1
   2 -10  -4 12051.3 444.890  -2
  -2  10 -11 12051.3 444.890   1
  -1 -11   0 236.753 64.2789   1
  -1 -11   1 523.158 91.3749   1
  -1 -11   2 4888.23 147.808   1
  -1 -11   3 7973.71 192.507   1
  -1 -11   4 2517.16 142.776   1
  -1 -11   5 693.368 81.9388   1
  -1 -11   6 2005.48 123.237   1
   1  11  -3 10493.9 352.529  -2
  -1 -11   6 10493.9 352.529   1
  -1 -11   7 4994.98 181.793   1
  -1 -11   8 2951.10 190.923   1
  -1 -11   9 9.84149 46.5603   1
   1  10 -11 1879.02 197.279  -2
  -1 -10  -3 1879.02 197.279   1
   1  10 -10 8606.67 265.472  -2
  -1 -10  -2 8606.67 265.472   1
   1  10  -9 10821.0 379.945  -2
  -1 -10  -1 10821.0 379.945   1
   1  10  -8 27364.4 528.136  -2
  -1 -10   0 27364.4 528.136   1
   1  10  -7 9143.64 269.922  -2
  -1 -10   1 9143.64 269.922   1
   1  10  -6 5581.61 257.117  -2
  -1 -10   2 5581.61 257.117   1
   1  10  -5 16400.0 439.132  -2
  -1 -10   3 16400.0 439.132   1
   1  10  -4 31942.5 609.030  -2
  -1 -10   4 31942.5 609.030   1
   1  10  -3 17444.1 556.627  -2
  -1 -10   5 17444.1 556.627   1
   1  10  -2 5674.25 314.600  -2
  -1 -10   6 5674.25 314.600   1
   1  10  -1 9351.33 389.655  -2
  -1 -10   7 9351.33 389.655   1
   1  10   0 26509.7 874.239  -2
  -1 -10   8 26509.7 874.239   1
   1  10   1 10389.1 529.594  -2
  -1 -10   9 10389.1 529.594   1
   1  10   2 7256.54 416.206  -2
  -1 -10  10 7256.54 416.206   1
   1  10   3 1338.33 173.633  -2
  -1 -10  11 1338.33 173.633   1
  -1  -9  -5 84.7250 57.6788   1
  -1  -9  -4 252.585 57.5322   1
  -1  -9  -3 1466.47 96.3067   1
  -1  -9  -2 13914.6 352.106   1
  -1  -9  -1 5931.99 239.581   1
  -1  -9   0 691.121 142.282   1
  -1  -9   1 1939.53 126.413   1
  -1  -9   2 3501.62 170.004   1
  -1  -9   3 10772.1 293.297   1
  -1  -9   4 115.649 49.7253   1
  -1  -9   5 588.993 78.2808   1
  -1  -9   6 7780.58 241.688   1
   1   9  -1 10086.0 486.789  -2
  -1  -9   6 10086.0 486.789   1
  -1  -9   7 22440.9 688.269   1
   1   9   0 19832.2 661.250  -2
  -1  -9   7 19832.2 661.250   1
  -1  -9   8 19258.4 448.253   1
  -1  -9   9 7300.26 269.971   1
  -1  -9  10 5252.39 302.617   1
  -1  -9  11 4624.10 263.852   1
  -1  -8  -7 450.603 95.7083   1
  -1  -8  -6 4468.63 294.661   1
  -1  -8  -5 8923.78 286.976   1
  -1  -8  -4 4532.87 175.590   1
  -1  -8  -3 752.301 71.2196   1
  -1  -8  -2 3033.22 132.004   1
  -1  -8  -1 5435.25 240.280   1
  -1  -8   0 881.209 101.423   1
  -1  -8   1 983.758 115.213   1
  -1  -8   2 22369.2 450.714   1
  -1  -8   3 40706.0 608.045   1
  -1  -8   4 24587.0 342.739   1
  -1  -8   5 5040.26 195.658   1
  -1  -8   6 435.076 67.7569   1
  -1  -8   7 2234.72 237.777   1
  -1  -8   8 23082.7 734.020   1
  -1  -8   9 24962.8 512.211   1
  -1  -8  10 221.206 69.8254   1
  -1  -8  14 83.1407 56.1415   1
  -1  -7  -9 1221.57 116.612   1
  -1  -7  -8 9637.00 400.833   1
  -1  -7  -7 9789.56 451.863   1
  -1  -7  -6 7498.92 219.845   1
  -1  -7  -5 1020.04 92.4729   1
  -1  -7  -4 5868.04 205.018   1
  -1  -7  -3 23494.1 344.883   1
  -1  -7  -2 22602.6 368.508   1
  -1  -7  -1 11592.5 458.820   1
  -1  -7   0 10348.8 296.585   1
  -1  -7   1 18381.9 514.512   1
  -1  -7   2 8442.58 270.414   1
  -1  -7   3 18771.5 318.802   1
  -1  -7   4 7155.49 198.932   1
  -1  -7   5 38109.2 429.316   1
  -1  -7   6 38947.5 572.295   1
  -1  -7   7 2430.58 200.513   1
  -1  -7   8 7229.79 341.925   1
  -1  -7   9 9968.58 323.023   1
  -1  -7  10 33109.6 862.025   1
   1   6 -15 11219.1 340.181  -2
  -1  -6 -10 11219.1 340.181   1
   1   6 -13 13525.9 553.184  -2
  -1  -6  -8 13525.9 553.184   1
   1   6 -12 19275.9 719.212  -2
  -1  -6  -7 19275.9 719.212   1
   1   6 -11 30561.5 493.864  -2
  -1  -6  -6 30561.5 493.864   1
   1   6 -10 17317.4 309.663  -2
  -1  -6  -5 17317.4 309.663   1
   1   6  -9 7473.39 210.844  -2
  -1  -6  -4 7473.39 210.844   1
   1   6  -8 6643.95 201.539  -2
  -1  -6  -3 6643.95 201.539   1
   1   6  -7 89236.6 725.190  -2
  -1  -6  -2 89236.6 725.190   1
   1   6  -6 41587.3 728.975  -2
  -1  -6  -1 41587.3 728.975   1
   1   6  -5 11613.9 291.888  -2
  -1  -6   0 11613.9 291.888   1
   1   6  -4 26358.6 376.601  -2
  -1  -6   1 26358.6 376.601   1
   1   6  -3 14586.5 265.201  -2
  -1  -6   2 14586.5 265.201   1
   1   6  -2 14713.6 323.186  -2
  -1  -6   3 14713.6 323.186   1
   1   6  -1 30673.9 426.266  -2
  -1  -6   4 30673.9 426.266   1
   1   6   0 12238.5 267.138  -2
  -1  -6   5 12238.5 267.138   1
   1   6   1 43972.1 871.549  -2
  -1  -6   6 43972.1 871.549   1
   1   6   2 96651.5 1318.21  -2
  -1  -6   7 96651.5 1318.21   1
   1   6   3 5942.46 346.913  -2
  -1  -6   8 5942.46 346.913   1
   1   6   4 6188.98 354.811  -2
  -1  -6   9 6188.98 354.811   1
   1   6   5 14436.7 648.506  -2
  -1  -6  10 14436.7 648.506   1
  -1  -5  -9 417.288 110.182   1
  -1  -5  -8 12036.3 363.390   1
  -1  -5  -7 11800.2 244.154   1
  -1  -5  -6 120.027 43.2009   1
   1   5 -10 4906.65 308.411  -2
  -1  -5  -6 4906.65 308.411   1
  -1  -5  -5 12262.9 241.653   1
   1   5  -9 24939.1 452.143  -2
  -1  -5  -5 24939.1 452.143   1
  -1  -5  -4 21505.0 318.032   1
   1   5  -8 86999.7 799.123  -2
  -1  -5  -4 86999.7 799.123   1
  -1  -5  -3 21425.5 317.154   1
   1   5  -7 31204.1 641.937  -2
  -1  -5  -3 31204.1 641.937   1
  -1  -5  -2 10880.5 238.353   1
   1   5  -6 18736.2 343.595  -2
  -1  -5  -2 18736.2 343.595   1
  -1  -5  -1 385.754 60.3505   1
  -1  -5   0 20753.0 389.934   1
  -1  -5   1 140186. 1215.14   1
  -1  -5   2 4134.38 264.600   1
  -1  -5   3 15948.4 758.012   1
  -1  -5   4 9011.83 374.769   1
  -1  -5   5 22469.5 395.594   1
  -1  -5   6 7369.08 330.990   1
   1   5   2 19696.4 535.872  -2
  -1  -5   6 19696.4 535.872   1
  -1  -5   7 8833.18 384.764   1
   1   5   3 29812.7 688.872  -2
  -1  -5   7 29812.7 688.872   1
  -1  -5   8 71446.9 1687.03   1
   1   5   4 79901.4 1169.27  -2
  -1  -5   8 79901.4 1169.27   1
  -1  -5   9 13720.8 795.512   1
   1   5   5 21316.2 634.573  -2
  -1  -5   9 21316.2 634.573   1
  -1  -5  10 4188.65 479.826   1
  -1  -4 -11 60.6150 69.1660   1
  -1  -4 -10 101.773 50.6629   1
  -1  -4  -9 178.690 90.8956   1
  -1  -4  -8 3449.64 271.458   1
  -1  -4  -7 13457.4 317.747   1
  -1  -4  -6 30482.8 330.362   1
  -1  -4  -5 8683.65 161.446   1
  -1  -4  -4 30.6968 23.8723   1
  -1  -4  -3 244.142 76.5166   1
  -1  -4  -2 9262.74 288.087   1
  -1  -4  -1 1423.12 99.1780   1
  -1  -4   0 17691.3 314.117   1
  -1  -4   1 5939.70 306.704   1
  -1  -4   2 80124.3 1458.45   1
  -1  -4   3 20530.8 491.894   1
  -1  -4   4 2973.78 190.601   1
  -1  -4   5 74455.6 759.294   1
  -1  -4   6 83068.4 1018.37   1
  -1  -4   7 16037.9 483.371   1
  -1  -4   8-8.24360 38.5155   1
  -1  -4   9 8604.32 337.154   1
  -1  -3 -13 2578.99 122.903   1
  -1  -3 -12 8222.63 254.609   1
  -1  -3 -11 490.248 81.4976   1
  -1  -3 -10 10316.7 332.866   1
  -1  -3  -9 49793.2 730.977   1
  -1  -3  -8 38867.8 527.161   1
  -1  -3  -7 141.673 44.5753   1
  -1  -3  -6 14845.7 223.124   1
  -1  -3  -5 143805. 1277.26   1
  -1  -3  -3 4505.85 356.840   1
  -1  -3  -2 92.4423 83.3074   1
  -1  -3  -1 95141.4 793.154   1
  -1  -3   0 296179. 1215.64   1
  -1  -3   1 405419. 1183.09   1
  -1  -3   2 3067.22 168.456   1
  -1  -3   3 112142. 991.943   1
  -1  -3   4 80768.4 844.033   1
  -1  -3   5 45160.8 655.273   1
  -1  -3   6 6376.98 227.116   1
  -1  -3   7 2881.13 211.124   1
  -1  -3   8 34638.2 532.565   1
  -1  -3   9 45681.7 749.522   1
  -1  -3  11 10671.2 788.085   1
  -1  -2 -13 863.681 88.1911   1
  -1  -2 -12 15954.7 386.495   1
  -1  -2 -11 39413.4 645.742   1
  -1  -2 -10 7998.73 300.635   1
  -1  -2  -9 7770.19 244.988   1
  -1  -2  -8 27080.4 401.294   1
  -1  -2  -7 21612.1 357.246   1
  -1  -2  -6 5268.53 443.104   1
  -1  -2  -5 3879.04 348.902   1
  -1  -2  -3 7702.87 393.905   1
  -1  -2  -2 139981. 1575.61   1
  -1  -2  -1 2347.13 194.154   1
  -1  -2   0 347483. 1339.57   1
  -1  -2   1 554466. 1245.84   1
  -1  -2   2 38279.4 655.283   1
  -1  -2   3 10954.3 268.511   1
  -1  -2   4 27519.2 278.751   1
  -1  -2   5 101067. 776.995   1
  -1  -2   6 28485.5 452.915   1
  -1  -2   7 69940.1 974.603   1
  -1  -2   8 65.7440 86.6311   1
  -1  -2   9 40809.3 699.882   1
  -1  -2  10 41074.0 1408.63   1
   1   1 -15 21725.4 365.963  -2
  -1  -1 -14 21725.4 365.963   1
   1   1 -14 7399.25 264.213  -2
  -1  -1 -13 7399.25 264.213   1
   1   1 -13 5208.01 356.092  -2
  -1  -1 -12 5208.01 356.092   1
   1   1 -12 10009.4 349.383  -2
  -1  -1 -11 10009.4 349.383   1
   1   1 -11 75539.0 972.130  -2
  -1  -1 -10 75539.0 972.130   1
   1   1 -10 19240.0 385.957  -2
  -1  -1  -9 19240.0 385.957   1
   1   1  -9 1895.10 131.091  -2
  -1  -1  -8 1895.10 131.091   1
   1   1  -8 53153.3 485.004  -2
  -1  -1  -7 53153.3 485.004   1
   1   1  -7 13041.9 624.273  -2
  -1  -1  -6 13041.9 624.273   1
   1   1  -6 149657. 1904.97  -2
  -1  -1  -5 149657. 1904.97   1
  -1  -1  -4 18012.3 617.922   1
   1   1  -4 97640.5 1124.74  -2
  -1  -1  -3 97640.5 1124.74   1
  -1  -1  -2 230022. 1626.34   1
  -1  -1  -1 17626.1 358.163   1
  -1  -1   0 9412.03 254.929   1
  -1  -1   1 28182.8 167.116   1
   1   1   1 18911.1 280.468  -2
  -1  -1   2 18911.1 280.468   1
  -1  -1   3 12239.8 235.260   1
   1   1   2 205807. 1424.07  -2
  -1  -1   3 205807. 1424.07   1
   1   1   3 91652.4 619.097  -2
  -1  -1   4 91652.4 619.097   1
   1   1   4 19861.9 600.616  -2
  -1  -1   5 19861.9 600.616   1
   1   1   8 2401.14 243.118  -2
  -1  -1   9 2401.14 243.118   1
  -1   0 -14 363.110 60.9157   1
  -1   0 -13 1392.51 122.187   1
  -1   0 -12 4239.32 173.018   1
  -1   0 -11 8261.78 240.409   1
  -1   0 -10 4907.56 145.076   1
  -1   0  -9 54133.9 459.244   1
  -1   0  -8 8852.35 173.222   1
  -1   0  -7 16727.7 736.023   1
  -1   0  -6 4115.48 337.267   1
  -1   0  -5 38751.1 918.522   1
  -1   0  -4 193480. 1828.48   1
  -1   0  -2 10729.3 262.193   1
  -1   0  -1 189248. 771.031   1
  -1   0   0 165340. 494.415   1
  -1   0   1 15231.4 302.641   1
  -1   0   2 17061.6 181.153   1
  -1   0   3 108300. 551.144   1
  -1   0   4 30046.6 421.819   1
  -1   0   5 70018.3 1058.29   1
  -1   1 -15 10184.7 232.401   1
  -1   1 -14 5432.18 169.439   1
  -1   1 -13 118.148 40.8898   1
  -1   1 -12 31684.0 403.041   1
  -1   1 -11 5964.09 176.133   1
  -1   1 -10 14945.3 266.259   1
  -1   1  -9 10620.9 228.304   1
  -1   1  -8 178.440 32.0605   1
  -1   1  -7 28102.0 899.990   1
  -1   1  -6 61169.0 1200.30   1
  -1   1  -5 19072.5 602.762   1
  -1   1  -4 399.059 86.7603   1
  -1   1  -3 23581.7 485.664   1
  -1   1  -2 243610. 1226.87   1
  -1   1  -1 70100.1 426.140   1
  -1   1   2 12238.9 391.739   1
  -1   1   3 181869. 1614.00   1
  -1   1   4 1326.93 169.579   1
  -1   1   5 30306.7 840.071   1
  -1   1   6 116646. 1802.25   1
  -1   2 -15 52.4777 36.8084   1
  -1   2 -14 10766.5 294.717   1
  -1   2 -13 10211.3 256.575   1
  -1   2 -12 10248.5 223.955   1
  -1   2 -11 12961.4 364.821   1
  -1   2 -10 3651.91 156.444   1
  -1   2  -9 18831.8 327.265   1
  -1   2  -8 15013.0 267.571   1
  -1   2  -7 44897.8 1094.27   1
  -1   2  -6 18143.6 616.214   1
  -1   2  -5 21520.6 587.522   1
  -1   2  -4 67301.4 902.328   1
  -1   2  -1 57655.2 487.186   1
  -1   2   0 29219.3 423.714   1
  -1   2   4 76326.6 1293.25   1
  -1   2   5 26443.1 851.644   1
  -1   2   6 3653.86 357.439   1
  -1   2   7 9475.40 607.180   1
   1  -3 -13 14128.2 577.583  -2
  -1   3 -15 14128.2 577.583   1
   1  -3 -12 3028.00 151.639  -2
  -1   3 -14 3028.00 151.639   1
   1  -3 -11 17627.1 385.898  -2
  -1   3 -13 17627.1 385.898   1
   1  -3 -10 18379.8 413.371  -2
  -1   3 -12 18379.8 413.371   1
   1  -3  -9 47966.9 944.187  -2
  -1   3 -11 47966.9 944.187   1
   1  -3  -8 25776.5 546.059  -2
  -1   3 -10 25776.5 546.059   1
   1  -3  -7 2160.41 155.571  -2
  -1   3  -9 2160.41 155.571   1
   1  -3  -6 66163.5 665.377  -2
  -1   3  -8 66163.5 665.377   1
   1  -3   3 220339. 2460.97  -2
  -1   3   1 220339. 2460.97   1
   1  -3   4 48610.0 1314.88  -2
  -1   3   2 48610.0 1314.88   1
   1  -3   7 117631. 2612.79  -2
  -1   3   5 117631. 2612.79   1
   1  -3   8 68517.7 2139.67  -2
  -1   3   6 68517.7 2139.67   1
   1  -3   9 2845.42 495.009  -2
  -1   3   7 2845.42 495.009   1
   1  -3  10 24537.0 1654.01  -2
  -1   3   8 24537.0 1654.01   1
   1  -3  11 49745.2 2445.05  -2
  -1   3   9 49745.2 2445.05   1
  -1   4 -15 3629.97 122.712   1
  -1   4 -14 14097.7 273.343   1
  -1   4 -13 4960.02 177.583   1
  -1   4 -12 1316.33 99.7492   1
  -1   4 -11 6359.09 205.590   1
  -1   4 -10 11978.2 335.028   1
  -1   4  -9 11345.8 454.748   1
  -1   4   3 123031. 1991.02   1
  -1   4   4 3443.81 373.964   1
  -1   4   5 862.217 153.233   1
  -1   4   6 91.2862 87.9932   1
  -1   4   7 14523.0 634.447   1
  -1   4   8 12975.9 939.755   1
  -1   4  11 25062.8 635.254   1
  -1   4  12 17346.9 464.252   1
  -1   5 -15 30.1874 31.6357   1
  -1   5 -14-14.3766 33.5396   1
  -1   5 -13 15483.6 374.292   1
  -1   5 -12 15384.8 388.474   1
  -1   5 -11 6215.59 250.712   1
  -1   5 -10 53.6623 42.9396   1
  -1   5   5 221.614 145.975   1
  -1   5   6 13142.9 824.097   1
  -1   5  11 1739.85 163.669   1
  -1   5  12 174.992 53.0702   1
  -1   6 -15 1567.95 135.698   1
  -1   6 -14 2025.33 124.016   1
  -1   6 -13 4103.24 191.349   1
  -1   6 -12 1616.14 131.081   1
  -1   6 -11 528.027 85.9640   1
  -1   6 -10 1273.77 157.569   1
  -1   6   5 4692.49 523.565   1
  -1   6  11 26.7211 40.2265   1
   1  -7  -9 12715.9 401.800  -2
  -1   7 -14 12715.9 401.800   1
   1  -7  -8 4958.71 198.078  -2
  -1   7 -13 4958.71 198.078   1
   1  -7  -7 1668.14 206.163  -2
  -1   7 -12 1668.14 206.163   1
   1  -7  -6 3612.93 307.623  -2
  -1   7 -11 3612.93 307.623   1
  -1   8 -14 710.364 98.6062   1
  -1   8 -13 885.475 129.629   1
  -1   8 -12 9370.24 409.145   1
  -1   9 -13 2466.68 171.625   1
  -1   9 -12 283.320 80.9127   1
  -1   9 -11 3308.58 246.020   1
  -1  10 -12 4357.89 215.598   1
  -1  10 -11 7591.42 319.781   1
  -1  11 -10 9385.14 317.646   1
   0 -11  -1 2396.81 167.801   1
   0 -11   0 1165.25 133.155   1
   0 -11   1 4691.21 257.736   1
   0 -11   2 15620.1 275.571   1
   0 -11   3 19028.9 389.266   1
   0 -11   4 161.351 54.9980   1
   0 -11   5 8655.85 264.900   1
   0 -11   6 8509.71 255.315   1
   0 -11   7 12310.6 406.181   1
   0 -11   8 170.071 70.2254   1
   0 -11   9 310.208 79.0601   1
   0 -11  10 2421.22 162.093   1
   0 -10  -4-22.8689 27.5526   1
   0 -10  -3 9954.17 247.155   1
   0 -10  -2 4719.77 185.787   1
   0 -10  -1 22286.3 418.655   1
   0 -10   0 22970.5 649.563   1
   0 -10   1 6551.48 204.913   1
   0 -10   2 1444.25 105.249   1
   0 -10   3 917.929 86.9077   1
   0 -10   4 12058.7 358.090   1
   0 -10   5 1888.77 149.385   1
   0 -10   6 327.229 58.4074   1
   0 -10   7 4135.79 199.626   1
   0 -10   8 24358.3 649.321   1
   0 -10   9 4815.94 285.618   1
   0 -10  10 110.785 67.5212   1
   0 -10  11 10842.0 364.638   1
   0   9 -13 6127.29 317.157  -2
   0  -9  -6 6127.29 317.157   1
   0   9 -12 6406.92 348.700  -2
   0  -9  -5 6406.92 348.700   1
   0   9 -11 7554.30 280.100  -2
   0  -9  -4 7554.30 280.100   1
   0   9 -10 2034.62 137.752  -2
   0  -9  -3 2034.62 137.752   1
   0   9  -9 18803.3 389.739  -2
   0  -9  -2 18803.3 389.739   1
   0   9  -8 3714.43 227.131  -2
   0  -9  -1 3714.43 227.131   1
   0   9  -7 23900.3 831.280  -2
   0  -9   0 23900.3 831.280   1
   0   9  -6 4237.85 196.925  -2
   0  -9   1 4237.85 196.925   1
   0   9  -5 3252.30 187.467  -2
   0  -9   2 3252.30 187.467   1
   0   9  -4 89.2756 51.2312  -2
   0  -9   3 89.2756 51.2312   1
   0   9  -3 140.260 75.0873  -2
   0  -9   4 140.260 75.0873   1
   0   9  -2 2995.74 169.489  -2
   0  -9   5 2995.74 169.489   1
   0   9  -1 4321.55 181.739  -2
   0  -9   6 4321.55 181.739   1
   0   9   0 23950.0 526.717  -2
   0  -9   7 23950.0 526.717   1
   0   9   1 3702.43 247.950  -2
   0  -9   8 3702.43 247.950   1
   0   9   2 17408.5 695.622  -2
   0  -9   9 17408.5 695.622   1
   0   9   3 2589.35 287.947  -2
   0  -9  10 2589.35 287.947   1
   0   9   4 5689.97 347.333  -2
   0  -9  11 5689.97 347.333   1
   0   9   6 5109.88 291.372  -2
   0  -9  13 5109.88 291.372   1
   0  -8  -8 8840.65 215.667   1
   0  -8  -7 110.840 72.1270   1
   0  -8  -6 16256.3 576.794   1
   0  -8  -5 31906.3 557.029   1
   0  -8  -4 1867.17 118.247   1
   0  -8  -3 32.9988 54.9687   1
   0   8  -9 479.224 119.722  -2
   0  -8  -3 479.224 119.722   1
   0  -8  -2 745.624 85.3192   1
   0   8  -8 31614.9 739.355  -2
   0  -8  -2 31614.9 739.355   1
   0  -8  -1 22376.9 480.187   1
   0  -8   0 10998.4 269.507   1
   0  -8   1 30.0770 42.0274   1
   0  -8   2 6806.78 212.337   1
   0  -8   3 39313.7 499.731   1
   0   8  -3 93819.9 1268.12  -2
   0  -8   3 93819.9 1268.12   1
   0  -8   4 24763.0 395.548   1
   0   8  -2 37577.1 595.690  -2
   0  -8   4 37577.1 595.690   1
   0  -8   5 16.4077 41.3605   1
   0   8  -1 28.5188 54.1213  -2
   0  -8   5 28.5188 54.1213   1
   0  -8   6 1461.67 137.863   1
   0   8   0 12905.8 372.485  -2
   0  -8   6 12905.8 372.485   1
   0   8   1 30231.4 727.217  -2
   0  -8   7 30231.4 727.217   1
   0   8   2 38048.7 838.313  -2
   0  -8   8 38048.7 838.313   1
   0  -8   9 704.464 137.205   1
   0  -8  10 2656.12 240.843   1
   0  -8  11 5811.68 330.959   1
   0  -8  14 268.190 74.1072   1
   0  -7  -9 15383.0 415.962   1
   0  -7  -8 5000.85 304.369   1
   0  -7  -7 4942.88 335.954   1
   0  -7  -6 420.078 78.7460   1
   0  -7  -5 698.571 97.9592   1
   0  -7  -4 15621.9 282.621   1
   0  -7  -3 10881.9 223.185   1
   0  -7  -2 7374.23 209.422   1
   0  -7  -1 3039.24 132.356   1
   0  -7   0 19245.6 336.786   1
   0  -7   1 9878.66 222.769   1
   0  -7   2 12300.5 246.406   1
   0  -7   3 1.03562 27.2554   1
   0  -7   4 23753.3 304.646   1
   0  -7   5 32285.9 355.025   1
   0  -7   6 3171.22 157.792   1
   0  -7   7 17105.1 462.291   1
   0  -7   8 9666.47 364.754   1
   0  -7   9 17802.8 590.424   1
   0  -7  10 3953.69 289.463   1
   0  -7  14 7842.61 339.607   1
   0  -6 -10 24029.3 534.167   1
   0  -6  -9 2387.79 202.355   1
   0  -6  -8 758.852 98.0481   1
   0  -6  -7 80.0392 50.3097   1
   0  -6  -6 9874.97 264.959   1
   0  -6  -5 4071.02 137.445   1
   0  -6  -4 4627.11 142.534   1
   0  -6  -3 9455.83 173.781   1
   0  -6  -2 42068.1 392.910   1
   0  -6  -1 29388.1 467.020   1
   0  -6   0 129.618 32.4474   1
   0  -6   1 23907.9 289.340   1
   0  -6   2 35827.9 331.134   1
   0  -6   3 39290.5 346.829   1
   0  -6   4 2098.66 72.5935   1
   0  -6   5 41.2828 23.9473   1
   0  -6   6 11239.0 221.737   1
   0  -6   7 32966.9 595.851   1
   0  -6   8 35180.8 488.354   1
   0  -6   9 4793.29 255.113   1
   0  -6  14 4963.71 286.167   1
   0  -5 -10 169.281 73.4472   1
   0  -5  -9 2559.41 163.424   1
   0  -5  -8 3130.42 190.435   1
   0  -5  -7 3918.94 145.681   1
   0  -5  -6 252.983 40.3417   1
   0  -5  -5 9393.99 211.426   1
   0   5  -9 30482.4 709.251  -2
   0  -5  -5 30482.4 709.251   1
   0  -5  -4 4543.57 139.063   1
   0   5  -8 57593.4 646.232  -2
   0  -5  -4 57593.4 646.232   1
   0  -5  -3 27674.0 286.834   1
   0   5  -7 64130.1 638.855  -2
   0  -5  -3 64130.1 638.855   1
   0  -5  -2 127.711 95.5597   1
   0  -5  -1 12152.1 407.915   1
   0  -5   0 19247.6 513.975   1
   0  -5   1 230.803 56.0967   1
   0  -5   2 532.087 96.9606   1
   0  -5   3 62788.0 720.314   1
   0  -5   4 95219.8 1074.64   1
   0  -5   5 28087.9 601.071   1
   0  -5   6 1846.15 162.377   1
   0  -5   7 40142.8 605.146   1
   0  -5   8 58989.3 787.671   1
   0  -5   9 23299.3 1041.35   1
   0  -5  10 150.718 121.466   1
   0   4 -15 17754.2 484.125  -2
   0  -4 -12 17754.2 484.125   1
   0   4 -14 16498.1 550.712  -2
   0  -4 -11 16498.1 550.712   1
   0   4 -13 902.982 115.053  -2
   0  -4 -10 902.982 115.053   1
   0   4 -12 14093.3 406.911  -2
   0  -4  -9 14093.3 406.911   1
   0   4 -11 64505.5 862.915  -2
   0  -4  -8 64505.5 862.915   1
   0   4 -10 56189.2 566.281  -2
   0  -4  -7 56189.2 566.281   1
   0   4  -9 45123.1 424.353  -2
   0  -4  -6 45123.1 424.353   1
   0   4  -8 16616.9 236.852  -2
   0  -4  -5 16616.9 236.852   1
   0   4  -7 44771.7 895.250  -2
   0  -4  -4 44771.7 895.250   1
   0   4  -6 91132.4 1752.64  -2
   0  -4  -3 91132.4 1752.64   1
   0   4  -5 40638.9 1046.55  -2
   0  -4  -2 40638.9 1046.55   1
   0   4  -4 663.284 60.3642  -2
   0  -4  -1 663.284 60.3642   1
   0   4  -3 116506. 673.323  -2
   0  -4   0 116506. 673.323   1
   0  -4   1 1969.02 168.614   1
   0   4  -2 36704.5 525.343  -2
   0  -4   1 36704.5 525.343   1
   0   4  -1 40400.0 437.416  -2
   0  -4   2 40400.0 437.416   1
   0  -4   3 114485. 1320.18   1
   0   4   0 122886. 926.587  -2
   0  -4   3 122886. 926.587   1
   0   4   1 691.776 69.2596  -2
   0  -4   4 691.776 69.2596   1
   0   4   2 44859.1 711.727  -2
   0  -4   5 44859.1 711.727   1
   0   4   3 95365.6 1782.90  -2
   0  -4   6 95365.6 1782.90   1
   0   4   4 50859.1 1374.02  -2
   0  -4   7 50859.1 1374.02   1
   0   4   5 20685.4 893.794  -2
   0  -4   8 20685.4 893.794   1
   0   4   6 42159.6 1445.59  -2
   0  -4   9 42159.6 1445.59   1
   0  -3 -13 3988.68 225.698   1
   0  -3 -12 82.9027 43.0817   1
   0  -3 -11 705.869 99.0868   1
   0  -3 -10 12406.2 295.563   1
   0  -3  -9 3331.26 157.695   1
   0  -3  -8 15120.5 327.424   1
   0  -3  -7 1183.73 65.6131   1
   0  -3  -6 23153.5 262.884   1
   0  -3  -5 86019.2 822.273   1
   0  -3  -4 15740.1 323.968   1
   0  -3  -3 1003.58 112.984   1
   0  -3  -2 4104.70 154.682   1
   0  -3  -1 23791.6 306.798   1
   0  -3   0 100205. 513.615   1
   0  -3   1 36820.0 345.409   1
   0  -3   2 11191.3 220.301   1
   0  -3   3 15360.8 180.948   1
   0  -3   4 49035.6 379.758   1
   0  -3   5 444.988 72.1313   1
   0  -3   6 92.7131 48.6376   1
   0  -3   7 21229.1 548.296   1
   0  -3   8 62471.2 1488.64   1
   0  -3   9 11293.0 706.031   1
   0  -3  10-48.8387 83.8710   1
   0  -3  11 8141.26 691.408   1
   0  -2 -14 82.5010 47.8271   1
   0  -2 -13 13071.4 325.240   1
   0  -2 -12 73.5996 47.8711   1
   0  -2 -11 12055.9 366.032   1
   0  -2 -10 10026.5 333.335   1
   0  -2  -9 6585.51 224.087   1
   0  -2  -8 13948.4 301.737   1
   0  -2  -7 35854.9 414.066   1
   0  -2  -6 15995.2 421.682   1
   0  -2  -5 601.322 80.4091   1
   0  -2  -4 35072.1 508.029   1
   0  -2  -3 48396.9 642.758   1
   0  -2  -2 1860.60 74.5932   1
   0  -2  -1 3699.69 86.3949   1
   0  -2   0 41253.6 258.196   1
   0  -2   1 25060.9 319.566   1
   0  -2   2 104454. 544.123   1
   0  -2   3 1402.75 49.2577   1
   0  -2   4 38412.1 414.641   1
   0  -2   5 235240. 1448.75   1
   0  -2   6 334.119 71.3718   1
   0  -2   7 1209.22 137.045   1
   0  -2   8 973.846 201.901   1
   0  -2   9 28909.5 1114.99   1
   0  -2  10 29124.3 1216.25   1
   0  -2  11 1693.74 327.023   1
   0  -1 -14 3631.73 225.103   1
   0  -1 -13 6906.08 207.286   1
   0  -1 -12 6.87304 49.6722   1
   0  -1 -11 11096.1 351.851   1
   0  -1 -10 63170.1 751.397   1
   0  -1  -9 11269.7 237.597   1
   0  -1  -8 2142.22 100.124   1
   0  -1  -7 36206.1 815.036   1
   0  -1  -6 76101.5 1465.08   1
   0  -1  -5 81631.2 899.655   1
   0  -1  -4 12859.7 324.312   1
   0  -1  -3 11286.1 267.357   1
   0  -1  -2 11716.0 159.068   1
   0  -1  -1 285509. 916.706   1
   0  -1   0 112.220 12.6969   1
   0  -1   1 47257.2 255.290   1
   0  -1   2 3447.30 53.8527   1
   0  -1   3 173006. 409.009   1
   0  -1   4 53755.7 830.977   1
   0  -1   5 5128.89 303.102   1
   0  -1   6 23528.4 724.605   1
   0  -1   8 1870.09 276.975   1
   0  -1   9 7396.08 580.163   1
   0  -1  10 22986.5 1083.31   1
   0   0 -15 163.883 59.9154  -2
   0   0 -15 163.883 59.9154   1
   0   0 -14 4556.25 365.303  -2
   0   0 -14 4556.25 365.303   1
   0   0 -13 38245.4 522.154  -2
   0   0 -13 38245.4 522.154   1
   0   0 -12 14799.3 346.143  -2
   0   0 -12 14799.3 346.143   1
   0   0 -11 17091.4 294.155  -2
   0   0 -11 17091.4 294.155   1
   0   0 -10 515.031 58.4035  -2
   0   0 -10 515.031 58.4035   1
   0   0  -9 210599. 952.616  -2
   0   0  -9 210599. 952.616   1
   0   0  -8 140416. 722.628  -2
   0   0  -8 140416. 722.628   1
   0   0  -7 13714.2 645.546  -2
   0   0  -7 13714.2 645.546   1
   0   0  -6 60783.6 1209.53  -2
   0   0  -6 60783.6 1209.53   1
   0   0  -5 154473. 1745.39  -2
   0   0  -5 154473. 1745.39   1
   0   0  -4 63838.9 848.117  -2
   0   0  -4 63838.9 848.117   1
   0   0  -3 109807. 816.414  -2
   0   0  -3 109807. 816.414   1
   0   0  -2 5949.11 147.051  -2
   0   0  -2 5949.11 147.051   1
   0   0  -1 255638. 837.776  -2
   0   0  -1 255638. 837.776   1
   0   0   1 253808. 698.627  -2
   0   0   1 253808. 698.627   1
   0   0   2 6026.47 156.213  -2
   0   0   2 6026.47 156.213   1
   0   0   3 110844. 1442.16  -2
   0   0   3 110844. 1442.16   1
   0   0   4 65833.6 1304.48  -2
   0   0   4 65833.6 1304.48   1
   0   0   5 187833. 1873.42  -2
   0   0   5 187833. 1873.42   1
   0   0   6 66911.4 1263.35  -2
   0   0   6 66911.4 1263.35   1
   0   0   7 15464.4 679.237  -2
   0   0   7 15464.4 679.237   1
   0   1 -15 16943.0 316.368   1
   0   1 -14 7519.96 249.695   1
   0   1 -13 1424.69 104.037   1
   0   1 -12 32958.9 416.122   1
   0   1 -11 10205.6 220.812   1
   0   1 -10 15264.1 292.220   1
   0   1  -9 5139.39 141.862   1
   0   1  -8 1247.48 82.7495   1
   0   1  -7 1631.52 218.692   1
   0   1  -6 21604.2 695.535   1
   0   1  -5 3941.98 269.364   1
   0   1  -4 53411.1 841.908   1
   0   1  -3 208755. 1407.33   1
   0   1  -1 46249.6 398.559   1
   0   1   0 94.8962 18.1169   1
   0   1   2 14724.7 338.870   1
   0   1   3 11737.5 266.794   1
   0   1   4 14302.6 340.354   1
   0   1   5 84416.5 936.983   1
   0   1   6 62412.0 1268.17   1
   0   1  10 67092.3 1093.27   1
   0   1  11 12002.8 473.160   1
   0   2 -15 47.5232 36.7224   1
   0   2 -14 9345.95 232.773   1
   0   2 -13 19402.6 361.395   1
   0   2 -12 6051.34 198.453   1
   0   2 -11 1647.42 92.0492   1
   0   2 -10 16372.5 263.355   1
   0   2  -9 15821.0 280.682   1
   0   2  -8 882.153 85.8934   1
   0   2  -3 1916.80 144.804   1
   0   2  -2 107823. 861.109   1
   0   2  -1 25838.5 290.267   1
   0   2   0 42289.4 394.831   1
   0   2   1 3629.52 136.558   1
   0   2   4 29907.7 783.797   1
   0   2   5 647.664 147.532   1
   0   2   6 14253.0 662.773   1
   0   2   9 9360.53 779.371   1
   0   2  11 13553.2 507.537   1
   0   2  12 48.2359 62.0671   1
   0   2  13 14679.2 443.519   1
   0   3 -15 3996.14 167.813   1
   0   3 -14 1590.03 86.4782   1
   0   3 -13 2532.20 130.161   1
   0   3 -12 16225.7 290.298   1
   0   3 -11 4990.82 153.024   1
   0   3 -10 135.749 36.8599   1
   0   3  -9 7758.79 196.750   1
   0   3  -8 44390.3 508.876   1
   0   3  -7 21377.0 791.633   1
   0   3  -6 22.7374 59.9786   1
   0   3  -5 434.413 97.1353   1
   0   3  -4 50386.4 863.531   1
   0   3  -3 15483.2 406.995   1
   0   3  -2 11218.4 415.504   1
   0   3  -1 38496.7 773.462   1
   0   3   1 23974.5 664.967   1
   0   3   2 4855.10 335.339   1
   0   3   3 925.536 175.286   1
   0   3   4 20206.7 819.116   1
   0   3   5 85804.1 1216.64   1
   0   3   6 25656.3 728.771   1
   0   3   7 1871.60 336.300   1
   0   3   8 18695.9 1085.00   1
   0   3  11 841.433 138.281   1
   0   3  12 86.5281 68.8952   1
   0   3  13 5063.76 240.550   1
   0  -4 -12 17264.3 273.301  -2
   0   4 -15 17264.3 273.301   1
   0  -4 -11 16340.6 265.228  -2
   0   4 -14 16340.6 265.228   1
   0  -4 -10 756.293 85.6471  -2
   0   4 -13 756.293 85.6471   1
   0  -4  -9 13258.4 272.861  -2
   0   4 -12 13258.4 272.861   1
   0  -4  -8 56170.0 548.621  -2
   0   4 -11 56170.0 548.621   1
   0  -4  -7 46419.2 558.611  -2
   0   4 -10 46419.2 558.611   1
   0  -4  -6 41832.9 625.175  -2
   0   4  -9 41832.9 625.175   1
   0  -4   2 40316.2 893.212  -2
   0   4  -1 40316.2 893.212   1
   0  -4   5 44799.9 1139.59  -2
   0   4   2 44799.9 1139.59   1
   0  -4   6 103739. 1874.40  -2
   0   4   3 103739. 1874.40   1
   0  -4   7 48846.8 1401.95  -2
   0   4   4 48846.8 1401.95   1
   0  -4   8 18137.1 626.877  -2
   0   4   5 18137.1 626.877   1
   0  -4   9 48412.7 1055.25  -2
   0   4   6 48412.7 1055.25   1
   0  -4  10 50275.5 1746.54  -2
   0   4   7 50275.5 1746.54   1
   0  -4  14 18219.1 536.193  -2
   0   4  11 18219.1 536.193   1
   0  -4  15 19919.5 480.292  -2
   0   4  12 19919.5 480.292   1
   0   5 -15 55.0486 38.9388   1
   0   5 -14 836.269 90.6167   1
   0   5 -13 6069.48 199.116   1
   0   5 -12 17642.7 350.586   1
   0   5 -11 12117.2 291.306   1
   0   5 -10 70.6389 38.6561   1
   0   5  -9 18667.7 537.316   1
   0   5  -8 46474.8 782.780   1
   0   5   4 4787.05 508.343   1
   0   5   5 9126.12 490.154   1
   0   5   6 491.530 210.007   1
   0   5  10 278.450 88.7117   1
   0   5  11 97.2730 62.8040   1
   0   6 -15 6895.19 281.128   1
   0   6 -14 3373.87 233.912   1
   0   6 -13 1008.37 85.2864   1
   0   6 -12 4641.56 179.736   1
   0   6 -11 2260.04 130.981   1
   0   6 -10 3818.55 196.361   1
   0   6   5 3008.28 412.142   1
   0   6  10 25145.1 557.322   1
   0   7 -15 271.987 63.7889   1
   0   7 -14 5627.54 282.510   1
   0   7 -13 6083.35 327.755   1
   0   7 -12 39.1638 73.2354   1
   0   7 -11 4718.89 232.300   1
   0   7 -10 2741.08 256.341   1
   0   7   9 15840.5 417.845   1
   0   8 -14 286.355 74.1581   1
   0   8 -13 5603.57 292.328   1
   0   8 -12 7815.02 382.197   1
   0  -9  -6 3443.02 242.405  -2
   0   9 -13 3443.02 242.405   1
   0  -9  -5 7194.69 370.169  -2
   0   9 -12 7194.69 370.169   1
   0  10 -12 10603.8 329.347   1
   0  10 -11 6741.31 298.340   1
   0  11 -10 1350.92 127.381   1
  -1  12  -5 16244.8 497.166  -2
   1 -12   4 16244.8 497.166   1
  -1  12  -4 16753.1 516.066  -2
   1 -12   5 16753.1 516.066   1
   1 -11  -2 8520.00 306.294   1
   1 -11  -1 5872.25 192.540   1
   1 -11   0 1526.57 109.048   1
   1 -11   1 3198.34 154.121   1
   1 -11   2 16833.7 352.953   1
   1 -11   3 7457.77 351.605   1
   1 -11   4 356.610 98.9801   1
   1 -11   5 18844.4 545.400   1
   1 -11   6 28386.0 643.604   1
  -1  11  -1 10575.3 374.268  -2
   1 -11   7 10575.3 374.268   1
  -1  11   0 2579.18 195.065  -2
   1 -11   8 2579.18 195.065   1
   1 -11   9 311.344 82.3312   1
   1 -10  -4 3269.38 215.866   1
   1 -10  -3 810.841 86.6567   1
   1 -10  -2 171.917 79.4563   1
   1 -10  -1 4027.03 278.514   1
   1 -10   0 3244.67 258.366   1
   1 -10   1 981.827 89.1485   1
   1 -10   2 3243.58 153.158   1
   1 -10   3 3398.21 197.084   1
   1 -10   4 5057.73 235.966   1
   1 -10   5 3166.65 190.157   1
   1 -10   6 945.487 75.4329   1
   1 -10   7 16484.2 317.999   1
   1 -10   8 9997.66 293.318   1
   1 -10   9 202.413 59.0213   1
   1 -10  10 1442.26 107.597   1
   1  -9  -6 4032.16 247.506   1
   1  -9  -5 763.304 131.594   1
   1  -9  -4 19895.4 430.969   1
   1  -9  -3 2932.71 140.987   1
   1  -9  -2 23.3324 33.7149   1
   1  -9  -1 81.2080 75.9608   1
   1  -9   0 22047.8 474.791   1
   1  -9   1 32065.5 476.705   1
   1  -9   2 23356.6 408.548   1
   1  -9   3 1439.16 135.104   1
   1  -9   4 5510.45 199.908   1
   1  -9   5 15320.4 280.440   1
   1  -9   6 2684.67 121.701   1
   1  -9   7 7728.08 279.466   1
   1  -9   8 7481.91 274.652   1
   1  -9   9 21874.0 455.883   1
   1  -9  10 10941.5 310.713   1
   1  -9  11 4868.79 290.523   1
   1  -9  12 507.972 107.586   1
   1  -9  13 3775.93 217.752   1
   1  -8  -8 98.9477 39.2514   1
   1  -8  -7 9590.25 271.298   1
   1  -8  -6 14184.0 357.474   1
   1  -8  -5 12045.8 350.614   1
  -1   8 -10 18574.0 558.731  -2
   1  -8  -4 18574.0 558.731   1
   1  -8  -4 532.634 92.9348   1
   1  -8  -3 19178.1 366.216   1
   1  -8  -2 18036.5 353.532   1
  -1   8  -7 41364.9 805.609  -2
   1  -8  -1 41364.9 805.609   1
   1  -8  -1 38903.9 645.892   1
   1  -8   0 9404.02 302.338   1
   1  -8   1 172.582 47.0503   1
  -1   8  -4 22547.1 636.596  -2
   1  -8   2 22547.1 636.596   1
   1  -8   2 14674.1 292.754   1
  -1   8  -3 87372.0 1247.09  -2
   1  -8   3 87372.0 1247.09   1
   1  -8   3 35107.1 543.636   1
  -1   8  -2 20178.6 591.520  -2
   1  -8   4 20178.6 591.520   1
   1  -8   4 2458.80 149.851   1
  -1   8  -1 17259.1 560.539  -2
   1  -8   5 17259.1 560.539   1
   1  -8   5 16383.2 365.557   1
  -1   8   0 31297.3 777.619  -2
   1  -8   6 31297.3 777.619   1
   1  -8   6 23173.0 691.964   1
  -1   8   1 34108.3 569.344  -2
   1  -8   7 34108.3 569.344   1
  -1   8   2 45844.2 675.439  -2
   1  -8   8 45844.2 675.439   1
  -1   8   3 20989.1 450.913  -2
   1  -8   9 20989.1 450.913   1
  -1   8   4 19171.6 423.298  -2
   1  -8  10 19171.6 423.298   1
   1  -8  11 28871.0 728.463   1
   1  -8  13 1193.85 149.585   1
   1  -8  14 1053.68 120.920   1
  -1   7 -14 10969.8 363.197  -2
   1  -7  -9 10969.8 363.197   1
  -1   7 -13 7084.06 245.666  -2
   1  -7  -8 7084.06 245.666   1
  -1   7 -12 3443.20 202.610  -2
   1  -7  -7 3443.20 202.610   1
  -1   7 -11 4700.83 255.701  -2
   1  -7  -6 4700.83 255.701   1
  -1   7 -10 6797.74 243.705  -2
   1  -7  -5 6797.74 243.705   1
  -1   7  -9 52767.0 559.056  -2
   1  -7  -4 52767.0 559.056   1
  -1   7  -8 13197.6 292.607  -2
   1  -7  -3 13197.6 292.607   1
  -1   7  -7 10324.7 251.848  -2
   1  -7  -2 10324.7 251.848   1
  -1   7  -6 30666.7 561.129  -2
   1  -7  -1 30666.7 561.129   1
  -1   7  -5 52238.9 527.990  -2
   1  -7   0 52238.9 527.990   1
  -1   7  -4 4624.26 167.630  -2
   1  -7   1 4624.26 167.630   1
  -1   7  -3 6270.29 173.220  -2
   1  -7   2 6270.29 173.220   1
  -1   7  -2 6008.82 154.708  -2
   1  -7   3 6008.82 154.708   1
  -1   7  -1 4936.25 138.128  -2
   1  -7   4 4936.25 138.128   1
  -1   7   0 52611.2 480.424  -2
   1  -7   5 52611.2 480.424   1
  -1   7   1 28676.5 600.412  -2
   1  -7   6 28676.5 600.412   1
  -1   7   2 11572.8 290.215  -2
   1  -7   7 11572.8 290.215   1
  -1   7   3 11653.3 289.937  -2
   1  -7   8 11653.3 289.937   1
  -1   7   4 49288.9 614.464  -2
   1  -7   9 49288.9 614.464   1
  -1   7   5 6619.58 296.424  -2
   1  -7  10 6619.58 296.424   1
  -1   7   8 7016.83 360.043  -2
   1  -7  13 7016.83 360.043   1
  -1   7   9 9130.23 378.130  -2
   1  -7  14 9130.23 378.130   1
   1  -6 -10 3300.58 152.507   1
   1  -6  -9 6411.14 236.958   1
   1  -6  -8 589.240 126.048   1
   1  -6  -7 5802.56 258.832   1
   1  -6  -6 12016.0 290.748   1
   1  -6  -5 5172.54 177.296   1
   1  -6  -4 1318.57 79.1279   1
   1  -6  -3 954.178 59.2161   1
   1  -6  -2 2125.88 90.8776   1
   1  -6  -1 29866.3 310.176   1
   1  -6   0 1441.82 55.8307   1
   1  -6   1 21695.2 434.208   1
   1  -6   2 2543.77 201.841   1
   1  -6   3 26703.7 424.903   1
   1  -6   4 408.060 38.1129   1
   1  -6   5 5974.02 156.506   1
   1  -6   6 50765.2 466.843   1
   1  -6   7 6468.85 176.366   1
   1  -6   8 294.509 59.4411   1
   1  -6   9 2.42350 47.0059   1
   1  -6  10 1326.34 124.487   1
   1  -6  13 5035.69 318.573   1
   1  -6  14 2717.62 219.589   1
   1  -5 -12 53.5323 36.1535   1
   1  -5 -11 1782.11 114.384   1
   1  -5 -10 14852.2 292.009   1
   1  -5  -9 22443.0 475.245   1
   1  -5  -8 10989.8 340.273   1
   1  -5  -7 1413.72 107.453   1
   1  -5  -6 14136.0 245.911   1
   1  -5  -5 127.329 32.9325   1
   1  -5  -4 12706.7 172.063   1
   1  -5  -3 141.193 24.7335   1
   1  -5  -2 5210.04 410.867   1
   1  -5  -1 33879.7 685.174   1
   1  -5   0 71393.8 777.502   1
   1  -5   1 7287.67 290.438   1
   1  -5   2 7065.33 285.668   1
   1  -5   3 76526.6 945.555   1
   1  -5   4 114777. 964.737   1
   1  -5   5 19779.3 420.898   1
   1  -5   6 4955.65 394.545   1
   1  -5   7 31385.6 417.879   1
   1  -5   8 38700.8 663.865   1
   1  -5   9 43257.7 651.678   1
   1  -5  10 51.1177 100.727   1
   1  -5  13 21420.8 645.760   1
   1  -4 -12 13755.1 303.275   1
   1  -4 -11 19909.6 416.019   1
   1  -4 -10 175.096 48.3969   1
   1  -4  -9 1203.10 124.553   1
   1  -4  -8 8694.38 298.308   1
   1  -4  -7 12031.9 283.040   1
   1  -4  -6 172.883 37.0952   1
   1  -4  -5 841.598 55.3839   1
   1  -4  -4 2561.48 210.241   1
   1  -4  -3 106689. 1232.33   1
   1  -4  -2 34710.1 654.054   1
   1  -4  -1 1547.58 132.951   1
   1  -4   0 11328.9 314.922   1
   1  -4   1 49828.0 650.937   1
   1  -4   2 36553.4 439.321   1
   1  -4   3 4712.09 167.628   1
   1  -4   4 640.840 74.3116   1
   1  -4   5 4255.42 229.647   1
   1  -4   6 92272.9 1144.02   1
   1  -4   7 27210.3 674.312   1
   1  -4   8 384.329 153.227   1
   1  -4   9 22992.4 1037.83   1
   1  -4  10 18669.2 1000.31   1
  -1   3 -15 13206.8 547.321  -2
   1  -3 -13 13206.8 547.321   1
  -1   3 -14 3197.26 185.767  -2
   1  -3 -12 3197.26 185.767   1
  -1   3 -13 15211.4 530.318  -2
   1  -3 -11 15211.4 530.318   1
  -1   3 -12 20110.3 625.558  -2
   1  -3 -10 20110.3 625.558   1
  -1   3 -11 50864.3 617.293  -2
   1  -3  -9 50864.3 617.293   1
  -1   3 -10 24708.5 440.335  -2
   1  -3  -8 24708.5 440.335   1
  -1   3  -9 2319.46 155.639  -2
   1  -3  -7 2319.46 155.639   1
  -1   3  -8 66471.0 570.137  -2
   1  -3  -6 66471.0 570.137   1
  -1   3  -7 85289.7 975.245  -2
   1  -3  -5 85289.7 975.245   1
  -1   3  -6 27060.2 503.724  -2
   1  -3  -4 27060.2 503.724   1
  -1   3  -5 11595.3 300.804  -2
   1  -3  -3 11595.3 300.804   1
  -1   3  -4 42790.2 702.249  -2
   1  -3  -2 42790.2 702.249   1
  -1   3  -3 196291. 1132.88  -2
   1  -3  -1 196291. 1132.88   1
  -1   3  -2 99664.1 946.662  -2
   1  -3   0 99664.1 946.662   1
  -1   3  -1 2267.99 95.0635  -2
   1  -3   1 2267.99 95.0635   1
  -1   3   0 111958. 1094.91  -2
   1  -3   2 111958. 1094.91   1
  -1   3   1 188240. 1581.23  -2
   1  -3   3 188240. 1581.23   1
  -1   3   2 41153.5 645.663  -2
   1  -3   4 41153.5 645.663   1
  -1   3   3 13540.3 726.273  -2
   1  -3   5 13540.3 726.273   1
  -1   3   4 29105.0 1177.08  -2
   1  -3   6 29105.0 1177.08   1
  -1   3   5 109481. 2530.70  -2
   1  -3   7 109481. 2530.70   1
  -1   3   6 64537.9 2129.41  -2
   1  -3   8 64537.9 2129.41   1
  -1   3   7 2418.14 347.203  -2
   1  -3   9 2418.14 347.203   1
  -1   3   8 25601.8 1575.31  -2
   1  -3  10 25601.8 1575.31   1
   1  -2 -14 182.826 61.1148   1
   1  -2 -13 4692.04 191.245   1
   1  -2 -12 13851.3 303.461   1
   1  -2 -11 337.372 78.9599   1
   1  -2 -10 10500.3 337.071   1
   1  -2  -9 263.023 65.1583   1
   1  -2  -8 14387.4 252.390   1
   1  -2  -7 8589.58 180.895   1
   1  -2  -6 4274.34 214.996   1
   1  -2  -5 25665.7 401.378   1
   1  -2  -4 82759.6 649.225   1
   1  -2  -3 48559.3 444.927   1
   1  -2  -2 2828.69 75.4755   1
   1  -2  -1 189.062 27.9201   1
   1  -2   0 24757.8 149.214   1
   1  -2   1 57089.9 234.498   1
   1  -2   2 12728.0 205.031   1
   1  -2   3 12721.5 210.508   1
   1  -2   4 56980.0 489.797   1
   1  -2   5 22733.2 687.925   1
   1  -2   6 21575.1 749.610   1
   1  -2   7 59939.3 1395.81   1
   1  -2   8 25138.5 989.114   1
   1  -2   9 29147.0 1159.08   1
   1  -2  10 4450.82 496.529   1
   1  -1 -14-13.2202 49.1635   1
   1  -1 -13-12.7447 37.6639   1
   1  -1 -12 154.573 60.5094   1
   1  -1 -11 15632.5 413.703   1
   1  -1 -10 2190.34 144.975   1
   1  -1  -9 1376.90 91.6409   1
   1  -1  -8 3668.90 127.156   1
   1  -1  -7 35192.2 792.760   1
   1  -1  -6 114904. 1286.17   1
   1  -1  -5 31190.0 599.093   1
   1  -1  -4 1292.25 77.4570   1
   1  -1  -3 220603. 831.049   1
   1  -1  -2 16514.4 135.049   1
   1  -1  -1 101775. 348.936   1
   1  -1   0 578.650 23.2817   1
   1  -1   1 71018.7 245.087   1
   1  -1   2 236312. 436.374   1
   1  -1   3 21016.0 171.098   1
   1  -1   4 148.028 43.9850   1
   1  -1   5 17495.9 398.541   1
   1  -1   6 73087.9 1406.90   1
   1  -1   7 32588.3 1032.75   1
   1  -1   8 317.176 69.6945   1
   1  -1   9 13039.1 385.716   1
   1  -1  10 19284.6 502.036   1
   1   0 -15 877.706 109.801   1
   1   0 -14 9077.65 382.861   1
   1   0 -13 4409.78 206.541   1
   1   0 -12 40.8203 40.8588   1
   1   0 -11 7398.41 198.600   1
   1   0 -10 483.702 53.5535   1
   1   0  -9 23659.5 343.729   1
   1   0  -8 45277.2 389.488   1
   1   0  -7 1417.85 236.007   1
   1   0  -6 359.220 79.0568   1
   1   0  -5 74448.2 878.229   1
   1   0  -4 29186.4 480.573   1
   1   0  -3 104769. 451.631   1
   1   0  -2 16144.1 159.837   1
   1   0  -1 18341.5 173.106   1
   1   0   0 160387. 427.111   1
   1   0   1 180024. 744.456   1
   1   0   2 10709.0 131.070   1
   1   0   3 54856.3 530.751   1
   1   0   4 179885. 1131.84   1
   1   0   5 40308.7 965.949   1
   1   0   6 4229.19 352.334   1
   1   0   7 19972.5 834.445   1
   1   0   8 10607.3 333.110   1
   1   0   9 63312.4 1005.11   1
   1   0  10 5490.83 318.643   1
   1   0  11 9531.77 427.924   1
   1   0  12 4518.24 298.736   1
  -1  -1 -14 22461.3 558.949  -2
   1   1 -15 22461.3 558.949   1
  -1  -1 -13 7476.71 270.416  -2
   1   1 -14 7476.71 270.416   1
  -1  -1 -12 4433.05 237.188  -2
   1   1 -13 4433.05 237.188   1
  -1  -1 -11 9297.77 237.244  -2
   1   1 -12 9297.77 237.244   1
  -1  -1 -10 76878.3 790.915  -2
   1   1 -11 76878.3 790.915   1
   1   1 -11 24733.7 1171.13   1
  -1  -1  -9 18293.4 299.273  -2
   1   1 -10 18293.4 299.273   1
  -1  -1  -8 1935.15 93.2421  -2
   1   1  -9 1935.15 93.2421   1
  -1  -1  -7 44757.0 400.970  -2
   1   1  -8 44757.0 400.970   1
  -1  -1  -6 15433.5 695.363  -2
   1   1  -7 15433.5 695.363   1
  -1  -1  -5 134316. 1858.42  -2
   1   1  -6 134316. 1858.42   1
  -1  -1  -2 170254. 977.384  -2
   1   1  -3 170254. 977.384   1
   1   1  -2 822.976 56.0926   1
   1   1  -1 27986.5 209.496   1
   1   1   0 9208.78 265.283   1
   1   1   1 17798.1 298.228   1
  -1  -1   3 232872. 1739.52  -2
   1   1   2 232872. 1739.52   1
  -1  -1   5 21616.1 433.388  -2
   1   1   4 21616.1 433.388   1
  -1  -1   6 142834. 1866.32  -2
   1   1   5 142834. 1866.32   1
  -1  -1  10 14708.5 916.916  -2
   1   1   9 14708.5 916.916   1
  -1  -1  11 84916.0 1119.73  -2
   1   1  10 84916.0 1119.73   1
  -1  -1  12 10987.1 477.965  -2
   1   1  11 10987.1 477.965   1
  -1  -1  13 5165.07 321.401  -2
   1   1  12 5165.07 321.401   1
  -1  -1  14 6933.74 325.044  -2
   1   1  13 6933.74 325.044   1
   1   2 -15 2722.63 198.846   1
   1   2 -14 5030.58 174.885   1
   1   2 -13 19098.8 360.252   1
   1   2 -12 17459.3 336.318   1
   1   2 -11 1765.88 86.1703   1
   1   2 -10 24525.0 318.057   1
   1   2  -9 31142.1 334.268   1
   1   2  -8 137.342 28.9759   1
   1   2  -7 66009.5 1407.94   1
   1   2  -6 28281.9 841.378   1
   1   2  -5 104752. 1451.34   1
   1   2  -4 27142.1 658.698   1
   1   2  -3 11805.7 381.781   1
   1   2  -2 40164.0 630.803   1
   1   2  -1 539344. 2833.03   1
   1   2   1 2354.77 134.497   1
   1   2   2 136304. 1085.72   1
   1   2   3 7135.57 280.437   1
   1   2   4 133151. 1962.61   1
   1   2   5 3718.93 371.963   1
   1   2   6 5915.00 508.523   1
   1   2   7 23011.8 1074.96   1
   1   2   8 30209.4 892.088   1
   1   2   9 8392.50 506.051   1
   1   2  10 9307.63 428.166   1
   1   2  11 43142.2 908.230   1
   1   2  12 18047.8 549.538   1
   1   2  13 1137.14 134.281   1
   1   3 -15 5014.88 267.309   1
   1   3 -14 6274.57 194.307   1
   1   3 -13 8851.75 236.986   1
   1   3 -12 27618.8 377.932   1
   1   3 -11 7718.59 189.027   1
   1   3 -10 14211.3 244.667   1
   1   3  -9 37316.4 370.208   1
   1   3  -8 32738.4 360.867   1
   1   3  -7 3983.25 352.891   1
   1   3  -6 6969.39 420.411   1
   1   3  -5 43775.9 948.479   1
   1   3  -4 76422.8 1124.75   1
   1   3  -3 113892. 1255.02   1
   1   3  -2 3637.57 169.941   1
   1   3  -1 399958. 2898.06   1
   1   3   1 89255.5 1220.27   1
   1   3   2 174.242 55.3714   1
   1   3   3 4168.28 240.833   1
   1   3   4 2812.52 221.359   1
   1   3   5 151388. 1701.88   1
   1   3   6 17216.5 942.131   1
   1   3   7 224.118 166.889   1
   1   3   8 43401.7 1658.33   1
   1   3  10 10685.3 458.350   1
   1   3  11 521.886 117.762   1
   1   3  12 9241.14 368.324   1
   1   3  13 2769.88 173.109   1
   1   4 -15 11004.2 268.614   1
   1   4 -14 11720.6 316.735   1
   1   4 -13 392.159 53.0636   1
   1   4 -12 106.547 38.4449   1
   1   4 -11 24467.5 352.270   1
   1   4 -10 12522.8 285.152   1
   1   4  -9 6983.49 247.888   1
   1   4  -8 24.9992 40.9840   1
   1   4  -2 81420.8 1501.80   1
   1   4  -1 6950.48 448.418   1
   1   4   4 44.0703 116.293   1
   1   4   5 11393.1 782.491   1
   1   4   6 34972.6 1428.01   1
   1   4   7 14050.7 978.576   1
   1   4  10 51.0778 70.1588   1
   1   4  11 129.108 72.9393   1
   1   4  12 64.2464 55.1423   1
   1   5 -15 116.262 43.5802   1
   1   5 -14 4141.73 193.950   1
   1   5 -13 2839.71 178.317   1
   1   5 -12 7993.80 238.813   1
   1   5 -11 412.130 68.2093   1
   1   5 -10 2887.84 143.446   1
   1   5  -9 11485.7 424.313   1
   1   5  -8 58826.8 894.459   1
   1   5  -2 3804.31 379.834   1
   1   5  -1 140127. 2269.58   1
   1   5   0 22739.6 949.022   1
   1   5  10 2877.87 216.562   1
   1   5  11 755.244 104.753   1
  -1  -6 -10 9400.63 334.623  -2
   1   6 -15 9400.63 334.623   1
  -1  -6  -9 7572.49 258.537  -2
   1   6 -14 7572.49 258.537   1
  -1  -6  -8 8502.71 319.787  -2
   1   6 -13 8502.71 319.787   1
  -1  -6  -7 13072.9 424.060  -2
   1   6 -12 13072.9 424.060   1
  -1  -6  -6 24804.0 466.009  -2
   1   6 -11 24804.0 466.009   1
  -1  -6  -5 15729.2 544.144  -2
   1   6 -10 15729.2 544.144   1
  -1  -6  14 7611.86 350.174  -2
   1   6   9 7611.86 350.174   1
  -1  -6  15 13062.2 405.061  -2
   1   6  10 13062.2 405.061   1
   1   7 -14 3533.09 156.781   1
   1   7 -13 4825.28 206.780   1
   1   7 -12-1.64697 42.2849   1
   1   7 -11 9519.64 325.086   1
   1   8 -14 26.2907 28.3308   1
   1   8 -13 5209.47 194.537   1
   1   8 -12 8805.26 277.973   1
   1   8 -11 5901.01 247.396   1
   1   9 -13 97.6927 49.9693   1
   1   9 -12 974.710 88.4730   1
   1   9 -11 3063.43 163.908   1
  -1 -10  -3 1832.27 208.945  -2
   1  10 -11 1832.27 208.945   1
   2 -12   3 6459.80 270.007   1
   2 -12   4 3633.71 212.315   1
   2 -12   5 5871.36 263.631   1
  -2  11 -10 11019.2 340.849  -2
   2 -11  -2 11019.2 340.849   1
  -2  11  -9 9755.74 346.527  -2
   2 -11  -1 9755.74 346.527   1
  -2  11  -8 381.442 70.5445  -2
   2 -11   0 381.442 70.5445   1
   2 -11   1 145.761 70.7627   1
  -2  11  -6 33604.5 722.190  -2
   2 -11   2 33604.5 722.190   1
  -2  11  -5 8903.21 371.824  -2
   2 -11   3 8903.21 371.824   1
  -2  11  -4 105.044 88.4130  -2
   2 -11   4 105.044 88.4130   1
  -2  11  -3 8546.29 363.337  -2
   2 -11   5 8546.29 363.337   1
  -2  11  -2 33932.9 722.067  -2
   2 -11   6 33932.9 722.067   1
   2 -11   6 24011.6 592.593   1
  -2  11  -1 2263.13 172.614  -2
   2 -11   7 2263.13 172.614   1
  -2  11   0 299.773 78.7711  -2
   2 -11   8 299.773 78.7711   1
  -2  11   1 8980.85 350.331  -2
   2 -11   9 8980.85 350.331   1
  -2  11   2 11651.9 232.615  -2
   2 -11  10 11651.9 232.615   1
  -2  10 -11 10771.3 277.877  -2
   2 -10  -4 10771.3 277.877   1
  -2  10 -10 4825.70 209.293  -2
   2 -10  -3 4825.70 209.293   1
  -2  10  -9 6520.99 243.851  -2
   2 -10  -2 6520.99 243.851   1
  -2  10  -8 6901.40 358.195  -2
   2 -10  -1 6901.40 358.195   1
  -2  10  -7 19799.6 617.998  -2
   2 -10   0 19799.6 617.998   1
  -2  10  -6 4882.13 230.435  -2
   2 -10   1 4882.13 230.435   1
  -2  10  -5 19138.1 659.048  -2
   2 -10   2 19138.1 659.048   1
  -2  10  -4 16096.1 622.818  -2
   2 -10   3 16096.1 622.818   1
  -2  10  -3 15212.8 611.383  -2
   2 -10   4 15212.8 611.383   1
  -2  10  -2 21118.4 519.638  -2
   2 -10   5 21118.4 519.638   1
  -2  10  -1 5412.76 258.321  -2
   2 -10   6 5412.76 258.321   1
  -2  10   0 21163.3 485.125  -2
   2 -10   7 21163.3 485.125   1
  -2  10   1 6527.45 269.910  -2
   2 -10   8 6527.45 269.910   1
  -2  10   2 4978.16 241.561  -2
   2 -10   9 4978.16 241.561   1
  -2  10   3 4820.38 289.376  -2
   2 -10  10 4820.38 289.376   1
  -2  10   4 10075.8 372.052  -2
   2 -10  11 10075.8 372.052   1
   2  -9  -6 1206.99 142.176   1
   2  -9  -5 1630.18 187.729   1
   2  -9  -4 5878.24 239.640   1
   2  -9  -3 14442.9 388.349   1
   2  -9  -2 2975.90 184.909   1
   2  -9  -1 62.0343 50.3885   1
   2  -9   0 4418.75 217.718   1
   2  -9   1 25786.6 427.201   1
   2  -9   2 11166.7 353.985   1
   2  -9   3 2283.48 133.007   1
   2  -9   4 18120.6 356.983   1
   2  -9   5 40437.9 529.640   1
   2  -9   6 18089.7 301.986   1
   2  -9   7 4909.68 226.830   1
   2  -9   8 334.250 72.9744   1
   2  -9   9 15840.4 393.239   1
   2  -9  10 30670.0 524.098   1
   2  -9  11 15786.1 353.827   1
   2  -9  12 2350.84 130.825   1
   2  -9  13 3267.15 200.026   1
   2  -8  -8 1542.13 100.731   1
   2  -8  -7 9473.07 270.381   1
   2  -8  -6 10678.9 311.171   1
   2  -8  -5 12288.9 359.692   1
   2  -8  -4 525.769 69.3327   1
   2  -8  -3 14612.5 318.835   1
   2  -8  -2 24491.8 523.108   1
   2  -8  -1 13019.2 373.869   1
   2  -8   0 1341.48 101.039   1
   2  -8   1 3846.24 145.517   1
   2  -8   2 29189.4 387.680   1
   2  -8   3 20216.3 323.286   1
   2  -8   4 683.263 60.6360   1
   2  -8   5 5121.40 131.648   1
   2  -8   6 28911.1 375.698   1
   2  -8   7 8198.61 237.823   1
   2  -8   8 210.627 51.6298   1
   2  -8   9 191.048 55.9850   1
   2  -8  10 18661.3 347.170   1
   2  -8  11 33252.2 563.749   1
   2  -8  12 7888.03 258.946   1
   2  -8  13 3035.71 222.849   1
   2  -8  14 5814.87 256.045   1
   2  -7  -9 2628.70 187.386   1
   2  -7  -8 6004.78 224.012   1
   2  -7  -7 847.720 82.9375   1
   2  -7  -6 46.5575 48.5457   1
   2  -7  -5 14500.4 324.648   1
   2  -7  -4 42220.0 463.351   1
   2  -7  -3 4504.42 142.322   1
   2  -7  -2 240.505 64.3568   1
   2  -7  -1 13163.6 280.477   1
   2  -7   0 38565.1 336.780   1
   2  -7   1 11222.1 176.591   1
   2  -7   2 5121.35 128.138   1
   2  -7   3 7142.53 149.376   1
   2  -7   4 9456.87 157.834   1
   2  -7   5 17082.3 204.202   1
   2  -7   6 40.2913 34.7200   1
   2  -7   7 15425.2 267.926   1
   2  -7   8 9796.41 253.695   1
   2  -7   9 506.311 70.9338   1
   2  -7  10 950.990 90.5446   1
   2  -7  11 904.413 147.587   1
   2  -7  12 5893.46 241.693   1
   2  -7  13 11037.4 296.929   1
   2  -7  14 2486.34 192.398   1
  -2   6 -15 3460.12 168.187  -2
   2  -6 -11 3460.12 168.187   1
  -2   6 -14 7613.05 305.155  -2
   2  -6 -10 7613.05 305.155   1
  -2   6 -13 7684.78 347.060  -2
   2  -6  -9 7684.78 347.060   1
  -2   6 -12 10072.6 424.048  -2
   2  -6  -8 10072.6 424.048   1
  -2   6 -11 44973.6 941.423  -2
   2  -6  -7 44973.6 941.423   1
  -2   6 -10 72183.7 1199.22  -2
   2  -6  -6 72183.7 1199.22   1
  -2   6  -9 39647.0 560.706  -2
   2  -6  -5 39647.0 560.706   1
  -2   6  -8 6696.74 225.196  -2
   2  -6  -4 6696.74 225.196   1
  -2   6  -7 10668.9 269.911  -2
   2  -6  -3 10668.9 269.911   1
  -2   6  -6 55364.3 678.155  -2
   2  -6  -2 55364.3 678.155   1
  -2   6  -5 56418.3 579.985  -2
   2  -6  -1 56418.3 579.985   1
  -2   6  -4 13477.4 219.471  -2
   2  -6   0 13477.4 219.471   1
  -2   6  -3 112736. 664.578  -2
   2  -6   1 112736. 664.578   1
  -2   6  -2 135275. 792.652  -2
   2  -6   2 135275. 792.652   1
  -2   6  -1 107912. 595.891  -2
   2  -6   3 107912. 595.891   1
  -2   6   0 13656.5 215.643  -2
   2  -6   4 13656.5 215.643   1
  -2   6   1 57282.2 527.567  -2
   2  -6   5 57282.2 527.567   1
  -2   6   2 54998.3 584.362  -2
   2  -6   6 54998.3 584.362   1
  -2   6   3 9255.33 269.209  -2
   2  -6   7 9255.33 269.209   1
  -2   6   4 6964.82 270.748  -2
   2  -6   8 6964.82 270.748   1
  -2   6   5 42766.4 829.040  -2
   2  -6   9 42766.4 829.040   1
  -2   6   8 9657.36 616.031  -2
   2  -6  12 9657.36 616.031   1
  -2   6   9 8031.74 358.835  -2
   2  -6  13 8031.74 358.835   1
  -2   6  10 6667.80 420.330  -2
   2  -6  14 6667.80 420.330   1
   2  -5 -12 38.8154 44.9145   1
   2  -5 -11 9142.24 249.181   1
   2  -5 -10 5974.40 187.022   1
   2  -5  -9 9283.15 247.306   1
   2  -5  -8 4011.54 207.324   1
   2  -5  -7 8152.20 285.818   1
   2  -5  -6 32826.0 395.277   1
   2  -5  -5 12985.6 184.906   1
   2  -5  -4 8025.67 137.452   1
   2  -5  -3 2948.13 79.6175   1
   2  -5  -2 66940.8 1433.33   1
   2  -5  -1 50993.2 693.450   1
   2  -5   0 26914.7 491.392   1
   2  -5   1 3734.66 185.856   1
   2  -5   2 10565.3 309.550   1
   2  -5   3 11886.0 332.623   1
   2  -5   4 180.721 56.6577   1
   2  -5   5 9933.74 389.347   1
   2  -5   6 17468.2 219.297   1
   2  -5   7 42227.9 469.162   1
   2  -5   8 42055.3 711.968   1
   2  -5   9 10122.9 432.463   1
   2  -5  11 24711.8 738.287   1
   2  -5  12 513.672 129.777   1
   2  -5  13 2246.52 225.892   1
   2  -4 -12 17292.1 341.599   1
   2  -4 -11 174.309 57.4586   1
   2  -4 -10 651.971 74.2923   1
   2  -4  -9 309.093 58.5139   1
   2  -4  -8 5240.57 233.159   1
   2  -4  -7 14780.8 336.063   1
   2  -4  -6 1733.37 124.931   1
   2  -4  -5 13111.7 196.041   1
   2  -4  -4 7447.56 340.979   1
   2  -4  -3 1230.19 131.937   1
   2  -4  -2 824.904 84.8287   1
   2  -4  -1 10769.3 233.828   1
   2  -4   0 70.4855 28.3879   1
   2  -4   1 69863.7 696.303   1
   2  -4   2 214.398 51.3578   1
   2  -4   3 335.460 48.2948   1
   2  -4   4 6230.56 189.786   1
   2  -4   5 1110.73 131.168   1
   2  -4   6 61340.5 803.648   1
   2  -4   7 915.412 91.9169   1
   2  -4   8 6090.60 235.939   1
   2  -4   9 170.345 78.8460   1
   2  -4  10 50.9400 80.1617   1
   2  -4  11 1132.16 170.482   1
   2  -4  12 5863.71 360.751   1
   2  -3 -13 3751.04 155.282   1
   2  -3 -12 5046.97 210.770   1
   2  -3 -11 31173.6 447.857   1
   2  -3 -10 5144.09 190.988   1
   2  -3  -9 30026.5 436.233   1
   2  -3  -8 299.951 91.2676   1
   2  -3  -7 10471.3 416.373   1
   2  -3  -6 27345.8 452.456   1
   2  -3  -4 4047.88 331.705   1
   2  -3  -3 1706.29 145.015   1
   2  -3  -2 52820.1 560.618   1
   2  -3  -1 10993.7 185.153   1
   2  -3   0 66093.2 435.434   1
   2  -3   1 218.235 37.0065   1
   2  -3   2 146962. 755.987   1
   2  -3   3 169708. 756.586   1
   2  -3   4 1161.37 95.0577   1
   2  -3   5 823.032 110.400   1
   2  -3   6 984.538 181.955   1
   2  -3   7 39453.9 1189.02   1
   2  -3   8 42432.7 1326.75   1
   2  -3   9 1472.97 290.949   1
   2  -3  10 181.462 69.3994   1
  -2   2 -15 1894.34 116.826  -2
   2  -2 -14 1894.34 116.826   1
  -2   2 -14 6535.19 375.374  -2
   2  -2 -13 6535.19 375.374   1
  -2   2 -13 47086.8 740.470  -2
   2  -2 -12 47086.8 740.470   1
  -2   2 -12 20505.5 427.845  -2
   2  -2 -11 20505.5 427.845   1
  -2   2 -11 44551.4 613.193  -2
   2  -2 -10 44551.4 613.193   1
  -2   2 -10 41605.8 577.494  -2
   2  -2  -9 41605.8 577.494   1
  -2   2  -9 19884.6 474.898  -2
   2  -2  -8 19884.6 474.898   1
  -2   2  -8 50743.1 627.067  -2
   2  -2  -7 50743.1 627.067   1
  -2   2  -7 10529.9 714.072  -2
   2  -2  -6 10529.9 714.072   1
  -2   2  -6 7154.03 332.820  -2
   2  -2  -5 7154.03 332.820   1
  -2   2  -5 45201.0 968.852  -2
   2  -2  -4 45201.0 968.852   1
  -2   2  -4 88909.1 1192.15  -2
   2  -2  -3 88909.1 1192.15   1
  -2   2  -3 188475. 877.723  -2
   2  -2  -2 188475. 877.723   1
  -2   2  -2 626823. 1805.84  -2
   2  -2  -1 626823. 1805.84   1
   2  -2  -1 651693. 1869.44   1
  -2   2  -1 226414. 912.327  -2
   2  -2   0 226414. 912.327   1
   2  -2   0 34935.4 606.011   1
  -2   2   0 236193. 939.321  -2
   2  -2   1 236193. 939.321   1
   2  -2   1 178579. 1381.96   1
  -2   2   1 674387. 1378.14  -2
   2  -2   2 674387. 1378.14   1
   2  -2   2 6321.40 306.734   1
  -2   2   2 192949. 863.498  -2
   2  -2   3 192949. 863.498   1
  -2   2   3 95369.7 1009.00  -2
   2  -2   4 95369.7 1009.00   1
  -2   2   4 35811.9 636.686  -2
   2  -2   5 35811.9 636.686   1
  -2   2   5 5543.58 433.293  -2
   2  -2   6 5543.58 433.293   1
  -2   2   6 13976.2 783.211  -2
   2  -2   7 13976.2 783.211   1
  -2   2   7 59033.6 580.756  -2
   2  -2   8 59033.6 580.756   1
  -2   2   8 19982.7 560.048  -2
   2  -2   9 19982.7 560.048   1
  -2   2   9 42418.7 833.375  -2
   2  -2  10 42418.7 833.375   1
   2  -1 -14 1526.29 150.293   1
   2  -1 -13 1632.83 180.271   1
   2  -1 -12 3261.60 262.407   1
   2  -1 -11 26839.2 539.412   1
   2  -1 -10 4586.93 177.745   1
   2  -1  -9 8210.20 202.276   1
   2  -1  -8 1263.63 76.9589   1
   2  -1  -7 21594.6 622.411   1
   2  -1  -6 8780.54 362.790   1
   2  -1  -5 844.799 109.841   1
   2  -1  -4 1880.46 135.297   1
   2  -1  -3 86494.6 716.220   1
   2  -1  -2 988967. 2210.80   1
   2  -1  -1 9876.63 138.405   1
   2  -1   0 38523.8 295.750   1
   2  -1   1 3331.27 64.7984   1
   2  -1   2 76295.3 466.348   1
   2  -1   3 12453.4 203.861   1
   2  -1   4 819.054 96.2857   1
   2  -1   5 34969.3 627.667   1
   2  -1   6 170804. 1513.93   1
   2  -1   7 101998. 1952.82   1
   2  -1   8 387.241 62.1002   1
   2  -1   9 15156.0 334.211   1
   2  -1  10 645.531 126.314   1
   2  -1  11 36116.7 840.760   1
   2  -1  12 307.730 100.577   1
   2   0 -15 8283.60 292.822   1
   2   0 -14 12401.2 315.225   1
   2   0 -13 5695.91 232.327   1
   2   0 -12 400.491 78.5225   1
   2   0 -11 5017.72 164.355   1
   2   0 -10 5082.88 164.463   1
   2   0  -9 7413.67 166.233   1
   2   0  -8 19477.9 281.234   1
   2   0  -7 682.829 119.936   1
   2   0  -6 54842.3 864.423   1
   2   0  -5 12875.4 376.106   1
   2   0  -4 43338.1 613.016   1
   2   0  -3 9854.69 207.246   1
   2   0  -2 24762.3 247.914   1
   2   0  -1 38850.0 219.784   1
   2   0   0 65650.4 394.752   1
   2   0   1 880.136 62.7693   1
   2   0   2 40112.5 317.772   1
   2   0   3 50164.0 625.931   1
   2   0   4 68708.3 861.608   1
   2   0   5 822.370 89.9050   1
   2   0   6 4681.23 221.203   1
   2   0   7 53492.1 630.178   1
   2   0   8 37630.2 762.453   1
   2   0   9 1108.81 111.327   1
   2   0  10 23.9386 44.0286   1
   2   0  11 13292.5 514.969   1
   2   0  12 16725.6 560.567   1
   2   1 -15 4036.69 161.740   1
   2   1 -14 94.6506 70.3025   1
   2   1 -13 2128.43 151.349   1
   2   1 -12 6010.86 206.730   1
   2   1 -11 1210.23 118.835   1
   2   1 -10 1044.99 74.3499   1
   2   1  -9 2727.20 106.235   1
   2   1  -8 4685.45 122.532   1
   2   1  -7 77122.9 1559.23   1
   2   1  -6 50199.6 798.264   1
   2   1  -5 10258.7 322.700   1
   2   1  -4 40279.7 827.861   1
   2   1  -3 32368.4 445.727   1
   2   1  -2 1596.58 85.7693   1
   2   1  -1 39438.4 319.525   1
   2   1   0 25727.5 379.912   1
   2   1   1 49240.9 838.654   1
   2   1   2 33968.7 451.342   1
   2   1   3 62.4962 49.9603   1
   2   1   4 40360.5 716.482   1
   2   1   5 39368.9 780.605   1
   2   1   6 11116.6 452.678   1
   2   1   7 875.409 149.612   1
   2   1   8 11719.6 332.050   1
   2   1   9 21718.6 546.737   1
   2   1  10 4743.35 222.640   1
   2   1  11 23410.6 480.070   1
   2   1  12 1766.52 188.638   1
   2   2 -15 2152.10 127.441   1
   2   2 -14 2413.78 213.562   1
   2   2 -13 147.644 64.1133   1
   2   2 -12 2061.87 127.556   1
   2   2 -11 3323.76 131.853   1
   2   2 -10 18050.5 275.392   1
   2   2  -9 19935.8 271.389   1
   2   2  -8 1288.41 78.2707   1
   2   2  -7 6888.89 470.609   1
   2   2  -6 47658.3 1124.71   1
   2   2  -5 779.673 148.990   1
   2   2  -4 3809.90 265.031   1
   2   2  -3 1093.78 138.044   1
   2   2  -2 108808. 1229.68   1
   2   2  -1 71693.6 1245.62   1
   2   2   1 11382.4 461.113   1
   2   2   2 86848.5 1343.38   1
   2   2   3 77717.7 1013.17   1
   2   2   4 41305.2 803.945   1
   2   2   5 71.5189 58.3235   1
   2   2   6 20337.0 665.125   1
   2   2   7 40498.9 1002.23   1
   2   2   8 11712.2 360.797   1
   2   2   9 274.436 98.3814   1
   2   2  10 16027.6 564.077   1
   2   2  11 31135.5 538.541   1
   2   2  12 9132.25 381.051   1
  -2  -3 -12 8149.53 233.900  -2
   2   3 -15 8149.53 233.900   1
  -2  -3 -11 6442.31 233.291  -2
   2   3 -14 6442.31 233.291   1
  -2  -3 -10 30393.0 541.967  -2
   2   3 -13 30393.0 541.967   1
  -2  -3  -9 40492.6 545.709  -2
   2   3 -12 40492.6 545.709   1
  -2  -3  -8 17940.6 310.425  -2
   2   3 -11 17940.6 310.425   1
  -2  -3  -7 274.700 48.4842  -2
   2   3 -10 274.700 48.4842   1
  -2  -3  -6 30744.8 363.319  -2
   2   3  -9 30744.8 363.319   1
  -2  -3  -5 55826.6 576.231  -2
   2   3  -8 55826.6 576.231   1
  -2  -3  -4 48628.8 1257.56  -2
   2   3  -7 48628.8 1257.56   1
  -2  -3  -3 7610.53 489.332  -2
   2   3  -6 7610.53 489.332   1
  -2  -3  -2 123374. 1827.80  -2
   2   3  -5 123374. 1827.80   1
  -2  -3  -1 118361. 1495.61  -2
   2   3  -4 118361. 1495.61   1
  -2  -3   0 43498.8 871.271  -2
   2   3  -3 43498.8 871.271   1
  -2  -3   1 16874.9 668.566  -2
   2   3  -2 16874.9 668.566   1
   2   3  -1 9692.55 525.765   1
  -2  -3   6 7452.33 519.702  -2
   2   3   3 7452.33 519.702   1
  -2  -3   7 62534.8 1517.26  -2
   2   3   4 62534.8 1517.26   1
  -2  -3   8 52000.9 1159.12  -2
   2   3   5 52000.9 1159.12   1
  -2  -3   9 33982.8 1008.70  -2
   2   3   6 33982.8 1008.70   1
  -2  -3  10 150.933 113.174  -2
   2   3   7 150.933 113.174   1
  -2  -3  12 45654.3 962.005  -2
   2   3   9 45654.3 962.005   1
  -2  -3  13 34008.6 800.763  -2
   2   3  10 34008.6 800.763   1
  -2  -3  14 9034.52 282.764  -2
   2   3  11 9034.52 282.764   1
  -2  -3  15 7183.19 212.984  -2
   2   3  12 7183.19 212.984   1
   2   4 -15 2386.21 103.110   1
   2   4 -14 7196.91 336.068   1
   2   4 -13 9683.12 253.239   1
   2   4 -12 373.677 63.2589   1
   2   4 -11 20415.2 376.326   1
   2   4 -10 19903.3 339.552   1
   2   4  -9 638.211 92.8728   1
   2   4  -8 3498.38 190.795   1
   2   4  -7 67952.5 768.364   1
   2   4  -6 56885.2 1285.21   1
   2   4  -5 28714.5 857.277   1
   2   4  -4 9224.31 467.012   1
   2   4  -2 125842. 2121.00   1
   2   4  -1 79516.2 1695.13   1
   2   4   0-36.0525 50.9554   1
   2   4   9 10778.2 449.610   1
   2   4  10 8994.85 388.594   1
   2   4  11 13278.1 297.928   1
   2   5 -15 789.397 110.073   1
   2   5 -14 6466.47 233.737   1
   2   5 -13 6827.73 261.653   1
   2   5 -12 5641.32 253.769   1
   2   5 -11 63.4892 48.3402   1
   2   5 -10 35979.3 631.364   1
   2   5  -2 40014.1 1328.62   1
   2   5  -1 255506. 3403.07   1
   2   5   0 74416.1 1886.15   1
   2   5   1 49.4197 139.308   1
   2   5   8 66990.5 1074.38   1
   2   5   9 3808.83 249.370   1
   2   5  10 4524.42 180.360   1
   2   6 -14 1198.76 100.807   1
   2   6 -13 7917.43 271.299   1
   2   6 -12 7169.90 275.261   1
   2   6 -11 3493.60 204.325   1
   2   6  -2 1508.12 314.124   1
   2   6  -1 42270.1 1546.19   1
   2   6   0 26763.1 1266.10   1
   2   6   1 6022.11 631.822   1
   2   6   2 25868.5 1326.85   1
  -2  -7  -8 8774.22 457.874  -2
   2   7 -14 8774.22 457.874   1
  -2  -7  -7 11961.9 411.283  -2
   2   7 -13 11961.9 411.283   1
  -2  -7  -6 12150.3 460.199  -2
   2   7 -12 12150.3 460.199   1
  -2  -7  -5 5593.94 334.965  -2
   2   7 -11 5593.94 334.965   1
   2   8 -13 4947.36 266.581   1
   2   8 -12 8132.85 254.497   1
   2   8 -11 1359.92 123.987   1
   2   9 -12 2353.55 178.972   1
   2   9 -11 7657.43 351.667   1
   2  10 -10 2798.79 201.592   1
   3 -12   4 9640.04 332.714   1
   3 -12   5 2687.01 177.686   1
   3 -11  -2 1312.70 130.749   1
   3 -11  -1 948.756 125.550   1
   3 -11   0 4626.39 263.585   1
   3 -11   1 11752.3 295.833   1
   3 -11   2 5660.74 315.042   1
   3 -11   3 3948.30 272.513   1
   3 -11   4 473.052 110.434   1
   3 -11   5 3015.55 238.793   1
   3 -11   6 11467.4 277.744   1
   3 -11   7 86.7168 48.1543   1
   3 -11   8 79.0022 34.3512   1
   3 -11   9 6470.74 179.457   1
   3 -10  -4 650.909 78.3457   1
   3 -10  -3 16.0980 42.4667   1
   3 -10  -2 23325.2 453.430   1
   3 -10  -1 20186.1 351.519   1
   3 -10   0 4556.14 210.678   1
   3 -10   1 13959.5 375.695   1
   3 -10   2 16593.9 415.458   1
   3 -10   3 4160.27 301.485   1
   3 -10   4 375.884 111.141   1
  -3  10  -2 21433.1 599.985  -2
   3 -10   5 21433.1 599.985   1
   3 -10   5 3108.34 144.061   1
  -3  10  -1 18304.9 554.758  -2
   3 -10   6 18304.9 554.758   1
   3 -10   6 3185.86 174.317   1
  -3  10   0 59900.3 982.152  -2
   3 -10   7 59900.3 982.152   1
  -3  10   1 30296.6 685.009  -2
   3 -10   8 30296.6 685.009   1
  -3  10   2 20267.2 538.683  -2
   3 -10   9 20267.2 538.683   1
   3 -10  10 3473.38 147.692   1
   3 -10  11 7674.23 192.192   1
  -3   9 -12 7963.84 452.118  -2
   3  -9  -6 7963.84 452.118   1
  -3   9 -11 10167.4 386.592  -2
   3  -9  -5 10167.4 386.592   1
  -3   9 -10 13996.9 491.968  -2
   3  -9  -4 13996.9 491.968   1
  -3   9  -9 20049.4 605.325  -2
   3  -9  -3 20049.4 605.325   1
  -3   9  -8 32410.2 787.521  -2
   3  -9  -2 32410.2 787.521   1
  -3   9  -7 3529.04 265.257  -2
   3  -9  -1 3529.04 265.257   1
  -3   9  -6 15252.3 522.936  -2
   3  -9   0 15252.3 522.936   1
  -3   9  -5 17467.6 570.314  -2
   3  -9   1 17467.6 570.314   1
  -3   9  -4 22520.0 644.995  -2
   3  -9   2 22520.0 644.995   1
  -3   9  -3 5596.23 319.377  -2
   3  -9   3 5596.23 319.377   1
  -3   9  -2 21859.5 621.399  -2
   3  -9   4 21859.5 621.399   1
  -3   9  -1 17285.2 448.127  -2
   3  -9   5 17285.2 448.127   1
  -3   9   0 15129.2 518.394  -2
   3  -9   6 15129.2 518.394   1
  -3   9   1 3214.97 202.843  -2
   3  -9   7 3214.97 202.843   1
  -3   9   2 30905.4 593.055  -2
   3  -9   8 30905.4 593.055   1
  -3   9   3 17199.9 527.736  -2
   3  -9   9 17199.9 527.736   1
  -3   9   4 11108.7 583.939  -2
   3  -9  10 11108.7 583.939   1
  -3   9   5 8620.50 475.769  -2
   3  -9  11 8620.50 475.769   1
  -3   9   6 7084.76 271.125  -2
   3  -9  12 7084.76 271.125   1
   3  -8  -8 152.403 54.0784   1
   3  -8  -7 2593.97 142.351   1
   3  -8  -6 13315.7 340.785   1
   3  -8  -5 10660.5 498.528   1
   3  -8  -4 1516.36 139.913   1
   3  -8  -3 16538.1 432.364   1
   3  -8  -2 20307.2 476.468   1
   3  -8  -1 888.128 86.8583   1
   3  -8   0 298.852 49.8572   1
   3  -8   1 1044.62 103.020   1
   3  -8   2 17520.3 311.595   1
   3  -8   3 7551.16 198.533   1
   3  -8   4 1080.92 81.3049   1
   3  -8   5 18417.1 271.547   1
   3  -8   6 6674.43 183.897   1
   3  -8   7 24753.8 409.598   1
   3  -8   8 74.5981 40.3627   1
   3  -8   9 3377.84 158.013   1
   3  -8  10 486.826 66.6536   1
   3  -8  11 1938.86 114.836   1
   3  -8  12 15.1202 43.2642   1
   3  -8  13 52.6828 39.8450   1
   3  -7  -9 6509.40 284.815   1
   3  -7  -8 9354.93 272.409   1
   3  -7  -7 7449.90 217.088   1
   3  -7  -6 159.568 46.6744   1
   3  -7  -5 9200.34 249.474   1
   3  -7  -4 3729.26 208.724   1
   3  -7  -3 5200.07 239.407   1
   3  -7  -2 630.390 91.1823   1
   3  -7  -1 9626.10 247.046   1
   3  -7   0 7414.03 173.389   1
   3  -7   1 2665.21 104.425   1
   3  -7   2 6646.74 152.253   1
   3  -7   3 41803.2 312.825   1
   3  -7   4 64490.4 359.100   1
   3  -7   5 20623.7 236.418   1
   3  -7   6 12845.7 232.963   1
   3  -7   7 12922.4 240.248   1
   3  -7   8 11682.2 244.993   1
   3  -7   9 255.493 48.5115   1
   3  -7  10 1498.93 111.410   1
   3  -7  11 2720.63 175.161   1
   3  -7  12 11265.7 324.361   1
   3  -7  13 5697.35 211.582   1
   3  -7  14 857.921 100.648   1
   3  -6 -11 3078.94 123.364   1
   3  -6 -10 6190.83 206.486   1
   3  -6  -9 7638.41 255.654   1
   3  -6  -8 15736.4 385.464   1
   3  -6  -7 8464.13 291.907   1
   3  -6  -6 7521.35 229.321   1
   3  -6  -5 1599.42 95.0586   1
   3  -6  -4 28222.3 420.153   1
   3  -6  -3 31828.3 548.783   1
   3  -6  -2 27924.5 391.795   1
   3  -6  -1 13973.7 253.385   1
   3  -6   0 18342.3 206.046   1
   3  -6   1 54922.0 359.044   1
   3  -6   2 70599.1 440.924   1
   3  -6   3 2843.57 67.9398   1
   3  -6   4 25816.6 219.721   1
   3  -6   5 77230.5 467.281   1
   3  -6   6 23970.4 272.378   1
   3  -6   7 5373.64 170.131   1
   3  -6   8 4062.63 152.189   1
   3  -6   9 39680.7 623.544   1
   3  -6  10 101194. 1506.34   1
   3  -6  11 20986.5 695.031   1
   3  -6  12 2805.21 251.077   1
   3  -6  13 10854.5 303.577   1
   3  -6  14 11593.7 270.029   1
  -3   5 -15 14022.5 441.025  -2
   3  -5 -12 14022.5 441.025   1
  -3   5 -14 4195.89 192.425  -2
   3  -5 -11 4195.89 192.425   1
  -3   5 -13 15801.7 414.540  -2
   3  -5 -10 15801.7 414.540   1
  -3   5 -12 12667.3 408.493  -2
   3  -5  -9 12667.3 408.493   1
  -3   5 -11 17280.4 507.229  -2
   3  -5  -8 17280.4 507.229   1
  -3   5 -10 27262.8 516.662  -2
   3  -5  -7 27262.8 516.662   1
  -3   5  -9 12278.5 405.273  -2
   3  -5  -6 12278.5 405.273   1
  -3   5  -8 59099.2 713.514  -2
   3  -5  -5 59099.2 713.514   1
  -3   5  -7 24997.2 452.366  -2
   3  -5  -4 24997.2 452.366   1
  -3   5  -6 21769.7 500.566  -2
   3  -5  -3 21769.7 500.566   1
  -3   5  -5 46823.2 618.486  -2
   3  -5  -2 46823.2 618.486   1
  -3   5  -4 24171.1 1039.21  -2
   3  -5  -1 24171.1 1039.21   1
  -3   5  -3 85894.2 1293.98  -2
   3  -5   0 85894.2 1293.98   1
  -3   5  -2 38342.4 726.445  -2
   3  -5   1 38342.4 726.445   1
  -3   5  -1 38094.7 737.208  -2
   3  -5   2 38094.7 737.208   1
  -3   5   0 77396.0 1353.50  -2
   3  -5   3 77396.0 1353.50   1
  -3   5   1 24576.8 756.702  -2
   3  -5   4 24576.8 756.702   1
  -3   5   2 38581.5 498.883  -2
   3  -5   5 38581.5 498.883   1
  -3   5   3 20184.4 379.500  -2
   3  -5   6 20184.4 379.500   1
  -3   5   4 23943.0 378.150  -2
   3  -5   7 23943.0 378.150   1
  -3   5   5 50985.5 732.261  -2
   3  -5   8 50985.5 732.261   1
  -3   5   6 11782.8 380.827  -2
   3  -5   9 11782.8 380.827   1
  -3   5   7 28696.1 957.504  -2
   3  -5  10 28696.1 957.504   1
  -3   5   8 19093.3 764.605  -2
   3  -5  11 19093.3 764.605   1
  -3   5   9 9726.67 529.274  -2
   3  -5  12 9726.67 529.274   1
  -3   5  10 13148.0 534.409  -2
   3  -5  13 13148.0 534.409   1
   3  -4 -12 2263.54 182.329   1
   3  -4 -11 2510.04 222.388   1
   3  -4 -10 3916.40 195.443   1
   3  -4  -9 10506.6 325.087   1
   3  -4  -8 25354.1 499.991   1
   3  -4  -7 8219.83 254.705   1
   3  -4  -6 1804.92 101.354   1
   3  -4  -5 22583.0 317.282   1
   3  -4  -4 22163.2 260.962   1
   3  -4  -3 36016.4 975.458   1
   3  -4  -2 4270.50 237.560   1
   3  -4  -1 100.940 39.6124   1
   3  -4   0 41098.3 547.782   1
   3  -4   1 69704.6 712.514   1
   3  -4   2 288.745 73.2227   1
   3  -4   3 1593.49 150.341   1
   3  -4   4 54513.7 871.430   1
   3  -4   5 39050.5 1127.44   1
   3  -4   6 161.199 38.5631   1
   3  -4   7 105.923 40.9594   1
   3  -4   8 16843.8 332.622   1
   3  -4   9 21352.8 393.858   1
   3  -4  10 38615.1 644.697   1
   3  -4  11 9756.80 468.941   1
   3  -4  12 5894.67 361.714   1
   3  -3 -13 152.789 61.7213   1
   3  -3 -12 2581.45 211.507   1
   3  -3 -11 4384.42 296.887   1
   3  -3 -10 9279.87 438.999   1
   3  -3  -9 1966.27 144.505   1
   3  -3  -8 19413.3 387.332   1
   3  -3  -7 46119.1 480.710   1
   3  -3  -6 14451.9 226.775   1
   3  -3  -5 7902.25 208.982   1
   3  -3  -4 20975.7 759.461   1
   3  -3  -3 5866.90 370.405   1
   3  -3  -2 94438.0 821.759   1
   3  -3  -1 27332.1 362.444   1
   3  -3   0 12968.3 225.401   1
   3  -3   1 85206.2 580.862   1
   3  -3   2 32318.4 475.336   1
   3  -3   3 4115.18 176.380   1
   3  -3   4 3971.59 324.600   1
   3  -3   5 35763.5 568.450   1
   3  -3   6 9596.44 379.438   1
   3  -3   7 10552.3 264.592   1
   3  -3   8 286.446 61.3315   1
   3  -3   9 3277.80 171.507   1
   3  -3  10 46046.0 637.395   1
   3  -3  11 38048.4 632.062   1
   3  -2 -14 316.039 69.6939   1
   3  -2 -12 3957.03 267.715   1
   3  -2 -11 602.480 128.884   1
   3  -2 -10 6295.58 362.451   1
   3  -2  -9 3035.32 147.548   1
   3  -2  -8 5224.22 154.386   1
   3  -2  -7 656.093 56.6011   1
   3  -2  -6 16370.3 272.185   1
   3  -2  -5 40704.9 1070.42   1
   3  -2  -4 36965.6 946.142   1
   3  -2  -3 7606.98 394.203   1
   3  -2  -2 33512.3 456.196   1
   3  -2  -1 276516. 1051.57   1
   3  -2   0 57790.2 480.788   1
   3  -2   1 1591.33 85.3197   1
   3  -2   2 1282.18 79.4052   1
   3  -2   3 15306.8 271.287   1
   3  -2   4 15904.8 425.384   1
   3  -2   5 33045.6 657.126   1
   3  -2   6 4499.41 268.198   1
   3  -2   7 24797.8 308.941   1
   3  -2   8 31803.0 400.594   1
   3  -2   9 20421.6 409.180   1
   3  -2  10 3494.31 277.952   1
   3  -2  11 690.550 147.397   1
   3  -1 -12 1697.19 186.683   1
   3  -1 -11 15470.6 550.018   1
   3  -1 -10 23271.6 663.629   1
   3  -1  -9 976.038 103.819   1
   3  -1  -8 572.064 56.3547   1
  -3   1  -7 88177.3 748.196  -2
   3  -1  -7 88177.3 748.196   1
   3  -1  -7 54822.5 638.990   1
   3  -1  -5 3390.59 276.021   1
  -3   1  -4 5763.06 336.912  -2
   3  -1  -4 5763.06 336.912   1
   3  -1  -4 4468.39 279.956   1
   3  -1  -3 1022.24 93.1200   1
   3  -1  -2 46440.8 468.235   1
   3  -1  -1 66054.7 720.476   1
   3  -1   0 32090.3 326.837   1
   3  -1   1 97501.1 598.150   1
   3  -1   2 129212. 725.159   1
   3  -1   3 16428.7 315.993   1
   3  -1   4 434.981 64.0196   1
   3  -1   5 97.6599 59.4180   1
   3  -1   6 25834.5 626.134   1
   3  -1   7 27287.2 376.958   1
   3  -1   8 58.8453 41.4861   1
   3  -1   9 12652.5 319.951   1
   3  -1  10 1678.91 144.112   1
   3  -1  11 3259.65 271.579   1
   3  -1  12 256.734 100.083   1
   3   0 -14 16276.3 487.080   1
  -3   0 -12 30150.4 732.882  -2
   3   0 -13 30150.4 732.882   1
  -3   0 -10 19023.1 622.186  -2
   3   0 -11 19023.1 622.186   1
  -3   0  -9 54460.6 849.626  -2
   3   0 -10 54460.6 849.626   1
  -3   0  -8 58648.0 836.277  -2
   3   0  -9 58648.0 836.277   1
  -3   0  -7 28581.9 424.557  -2
   3   0  -8 28581.9 424.557   1
  -3   0  -6 5786.07 237.858  -2
   3   0  -7 5786.07 237.858   1
  -3   0  -5 56353.0 1265.58  -2
   3   0  -6 56353.0 1265.58   1
  -3   0  -4 17977.8 626.469  -2
   3   0  -5 17977.8 626.469   1
  -3   0  -3 192427. 1267.97  -2
   3   0  -4 192427. 1267.97   1
  -3   0  -2 59335.6 674.546  -2
   3   0  -3 59335.6 674.546   1
   3   0  -3 15240.6 470.017   1
  -3   0  -1 59070.5 1004.48  -2
   3   0  -2 59070.5 1004.48   1
   3   0  -2 58812.4 505.923   1
  -3   0   0 120379. 1060.32  -2
   3   0  -1 120379. 1060.32   1
   3   0  -1 62778.5 876.179   1
  -3   0   1 131860. 1656.90  -2
   3   0   0 131860. 1656.90   1
   3   0   0 45855.2 451.656   1
  -3   0   2 64346.3 702.421  -2
   3   0   1 64346.3 702.421   1
   3   0   1 191.247 49.6043   1
  -3   0   3 63703.4 720.605  -2
   3   0   2 63703.4 720.605   1
   3   0   2 43815.6 896.948   1
  -3   0   4 210217. 1435.26  -2
   3   0   3 210217. 1435.26   1
  -3   0   5 16436.7 643.450  -2
   3   0   4 16436.7 643.450   1
  -3   0   6 54329.5 1314.51  -2
   3   0   5 54329.5 1314.51   1
  -3   0   7 6820.25 221.299  -2
   3   0   6 6820.25 221.299   1
  -3   0   8 31453.7 502.889  -2
   3   0   7 31453.7 502.889   1
  -3   0   9 78165.6 687.622  -2
   3   0   8 78165.6 687.622   1
  -3   0  10 58554.8 693.619  -2
   3   0   9 58554.8 693.619   1
  -3   0  11 22590.3 478.496  -2
   3   0  10 22590.3 478.496   1
  -3   0  12 8264.30 289.333  -2
   3   0  11 8264.30 289.333   1
  -3   0  13 31865.2 735.249  -2
   3   0  12 31865.2 735.249   1
   3   1 -15 2079.18 163.653   1
   3   1 -14 1821.64 126.058   1
   3   1 -13 17166.6 407.713   1
   3   1 -12 6047.35 355.430   1
   3   1 -11 583.582 91.9654   1
   3   1 -10 5140.30 213.607   1
   3   1  -9 13141.2 405.313   1
   3   1  -8 760.906 98.9329   1
   3   1  -7 10444.8 311.266   1
   3   1  -6 2981.73 296.362   1
   3   1  -5 11082.4 508.996   1
   3   1  -4 44207.0 938.752   1
   3   1  -3 33672.8 586.128   1
   3   1  -2 10422.8 316.436   1
   3   1  -1 31297.7 608.219   1
   3   1   0 88462.2 737.151   1
   3   1   1 7012.44 215.820   1
   3   1   2 29527.4 463.971   1
   3   1   3 541.653 92.6418   1
   3   1   4 75612.8 1031.22   1
   3   1   5 19449.1 468.235   1
   3   1   6 36122.5 529.938   1
   3   1   7 9518.90 295.854   1
   3   1   8 22674.4 480.816   1
   3   1   9 38648.3 626.285   1
   3   1  10 13679.5 378.944   1
   3   1  11 119.521 58.4721   1
   3   1  12 2669.01 153.381   1
   3   2 -15 7404.75 212.034   1
   3   2 -14 6781.01 238.765   1
   3   2 -12 21031.4 695.453   1
   3   2 -11 14849.2 404.466   1
   3   2 -10 16917.5 380.808   1
   3   2  -9 3996.83 179.483   1
   3   2  -8 3644.47 159.629   1
   3   2  -7 35625.7 576.155   1
   3   2  -6 26955.8 887.231   1
   3   2  -5 18644.8 681.665   1
   3   2  -4 3766.50 221.957   1
   3   2  -3 107522. 1455.41   1
   3   2  -1 11657.8 588.606   1
   3   2   0 692.617 166.098   1
   3   2   2 6663.43 309.683   1
   3   2   3 65186.9 1419.83   1
   3   2   4 3500.25 364.232   1
   3   2   5 15475.6 405.331   1
   3   2   6 64297.4 742.355   1
   3   2   7 68857.0 817.141   1
   3   2   8 10369.2 334.865   1
   3   2   9 1625.42 189.876   1
   3   2  10 10955.9 330.372   1
   3   2  11 8379.55 274.496   1
   3   2  12 2616.44 139.200   1
   3   3 -15 226.595 49.0723   1
   3   3 -14 244.758 57.5869   1
   3   3 -13 10624.1 334.730   1
   3   3 -12 2235.23 242.376   1
   3   3 -11 293.803 73.4817   1
   3   3 -10 8334.69 268.174   1
   3   3  -9 21952.1 413.121   1
   3   3  -8 41282.2 1281.21   1
   3   3  -7 19544.0 831.473   1
   3   3  -6 30.0358 67.0363   1
   3   3  -5 36465.9 1007.29   1
   3   3  -4 91459.4 1513.09   1
   3   3  -2 20901.0 871.942   1
   3   3  -1 40334.2 1207.80   1
   3   3   0 212.651 122.725   1
   3   3   1 1014.45 215.668   1
   3   3   3 14975.7 374.048   1
   3   3   4 23109.5 496.657   1
   3   3   5 3546.94 215.225   1
   3   3   6 654.306 205.324   1
   3   3   7 2147.79 156.888   1
   3   3   8 35.3809 63.5631   1
   3   3   9 334.731 106.919   1
   3   3  10 1256.09 114.749   1
   3   3  11 566.100 75.7320   1
   3   3  12 5113.78 238.314   1
  -3  -4 -11 8144.04 228.605  -2
   3   4 -15 8144.04 228.605   1
  -3  -4 -10 27234.0 882.137  -2
   3   4 -14 27234.0 882.137   1
  -3  -4  -9 8918.90 402.075  -2
   3   4 -13 8918.90 402.075   1
  -3  -4  -8 6622.51 366.680  -2
   3   4 -12 6622.51 366.680   1
  -3  -4  -7 1153.44 248.613  -2
   3   4 -11 1153.44 248.613   1
  -3  -4  -6 39879.1 1318.42  -2
   3   4 -10 39879.1 1318.42   1
  -3  -4  -5 13571.0 1063.71  -2
   3   4  -9 13571.0 1063.71   1
  -3  -4  -4 20330.8 1238.42  -2
   3   4  -8 20330.8 1238.42   1
  -3  -4  -3 32957.1 1505.27  -2
   3   4  -7 32957.1 1505.27   1
  -3  -4  -2 50692.8 1769.53  -2
   3   4  -6 50692.8 1769.53   1
  -3  -4  -1 47716.7 1644.52  -2
   3   4  -5 47716.7 1644.52   1
  -3  -4   3 100950. 2877.04  -2
   3   4  -1 100950. 2877.04   1
  -3  -4   4 13188.2 1069.53  -2
   3   4   0 13188.2 1069.53   1
  -3  -4   5 43729.0 880.369  -2
   3   4   1 43729.0 880.369   1
  -3  -4   6 45509.0 1045.11  -2
   3   4   2 45509.0 1045.11   1
  -3  -4  13 9503.38 528.017  -2
   3   4   9 9503.38 528.017   1
  -3  -4  14 25993.3 578.497  -2
   3   4  10 25993.3 578.497   1
  -3  -4  15 7247.91 263.666  -2
   3   4  11 7247.91 263.666   1
   3   5 -15 3721.16 139.904   1
   3   5 -14 3746.30 253.347   1
   3   5 -13 2207.23 223.820   1
   3   5 -12 304.923 106.603   1
   3   5 -11 93.1607 77.1848   1
   3   5 -10 5567.79 372.392   1
   3   5  -2 32324.8 1326.05   1
   3   5  -1 56451.2 774.392   1
   3   5   0 42266.2 684.349   1
   3   5   1 642.487 239.508   1
   3   5   2 6467.41 676.322   1
   3   5   3 48911.2 1836.94   1
   3   5   9 4407.08 264.912   1
   3   5  10 4707.86 236.161   1
   3   6 -14 337.732 56.8368   1
   3   6 -13 3516.73 258.952   1
   3   6 -12 17559.7 608.381   1
   3   6 -11 4642.31 334.968   1
   3   6  -2 27942.3 659.994   1
   3   6  -1 9081.78 791.034   1
   3   6   0 33004.1 1489.83   1
   3   6   1 26538.3 1377.30   1
   3   6   2 8283.72 799.634   1
   3   6   9 7919.60 289.015   1
   3   7 -14 10460.9 342.336   1
   3   7 -13 7861.39 233.337   1
   3   7 -12 18.1427 70.0710   1
   3   7 -11 14173.8 556.392   1
  -3  -8  -6 7484.85 320.654  -2
   3   8 -13 7484.85 320.654   1
  -3  -8  -5 11114.0 486.992  -2
   3   8 -12 11114.0 486.992   1
  -3  -8  -4 16962.6 687.590  -2
   3   8 -11 16962.6 687.590   1
   3   9 -11 3877.17 236.607   1
   3   9 -10 3933.82 259.804   1
   4 -11  -2 29.9691 46.1448   1
   4 -11  -1 757.953 107.616   1
   4 -11   0 10264.9 372.700   1
   4 -11   1 8455.51 246.726   1
   4 -11   2 1309.12 157.187   1
   4 -11   3 127.088 74.1678   1
   4 -11   4 9785.88 406.041   1
   4 -11   5 2582.26 136.227   1
   4 -11   6 2211.62 123.293   1
   4 -11   7 336.931 77.4522   1
   4 -11   8 6590.82 181.517   1
   4 -11   9 7732.71 181.138   1
   4 -10  -4 26.2901 29.9304   1
   4 -10  -3 83.0645 59.9349   1
   4 -10  -2 4161.94 271.279   1
   4 -10  -1 8532.94 398.020   1
   4 -10   0 1674.64 188.997   1
   4 -10   1 2617.07 167.764   1
   4 -10   2 4878.98 224.503   1
   4 -10   3 6104.86 372.108   1
   4 -10   4 630.313 86.0809   1
   4 -10   5 2840.06 132.341   1
   4 -10   6 110.341 41.6028   1
   4 -10   7 10097.4 275.709   1
   4 -10   8 8193.35 239.020   1
   4 -10   9 49.1523 36.1577   1
   4 -10  10 7167.62 193.529   1
   4 -10  11 5303.27 225.348   1
   4  -9  -6 3734.84 196.184   1
   4  -9  -5 11942.9 292.948   1
   4  -9  -4 6421.08 246.699   1
   4  -9  -3 4637.78 222.086   1
   4  -9  -2 111.897 56.6232   1
   4  -9  -1 12042.2 363.962   1
   4  -9   0 10832.8 273.779   1
   4  -9   1 22235.2 491.818   1
   4  -9   2 4722.32 177.254   1
   4  -9   3 3414.19 187.072   1
   4  -9   4 17714.6 414.040   1
   4  -9   5 896.230 84.3068   1
   4  -9   6 420.609 55.4994   1
   4  -9   7 1995.89 146.694   1
   4  -9   8 6322.87 192.184   1
   4  -9   9 13836.2 269.137   1
   4  -9  10 4388.65 187.780   1
   4  -9  11 4861.39 259.195   1
   4  -9  12 13524.6 372.356   1
  -4   8 -13 5554.75 270.712  -2
   4  -8  -8 5554.75 270.712   1
  -4   8 -12 1471.24 172.671  -2
   4  -8  -7 1471.24 172.671   1
  -4   8 -11 13968.8 401.414  -2
   4  -8  -6 13968.8 401.414   1
  -4   8 -10 4158.52 391.279  -2
   4  -8  -5 4158.52 391.279   1
  -4   8  -9 12625.7 465.350  -2
   4  -8  -4 12625.7 465.350   1
  -4   8  -8 12809.0 480.565  -2
   4  -8  -3 12809.0 480.565   1
  -4   8  -7 33224.5 526.328  -2
   4  -8  -2 33224.5 526.328   1
  -4   8  -6 13202.5 332.475  -2
   4  -8  -1 13202.5 332.475   1
  -4   8  -5 50503.2 580.259  -2
   4  -8   0 50503.2 580.259   1
  -4   8  -4 20186.6 477.166  -2
   4  -8   1 20186.6 477.166   1
  -4   8  -3 20685.6 363.867  -2
   4  -8   2 20685.6 363.867   1
  -4   8  -2 19302.2 397.740  -2
   4  -8   3 19302.2 397.740   1
  -4   8  -1 18369.8 454.021  -2
   4  -8   4 18369.8 454.021   1
  -4   8   0 47946.8 557.911  -2
   4  -8   5 47946.8 557.911   1
  -4   8   1 12311.2 319.603  -2
   4  -8   6 12311.2 319.603   1
  -4   8   2 29740.4 576.733  -2
   4  -8   7 29740.4 576.733   1
  -4   8   3 12806.5 370.773  -2
   4  -8   8 12806.5 370.773   1
  -4   8   4 11964.4 443.087  -2
   4  -8   9 11964.4 443.087   1
  -4   8   5 3346.44 232.307  -2
   4  -8  10 3346.44 232.307   1
  -4   8   6 12758.1 321.691  -2
   4  -8  11 12758.1 321.691   1
  -4   8   7 1520.28 138.896  -2
   4  -8  12 1520.28 138.896   1
  -4   8   8 5386.54 293.949  -2
   4  -8  13 5386.54 293.949   1
   4  -7  -9 368.969 76.8452   1
   4  -7  -8 370.492 86.4363   1
   4  -7  -7 506.950 71.4524   1
   4  -7  -6 37.3911 39.6549   1
   4  -7  -5 6310.86 256.552   1
   4  -7  -4 3872.22 214.315   1
   4  -7  -3 864.795 113.856   1
   4  -7  -2 11409.6 241.129   1
   4  -7  -1 54751.2 515.156   1
   4  -7   0 3887.40 114.899   1
   4  -7   1 1774.92 71.6229   1
   4  -7   2 3006.38 92.5344   1
   4  -7   3 25490.4 284.126   1
  -4   7   0 39355.4 844.869  -2
   4  -7   4 39355.4 844.869   1
   4  -7   4 37404.0 381.631   1
  -4   7   1 54844.1 631.898  -2
   4  -7   5 54844.1 631.898   1
   4  -7   5 94.6275 43.2827   1
  -4   7   2 22617.6 418.494  -2
   4  -7   6 22617.6 418.494   1
   4  -7   6 12516.2 283.780   1
  -4   7   3 60234.2 758.908  -2
   4  -7   7 60234.2 758.908   1
   4  -7   7 69708.9 829.624   1
  -4   7   4 49261.6 985.203  -2
   4  -7   8 49261.6 985.203   1
   4  -7   8 48779.6 576.860   1
   4  -7   9 4238.93 151.744   1
   4  -7  10 3089.22 150.032   1
   4  -7  11 3436.83 188.436   1
   4  -7  12 16128.0 366.768   1
   4  -7  13 36.2592 52.3132   1
   4  -6 -10 41.7021 35.5464   1
   4  -6  -9 1433.32 111.847   1
   4  -6  -8 8510.08 274.513   1
   4  -6  -7 5105.73 213.202   1
   4  -6  -6 4294.26 213.021   1
   4  -6  -5 77.1147 46.5621   1
   4  -6  -4 21665.5 456.204   1
   4  -6  -3 19199.6 346.982   1
   4  -6  -2 403.446 60.6805   1
   4  -6  -1 1388.69 67.7566   1
   4  -6   0 16560.6 196.715   1
   4  -6   1 323.350 30.3300   1
   4  -6   2 15697.1 167.986   1
   4  -6   3 2445.91 91.0605   1
   4  -6   4 13675.5 209.939   1
   4  -6   5 63586.9 499.496   1
   4  -6   6 19870.4 329.074   1
   4  -6   7 2489.35 109.529   1
   4  -6   8 3615.04 140.069   1
   4  -6   9 19274.1 445.357   1
   4  -6  10 85.1016 90.2182   1
   4  -6  11-20.3133 70.3485   1
   4  -6  12 470.716 112.901   1
   4  -6  13 12268.3 420.174   1
   4  -6  14 11299.4 339.447   1
   4  -5 -11 22.7514 30.8275   1
   4  -5 -10 19896.2 391.750   1
   4  -5  -9 8689.11 232.374   1
   4  -5  -8 3377.98 154.090   1
   4  -5  -7 7322.64 215.710   1
   4  -5  -6 8749.05 289.103   1
   4  -5  -5 12266.7 305.486   1
   4  -5  -4 9.77135 30.3701   1
   4  -5  -3 4494.30 127.129   1
   4  -5  -2 633.009 52.1158   1
   4  -5  -1 52197.2 289.137   1
   4  -5   0 86.0788 20.1706   1
   4  -5   1 11880.9 155.772   1
   4  -5   2 23106.6 236.106   1
   4  -5   3 21839.4 237.622   1
   4  -5   4 54334.5 580.103   1
   4  -5   5 659.056 75.5804   1
   4  -5   6 41382.0 458.687   1
   4  -5   7 13041.8 272.685   1
   4  -5   8 40.4239 39.4832   1
   4  -5   9 52.3264 57.0682   1
   4  -5  10 12022.1 371.267   1
   4  -5  11 91.5831 63.9090   1
   4  -5  12 15365.0 384.274   1
   4  -5  14 6577.79 277.746   1
   4  -4 -12 196.077 66.6438   1
   4  -4 -11 1121.54 84.0355   1
   4  -4 -10 114.654 50.2067   1
   4  -4  -9 21033.4 457.458   1
   4  -4  -8 35314.8 594.594   1
  -4   4  -9 70467.9 1752.58  -2
   4  -4  -7 70467.9 1752.58   1
   4  -4  -7 8199.85 237.537   1
  -4   4  -8 11746.4 243.508  -2
   4  -4  -6 11746.4 243.508   1
  -4   4  -7 22097.6 312.160  -2
   4  -4  -5 22097.6 312.160   1
   4  -4  -5 15568.7 533.708   1
  -4   4  -6 16193.4 302.282  -2
   4  -4  -4 16193.4 302.282   1
  -4   4  -5 27668.4 313.118  -2
   4  -4  -3 27668.4 313.118   1
  -4   4  -4 35111.5 961.039  -2
   4  -4  -2 35111.5 961.039   1
  -4   4  -3 58844.6 1199.50  -2
   4  -4  -1 58844.6 1199.50   1
   4  -4  -1 4695.61 334.987   1
  -4   4  -2 145285. 1834.58  -2
   4  -4   0 145285. 1834.58   1
   4  -4   0 143356. 1367.59   1
  -4   4  -1 48092.3 732.895  -2
   4  -4   1 48092.3 732.895   1
   4  -4   1 23265.2 852.120   1
  -4   4   0 158212. 1958.56  -2
   4  -4   2 158212. 1958.56   1
  -4   4   1 59249.7 1264.06  -2
   4  -4   3 59249.7 1264.06   1
  -4   4   2 37225.6 1054.70  -2
   4  -4   4 37225.6 1054.70   1
  -4   4   3 28392.7 336.541  -2
   4  -4   5 28392.7 336.541   1
  -4   4   4 15693.1 262.247  -2
   4  -4   6 15693.1 262.247   1
  -4   4   5 21834.7 395.945  -2
   4  -4   7 21834.7 395.945   1
   4  -4   7 3988.83 258.462   1
  -4   4   6 10843.0 325.402  -2
   4  -4   8 10843.0 325.402   1
   4  -4   8 10301.2 731.651   1
  -4   4   7 98844.1 998.793  -2
   4  -4   9 98844.1 998.793   1
   4  -4   9 67497.0 1900.70   1
  -4   4   8 54620.0 1064.68  -2
   4  -4  10 54620.0 1064.68   1
   4  -4  10 23177.5 723.413   1
   4  -4  11 6375.15 269.772   1
   4  -4  12 15545.4 548.702   1
   4  -3 -13 198.404 66.9363   1
   4  -3 -12 17712.6 516.535   1
  -4   3 -12 15936.5 528.825  -2
   4  -3 -11 15936.5 528.825   1
  -4   3 -11 14090.8 355.650  -2
   4  -3 -10 14090.8 355.650   1
  -4   3 -10 73813.7 823.578  -2
   4  -3  -9 73813.7 823.578   1
  -4   3  -9 36221.4 447.809  -2
   4  -3  -8 36221.4 447.809   1
  -4   3  -8 18424.6 317.282  -2
   4  -3  -7 18424.6 317.282   1
  -4   3  -7 28478.5 318.481  -2
   4  -3  -6 28478.5 318.481   1
  -4   3  -6 39817.1 408.356  -2
   4  -3  -5 39817.1 408.356   1
  -4   3  -5 223980. 2673.61  -2
   4  -3  -4 223980. 2673.61   1
  -4   3  -4 298981. 3226.03  -2
   4  -3  -3 298981. 3226.03   1
  -4   3  -3 18196.5 402.958  -2
   4  -3  -2 18196.5 402.958   1
  -4   3  -2 93102.7 893.989  -2
   4  -3  -1 93102.7 893.989   1
  -4   3  -1 86996.9 847.481  -2
   4  -3   0 86996.9 847.481   1
   4  -3   0 7121.77 367.361   1
  -4   3   0 85133.0 691.846  -2
   4  -3   1 85133.0 691.846   1
  -4   3   1 94693.0 884.725  -2
   4  -3   2 94693.0 884.725   1
  -4   3   2 18550.4 400.909  -2
   4  -3   3 18550.4 400.909   1
  -4   3   3 277633. 2795.53  -2
   4  -3   4 277633. 2795.53   1
  -4   3   4 219993. 1858.20  -2
   4  -3   5 219993. 1858.20   1
  -4   3   5 35227.6 371.245  -2
   4  -3   6 35227.6 371.245   1
  -4   3   6 25190.4 483.833  -2
   4  -3   7 25190.4 483.833   1
  -4   3   7 18176.4 431.773  -2
   4  -3   8 18176.4 431.773   1
  -4   3   8 36348.0 563.591  -2
   4  -3   9 36348.0 563.591   1
  -4   3   9 70420.6 856.064  -2
   4  -3  10 70420.6 856.064   1
  -4   3  10 13507.3 534.641  -2
   4  -3  11 13507.3 534.641   1
  -4   3  11 17751.6 571.107  -2
   4  -3  12 17751.6 571.107   1
   4  -2 -13 3456.51 217.673   1
   4  -2 -12 1952.14 193.390   1
   4  -2 -11 94.1871 65.2253   1
   4  -2 -10 4029.25 210.102   1
   4  -2  -9 10332.7 339.285   1
   4  -2  -8 2705.94 127.038   1
   4  -2  -7 2442.41 115.375   1
   4  -2  -6 13024.9 208.067   1
   4  -2  -5 65599.7 489.869   1
   4  -2  -4 101442. 1668.92   1
   4  -2  -3 7247.94 306.658   1
   4  -2  -2 17184.6 377.027   1
   4  -2  -1 12605.7 386.334   1
   4  -2   0 56910.4 816.548   1
   4  -2   1 2013.19 157.400   1
   4  -2   2 11796.3 305.674   1
   4  -2   3 46527.0 480.483   1
   4  -2   4 45982.8 643.779   1
   4  -2   5 23351.0 834.788   1
   4  -2   6 20420.7 359.428   1
   4  -2   7 5068.58 194.199   1
   4  -2   8 1611.78 136.119   1
   4  -2   9 2880.58 182.968   1
   4  -2  10 10846.4 491.438   1
   4  -2  11 2800.52 261.855   1
   4  -2  12 4522.10 301.627   1
   4  -2  13 1016.21 137.520   1
   4  -1 -13 5090.08 273.051   1
   4  -1 -12 2744.57 229.206   1
   4  -1 -11 8798.36 302.310   1
   4  -1 -10 2545.95 173.642   1
   4  -1  -9 14220.7 294.135   1
   4  -1  -8 55880.1 551.069   1
   4  -1  -7 13805.4 309.104   1
   4  -1  -6 152.846 33.5634   1
   4  -1  -5 1220.42 194.492   1
   4  -1  -4 7536.87 428.861   1
   4  -1  -3 23779.6 528.118   1
   4  -1  -2 22515.2 504.235   1
   4  -1  -1 3635.50 163.408   1
   4  -1   0 91800.8 816.226   1
   4  -1   1 59497.1 663.644   1
   4  -1   2 24307.5 434.915   1
   4  -1   3 16636.4 365.705   1
   4  -1   4 22820.1 454.143   1
   4  -1   5 22157.6 589.317   1
   4  -1   6 5957.51 178.998   1
   4  -1   7 54.1428 35.4133   1
   4  -1   8 2740.14 150.755   1
   4  -1   9 52856.5 1062.50   1
   4  -1  10 30455.3 820.828   1
   4  -1  11 5200.53 336.752   1
   4  -1  12 4290.68 285.745   1
   4  -1  13 4018.07 241.740   1
   4   0 -14 3713.27 227.452   1
   4   0 -13 917.484 94.7987   1
   4   0 -12 2554.85 239.268   1
   4   0 -11 13480.0 553.068   1
   4   0 -10 3370.25 197.009   1
   4   0  -9 153.028 58.4389   1
   4   0  -8 323.079 69.1135   1
   4   0  -7 12262.4 368.809   1
   4   0  -6 16431.1 396.429   1
   4   0  -5 23415.9 769.401   1
   4   0  -4 7575.61 285.126   1
   4   0  -3 59652.0 646.718   1
   4   0  -2 17623.5 348.056   1
   4   0  -1 44012.3 498.744   1
   4   0   0 4423.62 176.118   1
   4   0   1 30276.6 476.222   1
   4   0   2 12980.3 282.996   1
   4   0   3 28712.6 502.042   1
   4   0   4 2016.64 146.382   1
   4   0   5 2434.05 142.574   1
   4   0   6 27952.4 391.930   1
   4   0   7 14025.5 297.465   1
   4   0   8 23.5009 34.6172   1
   4   0   9 5423.36 240.719   1
   4   0  10 21517.6 470.274   1
   4   0  11 4719.38 313.506   1
   4   0  12 4222.07 272.130   1
   4   0  13 742.742 107.095   1
  -4  -1 -12 9442.22 495.338  -2
   4   1 -14 9442.22 495.338   1
  -4  -1 -11 11912.8 645.646  -2
   4   1 -13 11912.8 645.646   1
  -4  -1 -10 10674.6 651.004  -2
   4   1 -12 10674.6 651.004   1
  -4  -1  -9 17254.3 845.745  -2
   4   1 -11 17254.3 845.745   1
  -4  -1  -8 5656.35 483.431  -2
   4   1 -10 5656.35 483.431   1
  -4  -1  -7 6426.24 399.070  -2
   4   1  -9 6426.24 399.070   1
  -4  -1  -6 8287.95 785.629  -2
   4   1  -8 8287.95 785.629   1
  -4  -1  -5 31926.0 804.381  -2
   4   1  -7 31926.0 804.381   1
  -4  -1  -4 50979.6 949.671  -2
   4   1  -6 50979.6 949.671   1
  -4  -1  -3 11876.3 767.644  -2
   4   1  -5 11876.3 767.644   1
  -4  -1  -2 45954.1 883.038  -2
   4   1  -4 45954.1 883.038   1
  -4  -1  -1 53844.3 1144.48  -2
   4   1  -3 53844.3 1144.48   1
  -4  -1   0 93304.5 2417.90  -2
   4   1  -2 93304.5 2417.90   1
  -4  -1   1 56591.5 1863.32  -2
   4   1  -1 56591.5 1863.32   1
  -4  -1   2 83443.6 1302.27  -2
   4   1   0 83443.6 1302.27   1
  -4  -1   3 55910.1 857.387  -2
   4   1   1 55910.1 857.387   1
  -4  -1   4 47467.4 1096.09  -2
   4   1   2 47467.4 1096.09   1
  -4  -1   5 10121.2 719.491  -2
   4   1   3 10121.2 719.491   1
  -4  -1   6 48394.0 816.200  -2
   4   1   4 48394.0 816.200   1
  -4  -1   7 30561.7 693.802  -2
   4   1   5 30561.7 693.802   1
  -4  -1   8 10419.5 649.050  -2
   4   1   6 10419.5 649.050   1
  -4  -1   9 7303.43 367.871  -2
   4   1   7 7303.43 367.871   1
  -4  -1  10 6086.85 332.794  -2
   4   1   8 6086.85 332.794   1
  -4  -1  11 19809.1 601.094  -2
   4   1   9 19809.1 601.094   1
  -4  -1  12 10134.6 425.024  -2
   4   1  10 10134.6 425.024   1
  -4  -1  13 13662.2 670.482  -2
   4   1  11 13662.2 670.482   1
  -4  -1  14 9875.57 492.056  -2
   4   1  12 9875.57 492.056   1
   4   2 -15 16233.7 422.698   1
   4   2 -14 12860.2 448.525   1
   4   2 -13 3023.79 250.250   1
   4   2 -12 9603.78 464.205   1
   4   2 -11 35179.9 899.541   1
   4   2 -10 39556.4 932.617   1
   4   2  -9 403.849 88.4869   1
   4   2  -8 42763.4 740.380   1
   4   2  -7 38742.3 662.072   1
   4   2  -6 38914.0 622.389   1
   4   2  -5 8080.87 497.138   1
   4   2  -4 7796.90 361.011   1
   4   2  -3 73543.3 1706.94   1
   4   2  -2 20304.3 894.962   1
   4   2  -1 16753.2 566.946   1
   4   2   0 876.138 144.180   1
   4   2   1 22992.3 665.277   1
   4   2   2 47496.4 873.664   1
   4   2   3 5327.47 205.221   1
   4   2   4 3165.14 172.912   1
   4   2   5 353.222 71.4568   1
   4   2   6 15179.8 604.389   1
   4   2   7 16946.1 663.573   1
   4   2   8 14768.8 383.597   1
   4   2   9 18.5063 42.3719   1
   4   2  10 10200.3 303.479   1
   4   2  11 4232.78 260.700   1
   4   2  12 3674.27 208.300   1
   4   3 -15 41.2899 51.8559   1
   4   3 -14 2696.87 209.091   1
   4   3 -13 20316.6 617.229   1
   4   3 -12 20.3394 57.4379   1
   4   3 -11 19940.7 662.033   1
   4   3 -10 2732.41 250.124   1
   4   3  -9 20020.0 528.571   1
   4   3  -8 5410.29 492.310   1
   4   3  -7 153.274 100.803   1
   4   3  -6 6017.18 471.265   1
   4   3  -5 40375.8 1157.54   1
   4   3  -4 43632.3 648.562   1
   4   3  -3 307.931 138.844   1
   4   3  -2 79931.4 1895.69   1
   4   3  -1 47189.8 1042.93   1
   4   3   0 11016.7 504.992   1
   4   3   1 1239.09 109.468   1
   4   3   2 21455.3 487.125   1
   4   3   3 6326.25 281.462   1
   4   3   4 11499.1 376.081   1
   4   3   5 2430.19 188.714   1
   4   3   9 7159.07 372.382   1
   4   3  10 169.538 72.0714   1
   4   3  11 1563.18 148.322   1
   4   4 -14 161.951 64.2212   1
   4   4 -13 2849.88 235.781   1
   4   4 -12 10541.9 473.794   1
   4   4 -11 262.683 102.294   1
   4   4 -10 201.435 102.121   1
   4   4  -8 55025.8 1588.01   1
   4   4  -7 6265.73 518.509   1
   4   4  -5 764.427 104.808   1
   4   4  -1 2815.67 181.963   1
   4   4   0 24867.1 533.413   1
   4   4   1 39557.7 692.583   1
   4   4   2 2539.40 193.777   1
   4   4   3 700.454 112.680   1
   4   4   4 919.537 137.443   1
   4   4   5 31885.4 799.953   1
   4   4   8 7725.93 387.440   1
   4   4   9 3275.53 235.505   1
   4   4  10 4900.20 251.464   1
  -4  -5  -9 5850.02 298.499  -2
   4   5 -14 5850.02 298.499   1
  -4  -5  -8 1818.18 155.801  -2
   4   5 -13 1818.18 155.801   1
  -4  -5  -7 21638.2 804.072  -2
   4   5 -12 21638.2 804.072   1
  -4  -5  -6 25526.0 916.576  -2
   4   5 -11 25526.0 916.576   1
  -4  -5  -5 4746.96 438.770  -2
   4   5 -10 4746.96 438.770   1
  -4  -5  -2 116889. 1833.68  -2
   4   5  -7 116889. 1833.68   1
  -4  -5   3 29765.0 924.441  -2
   4   5  -2 29765.0 924.441   1
  -4  -5   4 1857.89 239.512  -2
   4   5  -1 1857.89 239.512   1
  -4  -5   5 49923.1 1085.43  -2
   4   5   0 49923.1 1085.43   1
  -4  -5   6 23759.8 758.152  -2
   4   5   1 23759.8 758.152   1
  -4  -5   7 110284. 1609.65  -2
   4   5   2 110284. 1609.65   1
  -4  -5   8 19619.4 780.637  -2
   4   5   3 19619.4 780.637   1
  -4  -5  14 7289.31 311.309  -2
   4   5   9 7289.31 311.309   1
   4   6 -14 38.5244 46.5166   1
   4   6 -13 5132.03 192.545   1
   4   6 -12 3097.67 168.031   1
   4   6 -11 1486.44 127.638   1
   4   6 -10 2861.04 179.156   1
  -4  -6   3 37970.5 798.471  -2
   4   6  -3 37970.5 798.471   1
   4   6  -2 7350.54 368.430   1
  -4  -6   5 9404.73 407.265  -2
   4   6  -1 9404.73 407.265   1
  -4  -6   6 5410.80 318.151  -2
   4   6   0 5410.80 318.151   1
   4   6   7 840.423 118.421   1
   4   6   8 1386.03 123.581   1
   4   7 -13 1461.61 140.637   1
   4   7 -12 883.124 127.812   1
   4   7 -11 6805.17 356.283   1
   4   7  -4 2359.90 224.074   1
   4   7  -3 25094.8 696.660   1
   4   7  -2 35626.0 826.627   1
   4   8 -12 6160.69 269.340   1
   4   8 -11 172.970 70.0425   1
   4   8 -10 5620.68 317.480   1
   4   8  -6 16883.3 563.118   1
   4   8  -5 21893.4 636.494   1
   4   8  -4 12002.6 472.361   1
  -4  -9  -2 3339.82 147.616  -2
   4   9 -10 3339.82 147.616   1
  -4  -9  -1 17693.4 486.415  -2
   4   9  -9 17693.4 486.415   1
  -4  -9   0 22549.6 573.123  -2
   4   9  -8 22549.6 573.123   1
  -4  -9   1 14242.4 456.860  -2
   4   9  -7 14242.4 456.860   1
  -5  11  -8 14038.6 463.402  -2
   5 -11  -1 14038.6 463.402   1
  -5  11  -7 12407.8 470.721  -2
   5 -11   0 12407.8 470.721   1
  -5  11  -6 630.157 91.4377  -2
   5 -11   1 630.157 91.4377   1
  -5  11  -5 29335.7 811.775  -2
   5 -11   2 29335.7 811.775   1
  -5  11  -4 6356.19 397.597  -2
   5 -11   3 6356.19 397.597   1
  -5  11  -3 6955.09 259.924  -2
   5 -11   4 6955.09 259.924   1
  -5  11  -2 28212.8 505.867  -2
   5 -11   5 28212.8 505.867   1
  -5  11  -1 401.585 71.2898  -2
   5 -11   6 401.585 71.2898   1
  -5  11   0 10223.9 386.070  -2
   5 -11   7 10223.9 386.070   1
   5 -10  -4 979.580 97.7143   1
   5 -10  -3 2753.55 130.139   1
   5 -10  -2 220.567 51.3718   1
   5 -10  -1 1242.00 100.349   1
   5 -10   0 115.650 79.0021   1
   5 -10   1 43.9545 49.2847   1
   5 -10   2 1179.08 115.818   1
   5 -10   3 1322.13 114.056   1
   5 -10   4 169.480 52.8674   1
   5 -10   5 1556.48 118.807   1
  -5  10   0 13832.4 413.646  -2
   5 -10   6 13832.4 413.646   1
   5 -10   6 14452.2 499.723   1
   5 -10   7 48.6897 34.1553   1
   5 -10   8 147.647 45.2276   1
   5 -10   9 677.255 64.3960   1
   5 -10  10 3621.07 183.909   1
   5  -9  -6 6741.73 242.656   1
   5  -9  -5 10289.6 339.318   1
   5  -9  -4 4761.06 188.449   1
   5  -9  -3 457.805 112.095   1
   5  -9  -2-18.5703 64.2476   1
   5  -9  -1 1773.78 143.638   1
   5  -9   0 9185.90 254.748   1
   5  -9   1 7474.06 191.115   1
   5  -9   2 1553.79 95.3428   1
   5  -9   3 18210.1 417.450   1
   5  -9   4 5939.57 240.690   1
   5  -9   5 500.598 67.2840   1
   5  -9   6 21.0084 32.0325   1
   5  -9   7 475.011 75.2947   1
   5  -9   8 105.874 37.1035   1
   5  -9   9 1925.26 126.572   1
   5  -9  10 416.550 63.3759   1
   5  -9  11 933.872 76.8264   1
   5  -8  -7 1943.92 106.284   1
   5  -8  -6 508.015 95.5503   1
   5  -8  -5 602.744 109.119   1
   5  -8  -4 870.063 153.173   1
   5  -8  -3 6303.02 252.641   1
   5  -8  -2 9360.17 313.687   1
   5  -8  -1 1373.34 133.154   1
   5  -8   0 15977.0 254.024   1
   5  -8   1 34490.1 376.225   1
   5  -8   2 8687.05 190.205   1
   5  -8   3 19.6573 34.3112   1
   5  -8   4 11705.0 244.890   1
   5  -8   5 7508.08 174.587   1
   5  -8   6 5974.97 172.073   1
   5  -8   7 56.6562 33.5666   1
   5  -8   8 5713.13 168.698   1
   5  -8   9 25572.0 337.409   1
   5  -8  10 6873.36 233.891   1
   5  -8  11 4000.25 165.012   1
   5  -8  12 1235.51 122.613   1
   5  -7  -9 83.6493 45.8944   1
   5  -7  -8 401.437 86.3248   1
  -5   7 -11 19013.4 510.651  -2
   5  -7  -7 19013.4 510.651   1
   5  -7  -7 5724.38 285.979   1
  -5   7 -10 19226.9 380.987  -2
   5  -7  -6 19226.9 380.987   1
  -5   7  -9 5570.09 185.027  -2
   5  -7  -5 5570.09 185.027   1
  -5   7  -8 38456.7 619.646  -2
   5  -7  -4 38456.7 619.646   1
  -5   7  -7 13990.5 306.428  -2
   5  -7  -3 13990.5 306.428   1
  -5   7  -6 11954.5 288.199  -2
   5  -7  -2 11954.5 288.199   1
  -5   7  -5 42025.4 435.255  -2
   5  -7  -1 42025.4 435.255   1
  -5   7  -4 19634.8 272.171  -2
   5  -7   0 19634.8 272.171   1
  -5   7  -3 36371.8 337.637  -2
   5  -7   1 36371.8 337.637   1
  -5   7  -2 27381.6 285.175  -2
   5  -7   2 27381.6 285.175   1
  -5   7  -1 34743.4 295.329  -2
   5  -7   3 34743.4 295.329   1
  -5   7   0 18393.0 236.807  -2
   5  -7   4 18393.0 236.807   1
  -5   7   1 35242.9 363.881  -2
   5  -7   5 35242.9 363.881   1
  -5   7   2 10985.9 230.750  -2
   5  -7   6 10985.9 230.750   1
  -5   7   3 12809.0 304.211  -2
   5  -7   7 12809.0 304.211   1
  -5   7   4 36086.3 427.651  -2
   5  -7   8 36086.3 427.651   1
  -5   7   5 5054.16 144.375  -2
   5  -7   9 5054.16 144.375   1
  -5   7   6 15739.4 303.218  -2
   5  -7  10 15739.4 303.218   1
  -5   7   7 17157.6 365.879  -2
   5  -7  11 17157.6 365.879   1
  -5   7   8 12607.3 397.456  -2
   5  -7  12 12607.3 397.456   1
   5  -7  13 1131.88 110.949   1
   5  -6 -10 3210.47 190.918   1
  -5   6 -12 17041.2 469.765  -2
   5  -6  -9 17041.2 469.765   1
  -5   6 -11 4121.02 261.782  -2
   5  -6  -8 4121.02 261.782   1
  -5   6 -10 4008.28 186.297  -2
   5  -6  -7 4008.28 186.297   1
  -5   6  -9 29244.8 500.344  -2
   5  -6  -6 29244.8 500.344   1
  -5   6  -8 22048.2 465.252  -2
   5  -6  -5 22048.2 465.252   1
  -5   6  -7 21664.9 369.639  -2
   5  -6  -4 21664.9 369.639   1
  -5   6  -6 31725.0 468.606  -2
   5  -6  -3 31725.0 468.606   1
  -5   6  -5 27213.8 348.235  -2
   5  -6  -2 27213.8 348.235   1
  -5   6  -4 34455.8 299.159  -2
   5  -6  -1 34455.8 299.159   1
  -5   6  -3 43544.8 336.856  -2
   5  -6   0 43544.8 336.856   1
  -5   6  -2 26545.6 253.901  -2
   5  -6   1 26545.6 253.901   1
  -5   6  -1 26267.9 243.831  -2
   5  -6   2 26267.9 243.831   1
  -5   6   0 41355.4 351.239  -2
   5  -6   3 41355.4 351.239   1
  -5   6   1 31219.4 308.290  -2
   5  -6   4 31219.4 308.290   1
  -5   6   2 23630.2 365.756  -2
   5  -6   5 23630.2 365.756   1
  -5   6   3 30094.9 520.147  -2
   5  -6   6 30094.9 520.147   1
  -5   6   4 20524.1 384.356  -2
   5  -6   7 20524.1 384.356   1
  -5   6   5 24181.5 349.701  -2
   5  -6   8 24181.5 349.701   1
  -5   6   6 26880.8 425.859  -2
   5  -6   9 26880.8 425.859   1
  -5   6   7 2294.25 238.786  -2
   5  -6  10 2294.25 238.786   1
  -5   6   8 3999.64 273.057  -2
   5  -6  11 3999.64 273.057   1
  -5   6   9 16132.4 477.321  -2
   5  -6  12 16132.4 477.321   1
   5  -6  13 7991.61 301.979   1
   5  -5 -11 5010.27 222.466   1
   5  -5 -10 1223.56 139.547   1
   5  -5  -9 7.85425 37.3944   1
   5  -5  -8 1727.42 135.211   1
   5  -5  -7 2964.35 140.041   1
   5  -5  -6 9147.80 290.122   1
   5  -5  -5 3207.92 135.945   1
   5  -5  -4 2994.20 130.308   1
   5  -5  -3 18138.3 232.126   1
   5  -5  -2 1417.79 85.1457   1
   5  -5  -1 12265.7 164.461   1
   5  -5   0 27372.6 242.185   1
   5  -5   1 12277.2 151.449   1
   5  -5   2 26453.7 238.009   1
   5  -5   3 15886.3 174.599   1
   5  -5   4 1470.91 75.5681   1
   5  -5   5 571.539 78.5011   1
   5  -5   6 35926.7 451.125   1
   5  -5   7 36355.7 466.912   1
   5  -5   8 8255.72 246.683   1
   5  -5   9 15809.1 335.997   1
   5  -5  10 10910.8 348.774   1
   5  -5  11 4019.31 296.608   1
   5  -5  13 1771.57 157.128   1
   5  -4 -12 469.548 77.9515   1
   5  -4 -11 1089.30 93.8593   1
   5  -4 -10 1751.73 130.960   1
   5  -4  -9 10641.6 318.784   1
   5  -4  -8 5525.56 198.284   1
   5  -4  -7 2833.40 121.538   1
   5  -4  -6 2496.27 108.873   1
   5  -4  -5 11678.7 244.086   1
   5  -4  -4 12885.6 189.388   1
   5  -4  -3 10244.7 178.120   1
   5  -4  -2 71200.0 458.934   1
   5  -4  -1 1766.61 61.9945   1
   5  -4   0 6641.44 113.766   1
   5  -4   1 6809.31 101.374   1
   5  -4   2 868.148 40.8243   1
   5  -4   3 28260.7 226.611   1
   5  -4   4 39323.2 431.312   1
   5  -4   5 153.595 41.6729   1
   5  -4   6 1466.44 96.9492   1
   5  -4   7 15587.1 303.321   1
   5  -4   8 13890.1 292.443   1
   5  -4   9 42350.1 696.702   1
   5  -4  10 1779.12 215.849   1
   5  -4  11 3364.76 272.753   1
   5  -4  12 13630.8 489.174   1
   5  -4  13 3192.23 211.401   1
   5  -3 -12 8924.37 347.203   1
   5  -3 -11 8619.80 386.080   1
   5  -3 -10 8012.18 271.227   1
   5  -3  -9 1923.10 119.271   1
   5  -3  -8 11957.3 252.339   1
   5  -3  -7 8626.54 196.161   1
   5  -3  -6 40123.7 405.579   1
   5  -3  -5 58.0440 28.2054   1
   5  -3  -4 12076.9 191.820   1
   5  -3  -3 110392. 552.978   1
   5  -3  -2 25588.1 267.648   1
   5  -3  -1 1979.05 156.295   1
   5  -3   0 1247.60 125.751   1
   5  -3   1 40297.9 848.231   1
   5  -3   2 41030.5 855.578   1
   5  -3   3 31665.9 409.241   1
   5  -3   4 2402.22 115.966   1
   5  -3   5 73788.9 551.675   1
   5  -3   6 31009.0 404.191   1
   5  -3   7 3261.07 140.672   1
   5  -3   8 431.140 97.5845   1
   5  -3   9 1218.74 183.263   1
   5  -3  10 6435.40 385.601   1
   5  -3  11 3034.68 265.940   1
   5  -3  12 100.220 70.6517   1
   5  -3  13 5315.51 268.205   1
  -5   2 -13 4498.28 282.628  -2
   5  -2 -13 4498.28 282.628   1
  -5   2 -12 13681.9 576.623  -2
   5  -2 -12 13681.9 576.623   1
  -5   2 -11 31549.5 988.825  -2
   5  -2 -11 31549.5 988.825   1
  -5   2 -10 4542.91 292.958  -2
   5  -2 -10 4542.91 292.958   1
  -5   2  -9 53105.4 799.515  -2
   5  -2  -9 53105.4 799.515   1
  -5   2  -8 6306.86 262.712  -2
   5  -2  -8 6306.86 262.712   1
  -5   2  -7 39623.2 536.865  -2
   5  -2  -7 39623.2 536.865   1
  -5   2  -6 23253.2 445.723  -2
   5  -2  -6 23253.2 445.723   1
  -5   2  -5 16619.4 313.005  -2
   5  -2  -5 16619.4 313.005   1
  -5   2  -4 62375.9 581.694  -2
   5  -2  -4 62375.9 581.694   1
  -5   2  -3 44472.1 531.880  -2
   5  -2  -3 44472.1 531.880   1
  -5   2  -2 66721.8 1125.07  -2
   5  -2  -2 66721.8 1125.07   1
  -5   2  -1 54097.6 1219.61  -2
   5  -2  -1 54097.6 1219.61   1
  -5   2   0 75573.1 1906.63  -2
   5  -2   0 75573.1 1906.63   1
  -5   2   2 70299.9 1452.24  -2
   5  -2   2 70299.9 1452.24   1
  -5   2   3 46177.3 943.853  -2
   5  -2   3 46177.3 943.853   1
  -5   2   4 60010.5 1058.96  -2
   5  -2   4 60010.5 1058.96   1
  -5   2   5 16762.2 584.459  -2
   5  -2   5 16762.2 584.459   1
  -5   2   6 20529.9 504.437  -2
   5  -2   6 20529.9 504.437   1
  -5   2   7 34045.8 905.160  -2
   5  -2   7 34045.8 905.160   1
  -5   2   8 6297.89 410.704  -2
   5  -2   8 6297.89 410.704   1
  -5   2   9 54394.8 1469.15  -2
   5  -2   9 54394.8 1469.15   1
  -5   2  10 5762.59 478.570  -2
   5  -2  10 5762.59 478.570   1
  -5   2  11 28768.3 986.942  -2
   5  -2  11 28768.3 986.942   1
  -5   2  12 11749.6 562.131  -2
   5  -2  12 11749.6 562.131   1
  -5   2  13 4578.21 308.183  -2
   5  -2  13 4578.21 308.183   1
   5  -1 -13 1594.51 153.756   1
   5  -1 -12 9737.80 406.488   1
   5  -1 -11 2816.42 248.766   1
   5  -1 -10 3892.45 172.199   1
   5  -1  -9 13752.0 317.786   1
   5  -1  -8 48867.1 584.940   1
   5  -1  -7 19638.8 291.956   1
   5  -1  -6 154.374 33.0467   1
   5  -1  -5 19590.6 282.750   1
   5  -1  -4 62959.7 482.912   1
   5  -1  -3 37419.5 1004.04   1
   5  -1  -2 30272.7 670.973   1
   5  -1  -1 6027.37 296.192   1
   5  -1   0 47981.7 868.691   1
   5  -1   1 123770. 1408.48   1
   5  -1   2 10105.6 324.828   1
   5  -1   3 39945.6 792.695   1
   5  -1   4 28244.8 692.484   1
   5  -1   5 30862.0 584.689   1
   5  -1   6 3958.51 228.282   1
   5  -1   7 319.178 84.5911   1
   5  -1   8 64197.1 1170.93   1
   5  -1   9 50114.3 1051.29   1
   5  -1  10 19323.4 642.580   1
   5  -1  11 200.021 88.9832   1
   5  -1  12 8990.25 370.238   1
   5  -1  13 3634.77 203.788   1
   5   0 -14 1284.34 118.427   1
   5   0 -13 2244.41 134.222   1
   5   0 -12 5733.15 339.525   1
   5   0 -11 10426.5 335.646   1
   5   0 -10 1622.23 145.610   1
   5   0  -9 341.769 62.1797   1
   5   0  -8 1565.52 191.438   1
   5   0  -7 21431.2 422.869   1
   5   0  -6 38166.3 434.805   1
   5   0  -5 155.936 31.4225   1
   5   0  -4 24470.9 275.961   1
   5   0  -3 38085.5 1169.90   1
   5   0  -2 78886.8 1103.49   1
   5   0  -1 19071.3 547.220   1
   5   0   0 29.7955 47.6268   1
   5   0   1 18908.7 434.273   1
   5   0   2 42711.1 672.493   1
   5   0   3 3612.41 166.848   1
   5   0   4 216.232 50.7270   1
   5   0   5 30987.6 796.759   1
   5   0   6 47272.2 689.203   1
   5   0   7 15503.9 413.044   1
   5   0   8 81.2842 83.6356   1
   5   0   9 19690.4 652.599   1
   5   0  10 10476.6 460.179   1
   5   0  11 9274.67 402.754   1
   5   0  12-12.8545 40.3666   1
   5   1 -14 16627.8 454.952   1
   5   1 -13 6817.72 231.292   1
   5   1 -12 9787.99 450.338   1
   5   1 -11 579.416 130.531   1
   5   1 -10 6734.02 276.569   1
   5   1  -9 56073.9 1109.00   1
   5   1  -8 12551.5 314.355   1
   5   1  -7 1828.31 98.3114   1
   5   1  -6 35827.5 401.268   1
   5   1  -5 40742.6 409.997   1
   5   1  -4 9256.94 192.111   1
   5   1  -3 15248.5 345.228   1
   5   1  -2 7590.34 301.235   1
   5   1  -1 40920.6 703.924   1
   5   1   0 23450.5 535.546   1
   5   1   1 14563.1 543.405   1
   5   1   2 218.100 52.3533   1
   5   1   3 26323.7 519.272   1
   5   1   4 34232.9 551.830   1
   5   1   5 16994.8 622.508   1
   5   1   6 8071.60 297.026   1
   5   1   7 2330.94 228.188   1
   5   1   8 10017.7 459.134   1
   5   1   9 12900.6 513.484   1
   5   1  10-17.4862 55.2057   1
   5   1  11 9039.72 368.185   1
   5   1  12 6894.36 273.223   1
  -5  -2 -11 4129.66 282.073  -2
   5   2 -14 4129.66 282.073   1
  -5  -2 -10 6372.15 406.164  -2
   5   2 -13 6372.15 406.164   1
  -5  -2  -9 39391.1 1106.81  -2
   5   2 -12 39391.1 1106.81   1
  -5  -2  -8 34272.2 732.100  -2
   5   2 -11 34272.2 732.100   1
  -5  -2  -7 639.783 120.360  -2
   5   2 -10 639.783 120.360   1
  -5  -2  -6 3762.71 384.527  -2
   5   2  -9 3762.71 384.527   1
  -5  -2  -5 16820.3 630.880  -2
   5   2  -8 16820.3 630.880   1
  -5  -2  -4 23133.7 541.637  -2
   5   2  -7 23133.7 541.637   1
  -5  -2  -3 45330.5 736.511  -2
   5   2  -6 45330.5 736.511   1
  -5  -2  -2 9639.75 365.267  -2
   5   2  -5 9639.75 365.267   1
  -5  -2  -1 108954. 1420.89  -2
   5   2  -4 108954. 1420.89   1
  -5  -2   0 55996.2 1008.61  -2
   5   2  -3 55996.2 1008.61   1
  -5  -2   1 16647.6 399.345  -2
   5   2  -2 16647.6 399.345   1
  -5  -2   2 18666.6 556.440  -2
   5   2  -1 18666.6 556.440   1
  -5  -2   3 52348.9 926.212  -2
   5   2   0 52348.9 926.212   1
  -5  -2   4 106850. 1384.88  -2
   5   2   1 106850. 1384.88   1
  -5  -2   5 10272.1 515.438  -2
   5   2   2 10272.1 515.438   1
  -5  -2   6 49082.4 1188.10  -2
   5   2   3 49082.4 1188.10   1
  -5  -2   7 21610.1 654.270  -2
   5   2   4 21610.1 654.270   1
  -5  -2   8 16662.5 581.613  -2
   5   2   5 16662.5 581.613   1
  -5  -2  10 811.902 176.442  -2
   5   2   7 811.902 176.442   1
  -5  -2  11 38218.1 1047.54  -2
   5   2   8 38218.1 1047.54   1
  -5  -2  12 41759.1 1027.16  -2
   5   2   9 41759.1 1027.16   1
  -5  -2  13 6507.85 382.354  -2
   5   2  10 6507.85 382.354   1
  -5  -2  14 4362.55 271.616  -2
   5   2  11 4362.55 271.616   1
   5   3 -14 2567.42 183.069   1
   5   3 -13 995.933 94.5983   1
   5   3 -12 7023.88 257.414   1
   5   3 -11 2975.10 180.964   1
   5   3 -10 1981.01 153.908   1
   5   3  -9 2955.84 180.684   1
   5   3  -8 369.631 87.8368   1
  -5  -3  -3 5105.72 302.436  -2
   5   3  -7 5105.72 302.436   1
   5   3  -6 17054.7 546.986   1
   5   3  -5 24530.0 635.715   1
  -5  -3   0 11657.1 408.953  -2
   5   3  -4 11657.1 408.953   1
   5   3  -4 1263.98 299.076   1
   5   3  -3 8066.35 311.191   1
  -5  -3   2 83755.9 1029.91  -2
   5   3  -2 83755.9 1029.91   1
   5   3  -2 42034.5 1531.32   1
  -5  -3   3 42253.6 744.863  -2
   5   3  -1 42253.6 744.863   1
   5   3  -1 36683.1 1426.48   1
   5   3   0 10703.4 325.515   1
  -5  -3   5 26618.9 1198.74  -2
   5   3   1 26618.9 1198.74   1
   5   3   1 284.595 77.7123   1
   5   3   2 5001.15 301.186   1
   5   3   3 3672.30 273.710   1
   5   3   4 18930.6 624.607   1
   5   3   7 13472.7 508.320   1
   5   3   8 2818.93 236.483   1
   5   3   9 771.420 122.593   1
   5   3  10 34.9472 48.9363   1
   5   4 -14 718.382 94.5292   1
   5   4 -13 4554.45 256.411   1
   5   4 -12 7714.27 367.200   1
   5   4 -11 32997.8 804.791   1
   5   4 -10 947.755 159.188   1
   5   4  -9 11675.3 498.321   1
   5   4  -8 23347.8 689.708   1
   5   4  -7 430.485 107.194   1
   5   4  -6 692.793 128.685   1
   5   4  -5 3820.01 232.705   1
   5   4  -4 20125.2 1136.71   1
   5   4  -3 36255.2 681.021   1
   5   4  -2 12205.3 399.882   1
   5   4  -1 18902.0 502.250   1
   5   4   0 11797.0 367.428   1
   5   4   1 57763.5 916.698   1
   5   4   2 730.122 123.687   1
   5   4   3 1125.00 161.931   1
   5   4   4 8501.61 429.037   1
   5   4   8 1510.50 157.623   1
   5   4   9 7504.45 296.820   1
   5   5 -13 442.254 88.7754   1
   5   5 -12 12163.2 444.260   1
   5   5 -11 16456.6 552.196   1
   5   5 -10 5349.26 331.333   1
   5   5  -9 3183.77 261.556   1
   5   5  -8 2746.27 244.813   1
   5   5  -7 20781.6 636.651   1
   5   5  -5 39558.6 1665.55   1
   5   5  -4 3934.06 247.726   1
   5   5  -3 10092.7 389.537   1
   5   5  -2 25076.0 607.070   1
   5   5  -1 8518.01 360.017   1
   5   5   0 766.643 135.836   1
   5   5   1 4499.87 309.468   1
   5   5   2 46623.6 979.174   1
   5   5   3 9130.62 443.784   1
   5   5   4 2910.34 253.997   1
   5   6 -13 9397.79 314.044   1
   5   6 -12-12.8458 49.3743   1
  -5  -6  -5 12915.8 434.522  -2
   5   6 -11 12915.8 434.522   1
  -5  -6  -4 14044.0 476.554  -2
   5   6 -10 14044.0 476.554   1
  -5  -6   2 17740.2 647.968  -2
   5   6  -4 17740.2 647.968   1
  -5  -6   3 853.702 167.341  -2
   5   6  -3 853.702 167.341   1
  -5  -6   4 17593.8 625.323  -2
   5   6  -2 17593.8 625.323   1
  -5  -6   5 15484.1 604.385  -2
   5   6  -1 15484.1 604.385   1
  -5  -6   6 3805.65 313.670  -2
   5   6   0 3805.65 313.670   1
  -5  -6   7 5162.54 343.101  -2
   5   6   1 5162.54 343.101   1
  -5  -6   8 11450.4 479.311  -2
   5   6   2 11450.4 479.311   1
  -5  -7   1 3391.72 337.378  -2
   5   7  -6 3391.72 337.378   1
  -5  -7   2 3002.66 318.281  -2
   5   7  -5 3002.66 318.281   1
  -5  -7   3 32889.0 985.890  -2
   5   7  -4 32889.0 985.890   1
  -5  -7   4 28489.9 879.448  -2
   5   7  -3 28489.9 879.448   1
  -5  -7   5 3211.06 305.243  -2
   5   7  -2 3211.06 305.243   1
  -5  -7   6 3196.47 310.483  -2
   5   7  -1 3196.47 310.483   1
  -5  -7   7 23544.6 757.952  -2
   5   7   0 23544.6 757.952   1
   5   8 -10 5095.45 176.343   1
   5   8  -9 12422.1 408.967   1
   5   8  -8 3065.83 220.882   1
   5   8  -7 59.8244 64.9842   1
   5   8  -6 18882.2 556.513   1
   5   8  -5 11557.4 441.628   1
   5   8  -4 1839.53 187.484   1
   5   8  -3 302.333 95.0218   1
   5   9  -8 17365.5 418.056   1
   5   9  -7 8662.34 310.628   1
   5   9  -6 2428.99 179.188   1
   6 -11   2 939.214 116.164   1
   6 -11   3 4139.29 142.205   1
   6 -11   4 548.501 59.1021   1
   6 -11   5 10257.5 216.124   1
  -6  10  -8 1290.07 140.771  -2
   6 -10  -2 1290.07 140.771   1
  -6  10  -7 2175.23 191.489  -2
   6 -10  -1 2175.23 191.489   1
  -6  10  -6 8341.88 365.876  -2
   6 -10   0 8341.88 365.876   1
   6 -10   0 499.257 112.975   1
  -6  10  -5 15520.3 350.129  -2
   6 -10   1 15520.3 350.129   1
  -6  10  -4 10126.5 223.909  -2
   6 -10   2 10126.5 223.909   1
  -6  10  -3 1985.54 133.510  -2
   6 -10   3 1985.54 133.510   1
  -6  10  -2 9420.36 267.852  -2
   6 -10   4 9420.36 267.852   1
  -6  10  -1 15735.7 335.443  -2
   6 -10   5 15735.7 335.443   1
  -6  10   0 7539.79 294.473  -2
   6 -10   6 7539.79 294.473   1
  -6  10   1 2369.06 161.151  -2
   6 -10   7 2369.06 161.151   1
   6 -10   7 2153.21 161.780   1
  -6  10   2 1588.15 92.2827  -2
   6 -10   8 1588.15 92.2827   1
  -6   9 -10 4648.13 209.982  -2
   6  -9  -5 4648.13 209.982   1
  -6   9  -9 1985.06 158.510  -2
   6  -9  -4 1985.06 158.510   1
  -6   9  -8 7653.00 231.942  -2
   6  -9  -3 7653.00 231.942   1
  -6   9  -7 46311.0 485.001  -2
   6  -9  -2 46311.0 485.001   1
  -6   9  -6 23066.3 462.821  -2
   6  -9  -1 23066.3 462.821   1
  -6   9  -5 3190.13 128.514  -2
   6  -9   0 3190.13 128.514   1
  -6   9  -4 6796.53 183.440  -2
   6  -9   1 6796.53 183.440   1
  -6   9  -3 34787.6 411.648  -2
   6  -9   2 34787.6 411.648   1
  -6   9  -2 34800.8 579.803  -2
   6  -9   3 34800.8 579.803   1
  -6   9  -1 5812.37 238.459  -2
   6  -9   4 5812.37 238.459   1
  -6   9   0 2678.75 134.167  -2
   6  -9   5 2678.75 134.167   1
  -6   9   1 20944.1 328.602  -2
   6  -9   6 20944.1 328.602   1
  -6   9   2 43662.9 454.534  -2
   6  -9   7 43662.9 454.534   1
  -6   9   3 7095.47 320.354  -2
   6  -9   8 7095.47 320.354   1
  -6   9   4 1703.51 159.716  -2
   6  -9   9 1703.51 159.716   1
  -6   9   5 4552.06 213.429  -2
   6  -9  10 4552.06 213.429   1
   6  -8  -7 4782.46 206.978   1
   6  -8  -6 205.748 69.6992   1
   6  -8  -5 2120.00 176.826   1
   6  -8  -4 7427.90 332.641   1
   6  -8  -3 8107.72 219.422   1
   6  -8  -2 956.915 84.7982   1
   6  -8  -1 5692.13 166.569   1
   6  -8   0 829.643 67.3588   1
   6  -8   1 5139.47 147.178   1
   6  -8   2 697.060 61.5350   1
   6  -8   3 1752.73 89.5634   1
   6  -8   4 19802.2 314.686   1
   6  -8   5 27624.6 324.945   1
   6  -8   6 10739.6 251.007   1
   6  -8   7 1527.66 107.392   1
   6  -8   8 11117.7 257.772   1
   6  -8   9 1088.42 83.5598   1
   6  -8  10 7237.11 222.466   1
   6  -8  11 378.930 76.7989   1
   6  -7  -8 33.4016 29.3677   1
   6  -7  -7 3618.58 155.081   1
   6  -7  -6 18073.5 362.948   1
   6  -7  -5 3380.77 240.611   1
   6  -7  -4 198.016 59.9708   1
   6  -7  -3 818.654 81.9714   1
   6  -7  -2 5303.07 157.719   1
   6  -7  -1 915.872 68.8899   1
   6  -7   0 12238.3 207.388   1
   6  -7   1 3427.34 113.601   1
   6  -7   2 14148.5 221.464   1
   6  -7   3 37528.9 360.484   1
   6  -7   4 175.845 33.7085   1
   6  -7   5 160.140 38.6479   1
   6  -7   6 608.786 75.8090   1
   6  -7   7 612.217 74.8743   1
   6  -7   8 543.577 71.3713   1
   6  -7   9 747.980 77.7860   1
   6  -7  10 72.6692 40.6282   1
   6  -7  11 27003.6 413.731   1
   6  -7  12 5540.79 239.316   1
   6  -6  -9 11877.2 368.293   1
   6  -6  -8 3709.10 161.362   1
   6  -6  -7 147.208 47.4229   1
   6  -6  -6 10390.7 298.874   1
   6  -6  -5 1733.49 132.802   1
   6  -6  -4 3016.41 175.685   1
   6  -6  -3 21105.9 306.859   1
   6  -6  -2 226.942 43.0936   1
   6  -6  -1 32508.3 301.481   1
   6  -6   0 24707.3 263.721   1
   6  -6   1 12104.9 197.853   1
   6  -6   2 330.581 45.8418   1
  -6   6   0 27234.0 718.430  -2
   6  -6   3 27234.0 718.430   1
   6  -6   3 6512.40 160.032   1
  -6   6   1 52138.0 1006.76  -2
   6  -6   4 52138.0 1006.76   1
   6  -6   4 19773.2 271.660   1
  -6   6   2 2909.19 262.599  -2
   6  -6   5 2909.19 262.599   1
   6  -6   5 2528.06 170.855   1
  -6   6   3 24477.0 712.970  -2
   6  -6   6 24477.0 712.970   1
   6  -6   6 1533.01 203.131   1
  -6   6   4 3848.22 298.292  -2
   6  -6   7 3848.22 298.292   1
   6  -6   7 2376.47 166.623   1
  -6   6   5 25324.3 722.335  -2
   6  -6   8 25324.3 722.335   1
   6  -6   8 28432.0 523.807   1
   6  -6   9 6796.60 259.781   1
   6  -6  10 1568.90 124.610   1
   6  -6  11 415.504 65.4892   1
   6  -6  12 17428.0 312.720   1
  -6   5 -12 1265.16 164.553  -2
   6  -5 -10 1265.16 164.553   1
  -6   5 -11 14506.1 585.186  -2
   6  -5  -9 14506.1 585.186   1
  -6   5 -10 24765.4 563.026  -2
   6  -5  -8 24765.4 563.026   1
  -6   5  -9 27015.2 636.986  -2
   6  -5  -7 27015.2 636.986   1
  -6   5  -8 2500.82 174.130  -2
   6  -5  -6 2500.82 174.130   1
  -6   5  -7 33098.5 524.904  -2
   6  -5  -5 33098.5 524.904   1
  -6   5  -6 12410.7 364.173  -2
   6  -5  -4 12410.7 364.173   1
  -6   5  -5 4932.46 186.131  -2
   6  -5  -3 4932.46 186.131   1
  -6   5  -4 49374.9 459.786  -2
   6  -5  -2 49374.9 459.786   1
  -6   5  -3 5001.01 152.346  -2
   6  -5  -1 5001.01 152.346   1
  -6   5  -2 2909.04 118.019  -2
   6  -5   0 2909.04 118.019   1
  -6   5  -1 14725.5 279.012  -2
   6  -5   1 14725.5 279.012   1
  -6   5   0 2995.83 123.007  -2
   6  -5   2 2995.83 123.007   1
  -6   5   1 4908.46 142.975  -2
   6  -5   3 4908.46 142.975   1
  -6   5   2 46981.4 713.266  -2
   6  -5   4 46981.4 713.266   1
  -6   5   3 4900.67 303.160  -2
   6  -5   5 4900.67 303.160   1
  -6   5   4 10962.1 453.145  -2
   6  -5   6 10962.1 453.145   1
  -6   5   5 27432.9 715.479  -2
   6  -5   7 27432.9 715.479   1
  -6   5   6 2226.07 207.615  -2
   6  -5   8 2226.07 207.615   1
  -6   5   7 23591.6 607.752  -2
   6  -5   9 23591.6 607.752   1
  -6   5   9 15340.7 597.201  -2
   6  -5  11 15340.7 597.201   1
  -6   5  10 1266.21 173.406  -2
   6  -5  12 1266.21 173.406   1
   6  -4 -11 1142.45 70.1741   1
   6  -4 -10 3819.37 138.562   1
   6  -4  -9 5137.53 212.417   1
   6  -4  -8 1336.44 86.6684   1
   6  -4  -7 972.711 88.2855   1
   6  -4  -6 48955.8 494.904   1
   6  -4  -5 59554.8 452.145   1
   6  -4  -4 8657.21 211.386   1
   6  -4  -3 5527.18 143.259   1
   6  -4  -2 17993.3 203.223   1
   6  -4  -1 50229.6 343.238   1
   6  -4   0 24164.7 254.399   1
   6  -4   1 149.840 31.8935   1
   6  -4   2 19300.3 227.088   1
   6  -4   3 42910.5 403.259   1
   6  -4   4 24308.7 393.444   1
   6  -4   5 824.769 83.3976   1
   6  -4   6 4048.03 209.371   1
   6  -4   7 20207.0 463.878   1
   6  -4   8 16177.3 413.769   1
   6  -4   9 3332.36 281.670   1
   6  -4  10 414.519 111.589   1
   6  -4  11 9490.86 411.471   1
   6  -4  12 11957.5 407.354   1
   6  -3 -12 11920.6 250.200   1
   6  -3 -11 2745.49 144.591   1
   6  -3 -10 1158.18 104.890   1
   6  -3  -9 1708.98 109.663   1
   6  -3  -8 3026.17 114.954   1
   6  -3  -7 6441.00 183.937   1
   6  -3  -6 11817.1 206.914   1
   6  -3  -5 684.487 53.8879   1
   6  -3  -4 8435.18 178.862   1
   6  -3  -3 28968.5 282.261   1
   6  -3  -2 4167.46 89.1655   1
   6  -3  -1 30691.7 256.664   1
   6  -3   0 42413.7 304.038   1
   6  -3   1 38040.7 428.871   1
   6  -3   2 8774.62 208.599   1
   6  -3   3 13899.3 303.256   1
   6  -3   4 9464.34 246.225   1
   6  -3   5 18461.0 423.845   1
   6  -3   6 23000.1 389.076   1
   6  -3   7 485.391 84.6877   1
   6  -3   8 27749.7 790.603   1
   6  -3   9 886.641 157.875   1
   6  -3  10 509.503 122.280   1
   6  -3  11 336.893 97.9761   1
   6  -3  12 1508.72 153.059   1
   6  -2 -12 390.087 60.5621   1
   6  -2 -11 2899.66 157.108   1
   6  -2 -10 5930.36 243.864   1
   6  -2  -9 3681.66 163.773   1
   6  -2  -8 1761.06 100.088   1
   6  -2  -7 1825.57 101.288   1
   6  -2  -6 6403.95 166.105   1
   6  -2  -5 6296.54 156.978   1
   6  -2  -4 1234.04 71.2015   1
   6  -2  -3 7332.30 137.852   1
   6  -2  -2 36994.0 270.536   1
   6  -2  -1 52.3515 21.6777   1
   6  -2   0 670.738 64.1415   1
   6  -2   1 2324.01 108.871   1
   6  -2   2 44748.4 409.048   1
   6  -2   3 23408.9 383.479   1
   6  -2   4 8774.02 408.041   1
   6  -2   5 4544.14 301.379   1
   6  -2   6 12479.4 317.395   1
   6  -2   7 42288.0 946.641   1
   6  -2   8 8823.32 443.706   1
   6  -2   9 5990.59 363.652   1
   6  -2  10 4107.51 292.130   1
   6  -2  11 8858.25 387.454   1
   6  -2  12 428.342 92.4233   1
  -6   1 -12 10157.0 269.718  -2
   6  -1 -13 10157.0 269.718   1
  -6   1 -11 6394.42 259.943  -2
   6  -1 -12 6394.42 259.943   1
  -6   1 -10 3506.85 182.317  -2
   6  -1 -11 3506.85 182.317   1
  -6   1  -9 3643.31 210.910  -2
   6  -1 -10 3643.31 210.910   1
  -6   1  -8 34725.2 654.981  -2
   6  -1  -9 34725.2 654.981   1
  -6   1  -7 22862.3 392.730  -2
   6  -1  -8 22862.3 392.730   1
  -6   1  -6 13515.0 325.396  -2
   6  -1  -7 13515.0 325.396   1
  -6   1  -5 17330.8 327.820  -2
   6  -1  -6 17330.8 327.820   1
  -6   1  -4 53632.9 615.966  -2
   6  -1  -5 53632.9 615.966   1
  -6   1  -3 36395.0 563.848  -2
   6  -1  -4 36395.0 563.848   1
  -6   1  -2 16715.1 336.451  -2
   6  -1  -3 16715.1 336.451   1
  -6   1  -1 48326.7 508.851  -2
   6  -1  -2 48326.7 508.851   1
  -6   1   0 31879.1 472.728  -2
   6  -1  -1 31879.1 472.728   1
  -6   1   1 30840.8 484.043  -2
   6  -1   0 30840.8 484.043   1
  -6   1   2 47676.5 566.104  -2
   6  -1   1 47676.5 566.104   1
  -6   1   3 15911.8 371.596  -2
   6  -1   2 15911.8 371.596   1
  -6   1   4 33816.8 612.589  -2
   6  -1   3 33816.8 612.589   1
  -6   1   5 47460.2 1256.42  -2
   6  -1   4 47460.2 1256.42   1
  -6   1   6 12828.0 978.052  -2
   6  -1   5 12828.0 978.052   1
  -6   1   7 9012.46 828.641  -2
   6  -1   6 9012.46 828.641   1
  -6   1   8 20382.2 847.803  -2
   6  -1   7 20382.2 847.803   1
  -6   1   9 31542.6 1055.77  -2
   6  -1   8 31542.6 1055.77   1
  -6   1  10 3130.32 340.901  -2
   6  -1   9 3130.32 340.901   1
  -6   1  11 3654.40 335.774  -2
   6  -1  10 3654.40 335.774   1
  -6   1  12 6532.75 381.301  -2
   6  -1  11 6532.75 381.301   1
  -6   1  13 9418.75 282.989  -2
   6  -1  12 9418.75 282.989   1
   6   0 -13 77.8433 57.2704   1
   6   0 -11 11129.5 264.886   1
   6   0 -10 7650.96 199.714   1
   6   0  -9-6.45445 32.7678   1
   6   0  -8 5174.95 186.774   1
  -6   0  -5 59463.3 994.085  -2
   6   0  -7 59463.3 994.085   1
   6   0  -7 36487.8 595.405   1
  -6   0  -4 27692.6 487.146  -2
   6   0  -6 27692.6 487.146   1
   6   0  -6 24772.4 646.833   1
  -6   0  -3 54690.8 897.362  -2
   6   0  -5 54690.8 897.362   1
   6   0  -5 3167.25 163.871   1
  -6   0  -2 72397.1 713.964  -2
   6   0  -4 72397.1 713.964   1
   6   0  -4 8518.23 364.642   1
  -6   0  -1 17099.3 481.901  -2
   6   0  -3 17099.3 481.901   1
   6   0  -3 5887.51 172.603   1
   6   0  -2 59399.2 459.119   1
   6   0  -1 21573.5 315.778   1
  -6   0   2 64366.3 1049.03  -2
   6   0   0 64366.3 1049.03   1
   6   0   0 721.854 76.7499   1
  -6   0   3 14587.0 511.214  -2
   6   0   1 14587.0 511.214   1
   6   0   1 10439.5 255.352   1
  -6   0   4 68380.8 1122.34  -2
   6   0   2 68380.8 1122.34   1
   6   0   2 63758.4 1170.40   1
  -6   0   5 51155.5 1001.20  -2
   6   0   3 51155.5 1001.20   1
   6   0   3 46843.5 969.526   1
   6   0   4 931.026 155.744   1
   6   0   5 16184.1 851.455   1
   6   0   7 20112.1 636.391   1
   6   0   8 4442.13 308.216   1
   6   0   9 182.316 85.2858   1
   6   0  10 9400.28 396.611   1
   6   0  11 19862.9 368.166   1
   6   1 -13 3206.79 200.789   1
   6   1 -12 7924.58 376.200   1
   6   1 -11 339.571 72.5685   1
   6   1 -10 46222.7 709.735   1
   6   1  -9 34173.9 597.152   1
   6   1  -8 17349.9 424.975   1
   6   1  -7 999.425 87.6868   1
   6   1  -6 10264.6 302.837   1
   6   1  -5 51424.4 533.228   1
   6   1  -4 18229.6 262.101   1
   6   1  -3 947.795 74.0284   1
   6   1  -2 2434.15 189.091   1
   6   1  -1 19454.2 433.334   1
   6   1   0 29686.0 437.951   1
   6   1   1 331.771 57.0480   1
   6   1   2 5096.62 199.787   1
   6   1   3 38758.5 561.214   1
   6   1   4 6547.06 241.624   1
   6   1   5 115.342 85.9294   1
   6   1   8 48531.4 951.818   1
   6   1   9 14784.0 500.930   1
   6   1  10 13.3640 56.2772   1
   6   1  11 6827.33 264.332   1
   6   2 -11 9856.33 304.413   1
   6   2 -10 38.9126 39.4687   1
   6   2  -9 30288.8 568.230   1
   6   2  -8 4154.24 214.991   1
   6   2  -7 38792.0 877.463   1
   6   2  -6 8856.54 412.111   1
   6   2  -5 6000.06 337.224   1
   6   2  -4 80721.9 1032.05   1
   6   2  -3 39375.4 1047.91   1
   6   2  -2 11226.2 560.154   1
   6   2  -1 12639.9 316.630   1
   6   2   0 37880.2 553.315   1
   6   2   1 8058.92 285.712   1
   6   2   2 587.871 100.172   1
   6   2   3 277.138 76.7204   1
   6   2   4 38664.3 900.143   1
   6   2   9 18882.6 511.871   1
   6   2  10 4491.81 222.469   1
   6   3 -13 323.109 73.6081   1
   6   3 -12 128.485 66.5678   1
  -6  -3  -7 1340.43 165.069  -2
   6   3 -11 1340.43 165.069   1
  -6  -3  -6 38984.3 848.952  -2
   6   3 -10 38984.3 848.952   1
  -6  -3  -5 9053.03 427.473  -2
   6   3  -9 9053.03 427.473   1
  -6  -3  -4 8297.10 426.055  -2
   6   3  -8 8297.10 426.055   1
  -6  -3  -3 39192.3 906.264  -2
   6   3  -7 39192.3 906.264   1
  -6  -3  -2 14948.2 554.932  -2
   6   3  -6 14948.2 554.932   1
  -6  -3  -1 15492.2 560.380  -2
   6   3  -5 15492.2 560.380   1
  -6  -3   0 407.214 104.482  -2
   6   3  -4 407.214 104.482   1
   6   3  -4 192.821 126.952   1
  -6  -3   1 57549.3 786.004  -2
   6   3  -3 57549.3 786.004   1
  -6  -3   2 72639.0 1175.62  -2
   6   3  -2 72639.0 1175.62   1
   6   3  -2 37879.0 1573.47   1
  -6  -3   3 53700.2 866.546  -2
   6   3  -1 53700.2 866.546   1
   6   3  -1 50945.0 1495.08   1
  -6  -3   4 322.758 96.3009  -2
   6   3   0 322.758 96.3009   1
   6   3   0 124.630 162.732   1
  -6  -3   5 13425.6 537.985  -2
   6   3   1 13425.6 537.985   1
  -6  -3   6 16509.4 585.802  -2
   6   3   2 16509.4 585.802   1
  -6  -3   7 35976.5 873.616  -2
   6   3   3 35976.5 873.616   1
  -6  -3   8 7310.79 402.722  -2
   6   3   4 7310.79 402.722   1
  -6  -4  -8 21569.7 465.488  -2
   6   4 -13 21569.7 465.488   1
  -6  -4  -7 9147.22 354.917  -2
   6   4 -12 9147.22 354.917   1
  -6  -4  -6 5268.63 306.097  -2
   6   4 -11 5268.63 306.097   1
  -6  -4  -5 7183.00 375.608  -2
   6   4 -10 7183.00 375.608   1
  -6  -4  -4 54001.1 1072.31  -2
   6   4  -9 54001.1 1072.31   1
  -6  -4  -3 19839.1 668.024  -2
   6   4  -8 19839.1 668.024   1
  -6  -4  -2 10109.0 514.784  -2
   6   4  -7 10109.0 514.784   1
  -6  -4  -1 10609.9 511.150  -2
   6   4  -6 10609.9 511.150   1
  -6  -4   0 120620. 1239.45  -2
   6   4  -5 120620. 1239.45   1
  -6  -4   1 50965.5 1189.47  -2
   6   4  -4 50965.5 1189.47   1
  -6  -4   2 25678.8 685.958  -2
   6   4  -3 25678.8 685.958   1
  -6  -4   3 26146.5 718.801  -2
   6   4  -2 26146.5 718.801   1
  -6  -4   4 53708.1 1234.40  -2
   6   4  -1 53708.1 1234.40   1
  -6  -4   5 112903. 1702.55  -2
   6   4   0 112903. 1702.55   1
  -6  -4   6 11308.3 566.148  -2
   6   4   1 11308.3 566.148   1
  -6  -4   7 10882.5 569.833  -2
   6   4   2 10882.5 569.833   1
  -6  -4   8 21062.2 752.296  -2
   6   4   3 21062.2 752.296   1
   6   5 -12 5221.65 257.213   1
   6   5 -11 2957.87 216.650   1
   6   5 -10 16.5763 57.2777   1
   6   5  -9-35.8445 25.2966   1
   6   5  -8 74.7028 72.1717   1
   6   5  -7 7062.95 261.288   1
   6   5  -6 15638.7 542.624   1
   6   5  -5 165.492 84.1547   1
   6   5  -4 7638.53 386.950   1
   6   5  -3 10866.5 468.827   1
   6   5  -2 4246.69 298.176   1
   6   5  -1 12216.6 503.504   1
   6   5   0 296.598 100.809   1
   6   5   1 10332.5 467.897   1
   6   5   2 1695.48 197.675   1
   6   5   3 6007.67 351.548   1
   6   6 -11 105.387 57.9217   1
   6   6 -10 8002.47 233.558   1
   6   6  -9 5926.23 302.616   1
   6   6  -8 111.197 72.5917   1
   6   6  -7 2951.51 239.523   1
   6   6  -6 8851.52 408.062   1
   6   6  -5 8192.34 397.579   1
   6   6  -4 6708.19 366.536   1
   6   6  -3 18.8445 70.5068   1
   6   6  -2 5256.12 328.066   1
   6   6  -1 6351.48 363.062   1
   6   6   0 5506.68 334.958   1
   6   6   1 1143.61 162.487   1
   6   6   2 418.322 108.069   1
   6   7 -10 1108.74 118.030   1
   6   7  -9 3822.45 226.641   1
  -6  -7  -1 23528.9 555.017  -2
   6   7  -8 23528.9 555.017   1
  -6  -7   0 29731.5 651.453  -2
   6   7  -7 29731.5 651.453   1
  -6  -7   1 8091.29 359.980  -2
   6   7  -6 8091.29 359.980   1
  -6  -7   2 2252.43 206.083  -2
   6   7  -5 2252.43 206.083   1
  -6  -7   3 28511.0 681.125  -2
   6   7  -4 28511.0 681.125   1
  -6  -7   4 29113.8 688.543  -2
   6   7  -3 29113.8 688.543   1
  -6  -7   5 1701.27 185.738  -2
   6   7  -2 1701.27 185.738   1
  -6  -7   6 8514.98 374.458  -2
   6   7  -1 8514.98 374.458   1
   6   7   0 12737.6 455.928   1
   6   7   1 9498.52 377.138   1
  -6  -8   0 622.871 124.951  -2
   6   8  -8 622.871 124.951   1
  -6  -8   1 10958.5 489.965  -2
   6   8  -7 10958.5 489.965   1
  -6  -8   2 18148.0 647.790  -2
   6   8  -6 18148.0 647.790   1
  -6  -8   3 20046.5 693.094  -2
   6   8  -5 20046.5 693.094   1
  -6  -8   4 3430.18 299.326  -2
   6   8  -4 3430.18 299.326   1
  -6  -8   5 19881.4 685.960  -2
   6   8  -3 19881.4 685.960   1
  -6  -8   6 21171.9 687.776  -2
   6   8  -2 21171.9 687.776   1
   7 -10   0 6893.49 291.034   1
   7 -10   1 14395.4 270.436   1
   7 -10   2 6547.26 246.543   1
   7 -10   3 100.653 49.7276   1
   7 -10   4 161.726 59.7942   1
   7 -10   5 2286.68 146.738   1
   7 -10   6 559.318 74.5843   1
   7  -9  -4 1362.17 115.234   1
   7  -9  -3 1596.66 82.2547   1
   7  -9  -2 14774.1 322.322   1
   7  -9  -1 11314.5 296.368   1
   7  -9   0 5889.83 169.197   1
   7  -9   1 8797.21 209.192   1
   7  -9   2 11239.6 209.951   1
  -7   9  -2 25453.9 546.219  -2
   7  -9   3 25453.9 546.219   1
   7  -9   3 11746.9 473.398   1
   7  -9   4 4354.02 236.416   1
   7  -9   5 527.470 68.9398   1
   7  -9   6 19265.2 337.847   1
   7  -9   7 33178.2 452.245   1
   7  -9   8 2692.37 178.197   1
   7  -9   9 753.754 92.3566   1
  -7   8 -10 12392.4 389.783  -2
   7  -8  -6 12392.4 389.783   1
  -7   8  -9 4888.39 296.207  -2
   7  -8  -5 4888.39 296.207   1
  -7   8  -8 21634.7 477.090  -2
   7  -8  -4 21634.7 477.090   1
  -7   8  -7 13753.4 339.552  -2
   7  -8  -3 13753.4 339.552   1
  -7   8  -6 3061.50 171.288  -2
   7  -8  -2 3061.50 171.288   1
  -7   8  -5 17128.9 407.615  -2
   7  -8  -1 17128.9 407.615   1
  -7   8  -4 24189.1 429.184  -2
   7  -8   0 24189.1 429.184   1
  -7   8  -3 8774.51 237.082  -2
   7  -8   1 8774.51 237.082   1
  -7   8  -2 4662.25 177.099  -2
   7  -8   2 4662.25 177.099   1
  -7   8  -1 8116.02 297.509  -2
   7  -8   3 8116.02 297.509   1
  -7   8   0 21613.6 455.787  -2
   7  -8   4 21613.6 455.787   1
  -7   8   1 16866.7 390.669  -2
   7  -8   5 16866.7 390.669   1
  -7   8   2 3393.12 228.033  -2
   7  -8   6 3393.12 228.033   1
  -7   8   3 12845.4 409.889  -2
   7  -8   7 12845.4 409.889   1
  -7   8   4 20903.3 478.250  -2
   7  -8   8 20903.3 478.250   1
  -7   8   5 4881.47 208.032  -2
   7  -8   9 4881.47 208.032   1
  -7   8   6 9938.20 329.653  -2
   7  -8  10 9938.20 329.653   1
   7  -7  -7 7548.37 194.822   1
   7  -7  -6 8702.35 336.605   1
   7  -7  -5 2583.91 202.559   1
   7  -7  -4 2498.27 149.568   1
   7  -7  -3 8652.91 227.965   1
   7  -7  -2 19133.5 339.164   1
   7  -7  -1 232.912 46.1652   1
   7  -7   0 683.762 56.4271   1
   7  -7   1 25782.3 298.611   1
   7  -7   2 12848.1 233.979   1
   7  -7   3 7782.63 179.550   1
   7  -7   4 503.592 68.3105   1
   7  -7   5 14754.5 274.653   1
   7  -7   6 23719.5 392.151   1
   7  -7   7 11728.3 269.721   1
   7  -7   8 518.587 64.2928   1
   7  -7   9 1074.89 79.7890   1
   7  -7  10 8197.07 221.841   1
   7  -6  -8 4530.09 159.801   1
   7  -6  -7 137.361 44.9412   1
   7  -6  -6 381.988 65.2458   1
   7  -6  -5 3931.20 152.281   1
   7  -6  -4 1200.87 113.029   1
   7  -6  -3 446.859 67.0664   1
   7  -6  -2 3179.18 112.511   1
   7  -6  -1 16508.4 236.558   1
   7  -6   0 1080.54 66.9764   1
   7  -6   1 2357.31 93.2435   1
   7  -6   2 3359.23 133.135   1
   7  -6   3 4764.80 174.988   1
   7  -6   4 7716.42 200.258   1
   7  -6   5 8756.98 249.826   1
   7  -6   6 2979.97 182.070   1
   7  -6   7 20890.2 383.868   1
   7  -6   8 21009.4 354.097   1
   7  -6   9 39.3239 43.6634   1
   7  -6  10 336.072 58.3296   1
   7  -6  11 4204.82 223.538   1
   7  -5  -9 179.410 59.9705   1
   7  -5  -8 4551.69 180.831   1
   7  -5  -7 21540.6 417.014   1
   7  -5  -6 1762.36 95.4279   1
   7  -5  -5 9384.84 241.931   1
   7  -5  -4 50440.0 555.708   1
   7  -5  -3 133.405 52.6023   1
   7  -5  -2 1391.54 67.8500   1
   7  -5  -1 8453.49 171.184   1
   7  -5   0 68.4445 29.4819   1
   7  -5   1 6480.62 182.360   1
   7  -5   2 14860.9 271.566   1
   7  -5   3 999.643 81.5591   1
   7  -5   4 18761.8 350.048   1
   7  -5   5 4271.75 219.093   1
   7  -5   6 637.203 96.5791   1
   7  -5   7 6609.86 262.872   1
   7  -5   8-17.6576 45.6405   1
   7  -5   9 6746.79 241.690   1
   7  -5  10 5845.32 304.344   1
   7  -5  11 4766.60 246.000   1
  -7   4 -11 26545.1 483.640  -2
   7  -4 -10 26545.1 483.640   1
  -7   4 -10 7287.45 233.420  -2
   7  -4  -9 7287.45 233.420   1
  -7   4  -9 3114.92 153.340  -2
   7  -4  -8 3114.92 153.340   1
  -7   4  -8 19020.7 386.783  -2
   7  -4  -7 19020.7 386.783   1
  -7   4  -7 20984.4 368.537  -2
   7  -4  -6 20984.4 368.537   1
  -7   4  -6 24599.9 401.668  -2
   7  -4  -5 24599.9 401.668   1
  -7   4  -5 12647.5 315.188  -2
   7  -4  -4 12647.5 315.188   1
  -7   4  -4 8116.81 292.552  -2
   7  -4  -3 8116.81 292.552   1
  -7   4  -3 47573.0 512.206  -2
   7  -4  -2 47573.0 512.206   1
  -7   4  -2 64664.6 661.804  -2
   7  -4  -1 64664.6 661.804   1
  -7   4  -1 29988.7 504.099  -2
   7  -4   0 29988.7 504.099   1
  -7   4   0 28780.2 444.858  -2
   7  -4   1 28780.2 444.858   1
  -7   4   1 58788.9 691.923  -2
   7  -4   2 58788.9 691.923   1
  -7   4   2 48964.4 664.252  -2
   7  -4   3 48964.4 664.252   1
  -7   4   3 7833.87 388.486  -2
   7  -4   4 7833.87 388.486   1
  -7   4   4 10491.1 627.584  -2
   7  -4   5 10491.1 627.584   1
  -7   4   5 22515.5 643.127  -2
   7  -4   6 22515.5 643.127   1
  -7   4   6 17380.1 457.971  -2
   7  -4   7 17380.1 457.971   1
  -7   4   7 16878.7 442.479  -2
   7  -4   8 16878.7 442.479   1
  -7   4   8 2237.68 208.342  -2
   7  -4   9 2237.68 208.342   1
  -7   4   9 6377.74 249.597  -2
   7  -4  10 6377.74 249.597   1
  -7   4  10 23599.2 499.106  -2
   7  -4  11 23599.2 499.106   1
   7  -3 -11 1669.86 100.312   1
   7  -3 -10 1484.90 108.545   1
   7  -3  -9 13320.6 234.536   1
   7  -3  -8 2231.66 96.7498   1
   7  -3  -7 105.844 31.2219   1
  -7   3  -6 1504.06 182.792  -2
   7  -3  -6 1504.06 182.792   1
   7  -3  -6 185.864 38.1986   1
  -7   3  -5 16264.0 533.098  -2
   7  -3  -5 16264.0 533.098   1
   7  -3  -5 177.975 42.3526   1
  -7   3  -4 35424.3 770.649  -2
   7  -3  -4 35424.3 770.649   1
   7  -3  -4 15074.3 305.006   1
  -7   3  -3 42018.7 699.449  -2
   7  -3  -3 42018.7 699.449   1
   7  -3  -3 36637.9 415.540   1
  -7   3  -2 3027.35 194.806  -2
   7  -3  -2 3027.35 194.806   1
   7  -3  -2 473.610 58.9596   1
   7  -3  -1 12164.2 243.167   1
   7  -3   0 25951.3 323.184   1
   7  -3   1 859.373 79.1073   1
   7  -3   2 2960.68 136.042   1
  -7   3   3 45145.2 974.352  -2
   7  -3   3 45145.2 974.352   1
   7  -3   3 3097.21 155.181   1
  -7   3   4 30890.1 822.997  -2
   7  -3   4 30890.1 822.997   1
   7  -3   4 17650.0 435.086   1
  -7   3   5 16779.2 622.158  -2
   7  -3   5 16779.2 622.158   1
   7  -3   5 16159.3 417.502   1
  -7   3   6 1732.89 228.624  -2
   7  -3   6 1732.89 228.624   1
   7  -3   6 1803.11 144.741   1
   7  -3   7 1625.93 148.115   1
   7  -3   8 6695.92 274.682   1
   7  -3   9 25179.0 502.894   1
   7  -3  10 3112.71 170.355   1
   7  -3  11 222.120 41.6467   1
   7  -2 -12 1190.57 113.249   1
   7  -2 -11 2201.62 123.662   1
   7  -2 -10 4900.77 165.179   1
   7  -2  -9 2667.73 102.601   1
   7  -2  -8 2453.93 103.407   1
   7  -2  -7 7463.69 161.135   1
   7  -2  -6 8106.93 181.341   1
   7  -2  -5 4899.90 154.791   1
   7  -2  -4 174.062 46.7165   1
   7  -2  -3 12675.1 223.933   1
   7  -2  -2 21004.5 252.340   1
   7  -2  -1 25115.2 365.801   1
   7  -2   0 316.889 61.1226   1
   7  -2   1 10167.0 216.804   1
   7  -2   2 20679.4 309.223   1
   7  -2   3 9207.80 265.490   1
   7  -2   4-62.9127 31.2970   1
   7  -2   5 1162.51 103.576   1
   7  -2   6 19741.7 473.165   1
   7  -2   7 19941.0 464.067   1
   7  -2   8 802.499 105.546   1
   7  -2   9 1474.33 129.545   1
   7  -2  10 12185.9 317.393   1
   7  -2  11 3262.83 147.408   1
   7  -1 -12 2523.28 119.191   1
   7  -1 -11 1194.67 80.6503   1
   7  -1 -10 5490.20 185.403   1
   7  -1  -9 1423.81 89.8884   1
   7  -1  -8 5708.70 173.779   1
   7  -1  -7 7321.67 195.021   1
   7  -1  -6 3928.63 164.382   1
   7  -1  -5 20523.3 362.013   1
   7  -1  -4 35572.3 466.617   1
   7  -1  -3 7342.91 162.739   1
   7  -1  -2 15204.3 241.578   1
   7  -1  -1 35596.4 509.397   1
   7  -1   0 40225.6 469.676   1
   7  -1   1 5017.16 168.814   1
   7  -1   2 1229.36 84.5825   1
   7  -1   3 24267.1 427.179   1
   7  -1   4 41359.8 689.860   1
   7  -1   5 36076.6 973.644   1
   7  -1   6 2744.34 183.242   1
   7  -1   7 16836.0 652.431   1
   7  -1   8 11675.9 526.026   1
   7  -1   9 1292.43 118.033   1
   7  -1  10 700.540 83.5953   1
   7  -1  11 3981.01 221.075   1
   7   0 -12 5713.76 260.883   1
  -7   0  -9 12710.4 443.330  -2
   7   0 -11 12710.4 443.330   1
  -7   0  -8 2934.12 138.617  -2
   7   0 -10 2934.12 138.617   1
  -7   0  -7 5360.76 192.232  -2
   7   0  -9 5360.76 192.232   1
  -7   0  -6 18827.9 300.759  -2
   7   0  -8 18827.9 300.759   1
  -7   0  -5 24988.9 399.129  -2
   7   0  -7 24988.9 399.129   1
  -7   0  -4 5709.58 200.325  -2
   7   0  -6 5709.58 200.325   1
  -7   0  -3 11934.5 353.359  -2
   7   0  -5 11934.5 353.359   1
  -7   0  -2 55025.5 619.715  -2
   7   0  -4 55025.5 619.715   1
  -7   0  -1 30553.4 408.789  -2
   7   0  -3 30553.4 408.789   1
  -7   0   0 7417.22 213.922  -2
   7   0  -2 7417.22 213.922   1
  -7   0   1 9466.53 242.168  -2
   7   0  -1 9466.53 242.168   1
  -7   0   2 6972.56 219.595  -2
   7   0   0 6972.56 219.595   1
   7   0   0 6789.36 567.853   1
  -7   0   3 30015.1 440.031  -2
   7   0   1 30015.1 440.031   1
   7   0   1 8302.95 639.253   1
  -7   0   4 55038.4 598.888  -2
   7   0   2 55038.4 598.888   1
  -7   0   5 12701.4 408.474  -2
   7   0   3 12701.4 408.474   1
   7   0   3 7253.30 611.784   1
  -7   0   6 5025.20 401.430  -2
   7   0   4 5025.20 401.430   1
  -7   0   7 26085.7 871.735  -2
   7   0   5 26085.7 871.735   1
  -7   0   8 18070.0 722.385  -2
   7   0   6 18070.0 722.385   1
  -7   0   9 5035.05 393.836  -2
   7   0   7 5035.05 393.836   1
  -7   0  10 2759.45 267.928  -2
   7   0   8 2759.45 267.928   1
  -7   0  11 12739.0 471.260  -2
   7   0   9 12739.0 471.260   1
   7   0  10 6950.06 309.005   1
   7   1 -12 72.1992 51.8233   1
  -7  -1  -8 8496.68 369.015  -2
   7   1 -11 8496.68 369.015   1
  -7  -1  -7 30918.0 765.320  -2
   7   1 -10 30918.0 765.320   1
  -7  -1  -6 35179.2 862.842  -2
   7   1  -9 35179.2 862.842   1
  -7  -1  -5 19226.9 442.824  -2
   7   1  -8 19226.9 442.824   1
  -7  -1  -4 3506.66 286.205  -2
   7   1  -7 3506.66 286.205   1
  -7  -1  -3 43820.9 740.574  -2
   7   1  -6 43820.9 740.574   1
  -7  -1  -2 27207.0 874.714  -2
   7   1  -5 27207.0 874.714   1
  -7  -1  -1 2299.79 170.350  -2
   7   1  -4 2299.79 170.350   1
   7   1  -4 1311.81 284.413   1
  -7  -1   0 12526.3 335.362  -2
   7   1  -3 12526.3 335.362   1
  -7  -1   1 27541.0 747.801  -2
   7   1  -2 27541.0 747.801   1
   7   1  -2 10291.6 779.141   1
  -7  -1   2 26945.7 610.900  -2
   7   1  -1 26945.7 610.900   1
   7   1  -1 13930.2 899.236   1
  -7  -1   3 12780.8 308.571  -2
   7   1   0 12780.8 308.571   1
  -7  -1   4 2362.40 135.529  -2
   7   1   1 2362.40 135.529   1
   7   1   1 802.360 235.424   1
  -7  -1   5 24624.5 948.774  -2
   7   1   2 24624.5 948.774   1
  -7  -1   6 40579.9 723.683  -2
   7   1   3 40579.9 723.683   1
  -7  -1   7 4409.55 377.322  -2
   7   1   4 4409.55 377.322   1
  -7  -1   8 21420.2 819.448  -2
   7   1   5 21420.2 819.448   1
  -7  -1   9 27545.2 835.217  -2
   7   1   6 27545.2 835.217   1
   7   2 -11 1046.88 96.1314   1
   7   2 -10 1048.46 104.897   1
   7   2  -9 2508.62 226.795   1
   7   2  -8 9646.99 443.543   1
   7   2  -7 20175.2 653.051   1
   7   2  -6 420.890 113.305   1
   7   2  -5 7433.92 423.899   1
   7   2  -4 25130.6 540.340   1
   7   2  -3 18256.5 643.833   1
   7   2  -2 3702.43 252.798   1
   7   2  -1-20.3867 45.5719   1
   7   2   0 34841.8 492.628   1
   7   2   1 4781.36 187.189   1
   7   2   2 15784.1 566.118   1
   7   2   3 3500.12 279.874   1
   7   3 -11 11520.8 406.775   1
   7   3 -10 21336.3 424.580   1
   7   3  -9 2879.31 242.052   1
   7   3  -8 4381.47 304.525   1
   7   3  -7 19233.3 637.741   1
   7   3  -5 18453.3 641.783   1
   7   3  -4 1325.83 192.862   1
   7   3  -2 14697.6 522.764   1
   7   3  -1 26956.4 528.993   1
   7   3   0 280.048 74.2205   1
   7   3   1 37354.5 871.924   1
   7   3   2 19881.8 644.397   1
   7   3   3 14139.5 546.181   1
   7   4 -10 8031.87 358.765   1
   7   4  -9 24107.8 654.692   1
  -7  -4   1 26280.3 675.988  -2
   7   4  -4 26280.3 675.988   1
  -7  -4   2 8146.81 389.461  -2
   7   4  -3 8146.81 389.461   1
  -7  -4   3 7648.64 381.671  -2
   7   4  -2 7648.64 381.671   1
  -7  -4   4 27349.7 713.313  -2
   7   4  -1 27349.7 713.313   1
  -7  -4   5 71958.6 1154.56  -2
   7   4   0 71958.6 1154.56   1
   7   4   0 46542.7 993.136   1
   7   4   1 5551.91 343.757   1
   7   4   2 2435.29 234.480   1
   7   4   3 11035.8 463.498   1
  -7  -5   0 767.077 129.164  -2
   7   5  -6 767.077 129.164   1
  -7  -5   1 3443.85 344.520  -2
   7   5  -5 3443.85 344.520   1
  -7  -5   2 30416.5 1012.36  -2
   7   5  -4 30416.5 1012.36   1
  -7  -5   3 21601.2 862.490  -2
   7   5  -3 21601.2 862.490   1
  -7  -5   4 37314.3 1136.70  -2
   7   5  -2 37314.3 1136.70   1
  -7  -5   5 4418.55 401.533  -2
   7   5  -1 4418.55 401.533   1
  -7  -5   6 1022.04 146.247  -2
   7   5   0 1022.04 146.247   1
  -7  -5   7 5097.03 420.704  -2
   7   5   1 5097.03 420.704   1
  -7  -5   8 13596.3 641.459  -2
   7   5   2 13596.3 641.459   1
   7   6  -8 299.788 74.1653   1
  -7  -6   0 12004.6 398.982  -2
   7   6  -7 12004.6 398.982   1
  -7  -6   1 30716.2 661.006  -2
   7   6  -6 30716.2 661.006   1
   7   6  -6 6135.44 328.098   1
  -7  -6   2 26242.7 626.520  -2
   7   6  -5 26242.7 626.520   1
  -7  -6   3 3799.42 256.234  -2
   7   6  -4 3799.42 256.234   1
   7   6  -3 423.256 105.286   1
  -7  -6   5 25931.3 637.454  -2
   7   6  -2 25931.3 637.454   1
   7   6  -1 19142.7 402.573   1
   7   6   0 2703.06 220.528   1
   7   6   1 28.3187 56.3384   1
   7   7  -8 10675.2 320.896   1
   7   7  -7 8030.61 300.885   1
   7   7  -6 79.1629 41.7871   1
   7   7  -5 4692.75 182.345   1
   7   7  -4 16206.2 337.482   1
   7   7  -3 13205.6 304.045   1
   7   7  -2 1293.22 101.522   1
   7   7  -1 2989.26 201.350   1
   7   7   0 5006.38 242.876   1
   8  -9  -2 2833.69 173.381   1
   8  -9  -1 9951.13 337.851   1
   8  -9   0 2035.65 161.340   1
   8  -9   1 3585.48 142.211   1
   8  -9   2 12208.3 344.698   1
   8  -9   3 8966.91 295.196   1
   8  -9   4 7328.20 257.750   1
   8  -9   5 798.948 89.2209   1
   8  -9   6 4833.68 224.208   1
   8  -8  -4 6419.56 177.679   1
   8  -8  -3 286.761 80.4250   1
   8  -8  -2 719.609 116.366   1
   8  -8  -1 1718.76 170.137   1
   8  -8   0 16012.0 277.904   1
   8  -8   1 17745.5 294.652   1
   8  -8   2 19.6496 39.4630   1
   8  -8   3 1442.71 110.429   1
   8  -8   4 2315.68 108.404   1
   8  -8   5 4920.02 195.420   1
   8  -8   6 1.13618 40.4675   1
   8  -8   7 4113.70 159.749   1
   8  -8   8 2106.50 106.807   1
  -8   7  -9 3881.60 246.279  -2
   8  -7  -6 3881.60 246.279   1
  -8   7  -8 8250.24 278.897  -2
   8  -7  -5 8250.24 278.897   1
  -8   7  -7 10984.4 349.462  -2
   8  -7  -4 10984.4 349.462   1
  -8   7  -6 32555.8 940.795  -2
   8  -7  -3 32555.8 940.795   1
  -8   7  -5 25588.6 863.852  -2
   8  -7  -2 25588.6 863.852   1
  -8   7  -4 3920.36 200.686  -2
   8  -7  -1 3920.36 200.686   1
  -8   7  -3 3722.06 176.195  -2
   8  -7   0 3722.06 176.195   1
  -8   7  -2 33232.8 506.658  -2
   8  -7   1 33232.8 506.658   1
  -8   7  -1 31002.4 574.838  -2
   8  -7   2 31002.4 574.838   1
  -8   7   0 3547.07 170.347  -2
   8  -7   3 3547.07 170.347   1
  -8   7   1 3627.46 207.318  -2
   8  -7   4 3627.46 207.318   1
  -8   7   2 25057.7 495.586  -2
   8  -7   5 25057.7 495.586   1
  -8   7   3 32279.3 665.020  -2
   8  -7   6 32279.3 665.020   1
  -8   7   4 10184.6 353.430  -2
   8  -7   7 10184.6 353.430   1
  -8   7   5 7384.85 278.616  -2
   8  -7   8 7384.85 278.616   1
  -8   7   6 3737.91 249.655  -2
   8  -7   9 3737.91 249.655   1
   8  -6  -7 9902.11 318.084   1
   8  -6  -6 1796.07 162.264   1
   8  -6  -5 7897.35 245.344   1
   8  -6  -4 10873.9 295.333   1
   8  -6  -3 3980.42 186.056   1
   8  -6  -2 6057.87 201.663   1
   8  -6  -1 9003.29 186.714   1
   8  -6   0 212.302 41.2165   1
   8  -6   1 894.284 83.3441   1
   8  -6   2 12974.7 281.577   1
   8  -6   3 11003.8 336.961   1
   8  -6   4 9671.68 217.579   1
   8  -6   5 3826.22 197.643   1
  -8   6   4 19137.8 554.869  -2
   8  -6   6 19137.8 554.869   1
   8  -6   6 8619.94 391.988   1
   8  -6   7 10174.7 233.663   1
   8  -6   8 21684.1 314.208   1
   8  -6   9 4237.08 160.827   1
   8  -5  -8 14259.5 385.171   1
   8  -5  -7 25903.5 577.347   1
   8  -5  -6 3223.83 163.111   1
   8  -5  -5 1668.61 128.228   1
   8  -5  -4 28713.6 505.269   1
   8  -5  -3 8981.94 284.927   1
   8  -5  -2 209.727 46.1483   1
   8  -5  -1 1655.49 104.322   1
   8  -5   0 24543.3 314.553   1
   8  -5   1 28125.4 377.840   1
   8  -5   2 16106.2 351.104   1
   8  -5   3 1879.52 106.660   1
   8  -5   4 4544.03 314.743   1
   8  -5   5 23725.0 685.938   1
   8  -5   6 1882.97 196.900   1
   8  -5   7-16.2157 53.7010   1
   8  -5   8 1120.91 100.665   1
   8  -5   9 12318.9 272.873   1
   8  -5  10 5530.37 233.534   1
   8  -4  -9 3136.21 131.163   1
   8  -4  -8 41.3650 36.0813   1
   8  -4  -7 162.311 38.6024   1
   8  -4  -6 7020.44 177.904   1
   8  -4  -5 3366.61 147.263   1
   8  -4  -4 609.201 71.9144   1
   8  -4  -3 19036.7 357.919   1
   8  -4  -2 11415.5 286.628   1
   8  -4  -1 11471.7 287.454   1
   8  -4   0 3117.52 195.736   1
   8  -4   1 9109.72 263.209   1
   8  -4   2 6218.61 185.534   1
   8  -4   3 13569.8 269.432   1
   8  -4   4 2255.45 225.419   1
   8  -4   5 6770.53 372.060   1
   8  -4   6 46425.6 953.933   1
   8  -4   7 1610.42 181.563   1
   8  -4   8 84.7338 61.2646   1
  -8   3 -10 18.9709 51.8829  -2
   8  -3 -10 18.9709 51.8829   1
  -8   3  -9 13227.4 238.974  -2
   8  -3  -9 13227.4 238.974   1
  -8   3  -8 8468.31 214.046  -2
   8  -3  -8 8468.31 214.046   1
  -8   3  -7 16050.1 269.272  -2
   8  -3  -7 16050.1 269.272   1
  -8   3  -6 1802.17 104.764  -2
   8  -3  -6 1802.17 104.764   1
  -8   3  -5 9201.79 220.458  -2
   8  -3  -5 9201.79 220.458   1
  -8   3  -4 28113.7 443.852  -2
   8  -3  -4 28113.7 443.852   1
  -8   3  -3 2820.24 146.099  -2
   8  -3  -3 2820.24 146.099   1
  -8   3  -2 794.509 113.598  -2
   8  -3  -2 794.509 113.598   1
  -8   3  -1 1648.25 150.180  -2
   8  -3  -1 1648.25 150.180   1
  -8   3   0 14795.8 417.270  -2
   8  -3   0 14795.8 417.270   1
  -8   3   1 1379.05 144.787  -2
   8  -3   1 1379.05 144.787   1
  -8   3   2 668.309 88.9495  -2
   8  -3   2 668.309 88.9495   1
  -8   3   3 2687.37 162.673  -2
   8  -3   3 2687.37 162.673   1
  -8   3   4 26600.7 473.096  -2
   8  -3   4 26600.7 473.096   1
  -8   3   5 9677.16 278.661  -2
   8  -3   5 9677.16 278.661   1
  -8   3   6 1353.71 141.610  -2
   8  -3   6 1353.71 141.610   1
  -8   3   7 13783.9 379.390  -2
   8  -3   7 13783.9 379.390   1
  -8   3   8 9406.75 459.079  -2
   8  -3   8 9406.75 459.079   1
  -8   3   9 11404.3 451.234  -2
   8  -3   9 11404.3 451.234   1
  -8   3  10-0.35984 64.7613  -2
   8  -3  10-0.35984 64.7613   1
  -8   2  -9 5523.60 260.123  -2
   8  -2 -10 5523.60 260.123   1
   8  -2 -10 1502.28 152.057   1
  -8   2  -8 2475.06 123.644  -2
   8  -2  -9 2475.06 123.644   1
  -8   2  -7 20740.1 266.072  -2
   8  -2  -8 20740.1 266.072   1
  -8   2  -6 27486.1 324.253  -2
   8  -2  -7 27486.1 324.253   1
  -8   2  -5 17208.0 293.739  -2
   8  -2  -6 17208.0 293.739   1
  -8   2  -4 2084.28 129.595  -2
   8  -2  -5 2084.28 129.595   1
  -8   2  -3 1535.70 115.675  -2
   8  -2  -4 1535.70 115.675   1
  -8   2  -2 31677.1 452.558  -2
   8  -2  -3 31677.1 452.558   1
  -8   2  -1 53907.5 608.705  -2
   8  -2  -2 53907.5 608.705   1
  -8   2   0 39354.7 648.371  -2
   8  -2  -1 39354.7 648.371   1
   8  -2  -1 36290.9 983.341   1
  -8   2   1 38187.9 653.735  -2
   8  -2   0 38187.9 653.735   1
   8  -2   0 3565.31 318.928   1
  -8   2   2 55191.1 644.600  -2
   8  -2   1 55191.1 644.600   1
  -8   2   3 32319.7 443.916  -2
   8  -2   2 32319.7 443.916   1
  -8   2   4 1510.66 126.231  -2
   8  -2   3 1510.66 126.231   1
  -8   2   5 2097.85 174.106  -2
   8  -2   4 2097.85 174.106   1
   8  -2   4 2281.76 236.993   1
  -8   2   6 15658.6 337.245  -2
   8  -2   5 15658.6 337.245   1
  -8   2   7 28730.0 555.556  -2
   8  -2   6 28730.0 555.556   1
  -8   2   8 22961.8 732.510  -2
   8  -2   7 22961.8 732.510   1
   8  -2   7 4747.11 288.737   1
  -8   2   9 1844.55 210.107  -2
   8  -2   8 1844.55 210.107   1
  -8   2  10 5346.22 291.992  -2
   8  -2   9 5346.22 291.992   1
   8  -2  10 10657.1 355.338   1
   8  -1 -11 6066.19 176.482   1
   8  -1 -10 8855.64 204.631   1
   8  -1  -9 12496.6 267.521   1
   8  -1  -8 1227.84 81.9764   1
   8  -1  -7 5687.68 167.824   1
   8  -1  -6 9396.06 248.166   1
   8  -1  -5 4881.23 180.763   1
   8  -1  -4 19412.0 368.134   1
   8  -1  -3 5545.05 197.565   1
   8  -1  -2 9083.84 262.018   1
   8  -1  -1 31683.9 632.041   1
   8  -1   0 13818.1 417.969   1
   8  -1   1 6818.70 291.577   1
   8  -1   2 15661.0 309.999   1
   8  -1   3 4267.90 189.998   1
   8  -1   4 22151.1 512.844   1
   8  -1   5 15335.0 411.443   1
   8  -1   6 895.603 106.413   1
   8  -1   7 9568.34 457.662   1
   8  -1   8 11156.5 449.862   1
   8  -1   9 7271.40 325.236   1
   8   0 -11 862.771 101.810   1
   8   0 -10-2.23792 37.1900   1
   8   0  -9 58.8913 31.9222   1
   8   0  -8 12658.0 278.910   1
   8   0  -7 6880.93 258.882   1
   8   0  -6 658.149 136.876   1
   8   0  -5 4782.44 320.645   1
   8   0  -4 5733.27 209.309   1
   8   0  -3 11189.3 288.153   1
   8   0  -2 264.464 63.0354   1
   8   0  -1 1413.30 116.683   1
   8   0   0 2730.85 153.420   1
   8   0   1 12683.4 315.520   1
   8   0   2 2184.19 173.085   1
   8   0   3 8048.11 253.514   1
   8   0   4 95.3534 89.1397   1
   8   0   5 2558.03 261.739   1
   8   0   6 10633.5 486.710   1
   8   0   7 631.937 130.820   1
   8   0   8 2832.40 220.978   1
   8   1 -11 10264.9 348.410   1
   8   1 -10 475.609 71.6532   1
   8   1  -9 2933.87 161.394   1
   8   1  -8 846.616 139.368   1
   8   1  -7 4012.09 283.216   1
   8   1  -6 17103.3 587.108   1
   8   1  -5 11905.8 362.128   1
   8   1  -4 1818.82 157.729   1
   8   1  -3 19592.5 395.988   1
   8   1  -2 29183.6 483.411   1
   8   1  -1 12186.5 315.186   1
   8   1   0 4343.79 191.259   1
   8   1   1 77.8945 46.2511   1
   8   1   2 43524.8 1008.70   1
  -8  -1   6 31400.7 849.048  -2
   8   1   3 31400.7 849.048   1
   8   1   3 14412.0 390.910   1
  -8  -1   7 8764.93 446.399  -2
   8   1   4 8764.93 446.399   1
  -8  -1   8 1472.63 198.752  -2
   8   1   5 1472.63 198.752   1
  -8  -2  -7 4714.29 271.092  -2
   8   2 -11 4714.29 271.092   1
  -8  -2  -6 5686.38 363.180  -2
   8   2 -10 5686.38 363.180   1
  -8  -2  -5 15684.3 451.993  -2
   8   2  -9 15684.3 451.993   1
  -8  -2  -4 18337.2 733.985  -2
   8   2  -8 18337.2 733.985   1
  -8  -2  -1 26290.2 703.040  -2
   8   2  -5 26290.2 703.040   1
  -8  -2   0 32061.4 788.454  -2
   8   2  -4 32061.4 788.454   1
  -8  -2   1 43728.5 948.807  -2
   8   2  -3 43728.5 948.807   1
  -8  -2   2 53271.9 1048.84  -2
   8   2  -2 53271.9 1048.84   1
  -8  -2   3 42837.3 913.371  -2
   8   2  -1 42837.3 913.371   1
  -8  -2   4 33947.8 811.949  -2
   8   2   0 33947.8 811.949   1
  -8  -2   5 26466.7 938.520  -2
   8   2   1 26466.7 938.520   1
  -8  -2   6 4191.32 276.130  -2
   8   2   2 4191.32 276.130   1
  -8  -2   7 4482.46 384.030  -2
   8   2   3 4482.46 384.030   1
   8   3 -10 9501.78 236.251   1
   8   3  -9 5613.58 284.616   1
   8   3  -5 3876.88 210.146   1
   8   3  -4 536.563 90.9971   1
   8   3  -3 9079.12 325.523   1
   8   3  -2 21779.8 499.914   1
   8   3  -1 346.702 79.7961   1
   8   3   0 24.4407 38.9275   1
   8   3   1 8359.70 396.034   1
   8   3   2 24892.4 482.141   1
   8   4 -10 82.2868 50.9124   1
   8   4  -9 6387.04 281.072   1
   8   4  -6 3989.77 283.955   1
   8   4  -5 10621.0 325.448   1
   8   4  -4 2382.71 166.293   1
   8   4  -3 5284.87 240.369   1
   8   4  -2 58.1628 40.3345   1
   8   4  -1 6561.09 206.391   1
   8   4   0 9216.72 236.342   1
   8   4   1 2428.12 212.172   1
   8   4   2 4877.05 288.766   1
   8   5  -9 2176.56 151.970   1
   8   5  -6 3104.90 160.857   1
   8   5  -5 429.754 73.3787   1
  -8  -5   2 8875.96 349.089  -2
   8   5  -4 8875.96 349.089   1
   8   5  -4 6772.38 249.403   1
   8   5  -3 7432.33 205.769   1
  -8  -5   4 10535.6 389.226  -2
   8   5  -2 10535.6 389.226   1
   8   5  -2 3634.16 184.089   1
  -8  -5   5 633.183 120.141  -2
   8   5  -1 633.183 120.141   1
   8   5  -1 299.398 66.4481   1
   8   5   0 4062.44 250.247   1
  -8  -6   1 30160.4 513.856  -2
   8   6  -6 30160.4 513.856   1
  -8  -6   2 30283.8 450.287  -2
   8   6  -5 30283.8 450.287   1
  -8  -6   3 3696.61 171.063  -2
   8   6  -4 3696.61 171.063   1
  -8  -6   4 3378.40 165.103  -2
   8   6  -3 3378.40 165.103   1
  -8  -6   5 29016.7 448.090  -2
   8   6  -2 29016.7 448.090   1
  -8  -6   6 28760.9 508.855  -2
   8   6  -1 28760.9 508.855   1
   9  -8  -2 3566.76 189.041   1
   9  -8  -1 3356.93 189.189   1
   9  -8   0 2271.94 160.253   1
   9  -8   1 3300.95 214.509   1
   9  -8   2 25.5390 52.1829   1
   9  -8   3 3672.07 224.609   1
   9  -8   4 11499.9 374.057   1
   9  -8   5 1349.19 88.5238   1
   9  -7  -4 57.8828 50.4016   1
   9  -7  -3 12578.5 383.243   1
   9  -7  -2 5671.82 270.744   1
   9  -7  -1 124.808 61.9639   1
   9  -7   0 1104.18 81.5394   1
   9  -7   1 3351.57 174.644   1
   9  -7   2 2828.25 163.219   1
   9  -7   3 1366.53 160.668   1
   9  -7   4 462.673 69.8195   1
   9  -7   5 16343.4 321.419   1
   9  -7   6 13175.0 264.582   1
   9  -7   7 84.1508 34.1316   1
  -9   6  -7 14483.1 276.382  -2
   9  -6  -5 14483.1 276.382   1
  -9   6  -6 1954.72 118.914  -2
   9  -6  -4 1954.72 118.914   1
  -9   6  -5 4779.53 274.524  -2
   9  -6  -3 4779.53 274.524   1
  -9   6  -4 17734.0 384.137  -2
   9  -6  -2 17734.0 384.137   1
  -9   6  -3 17582.5 315.470  -2
   9  -6  -1 17582.5 315.470   1
  -9   6  -2 20565.2 353.914  -2
   9  -6   0 20565.2 353.914   1
  -9   6  -1 2750.33 141.996  -2
   9  -6   1 2750.33 141.996   1
  -9   6   0 20666.9 364.389  -2
   9  -6   2 20666.9 364.389   1
  -9   6   1 17013.7 402.617  -2
   9  -6   3 17013.7 402.617   1
  -9   6   2 15029.9 506.682  -2
   9  -6   4 15029.9 506.682   1
  -9   6   3 5101.82 204.935  -2
   9  -6   5 5101.82 204.935   1
  -9   6   4 1841.55 123.460  -2
   9  -6   6 1841.55 123.460   1
  -9   6   5 14261.8 284.466  -2
   9  -6   7 14261.8 284.466   1
  -9   5  -8 14942.0 355.578  -2
   9  -5  -7 14942.0 355.578   1
  -9   5  -7 1694.72 105.065  -2
   9  -5  -6 1694.72 105.065   1
  -9   5  -6 11459.6 269.400  -2
   9  -5  -5 11459.6 269.400   1
  -9   5  -5 12821.7 294.585  -2
   9  -5  -4 12821.7 294.585   1
  -9   5  -4 11646.8 430.789  -2
   9  -5  -3 11646.8 430.789   1
  -9   5  -3 4526.33 166.620  -2
   9  -5  -2 4526.33 166.620   1
  -9   5  -2 5747.88 189.266  -2
   9  -5  -1 5747.88 189.266   1
  -9   5  -1 44663.2 871.072  -2
   9  -5   0 44663.2 871.072   1
   9  -5   0 18014.3 641.553   1
  -9   5   0 44549.0 644.839  -2
   9  -5   1 44549.0 644.839   1
  -9   5   1 5779.55 236.709  -2
   9  -5   2 5779.55 236.709   1
  -9   5   2 3691.91 246.206  -2
   9  -5   3 3691.91 246.206   1
   9  -5   3 2990.40 255.750   1
  -9   5   3 9755.52 391.077  -2
   9  -5   4 9755.52 391.077   1
  -9   5   4 11929.9 421.059  -2
   9  -5   5 11929.9 421.059   1
  -9   5   5 10993.7 382.707  -2
   9  -5   6 10993.7 382.707   1
  -9   5   6 1278.20 135.527  -2
   9  -5   7 1278.20 135.527   1
   9  -5   7 812.380 110.218   1
   9  -5   8 6598.65 252.496   1
   9  -4  -7 1415.13 95.9731   1
   9  -4  -6 7290.80 223.240   1
   9  -4  -5 8160.06 248.740   1
   9  -4  -4 266.719 59.2967   1
   9  -4  -3 12549.2 289.122   1
   9  -4  -2 14443.2 268.999   1
   9  -4  -1 64.6548 52.6950   1
   9  -4   0 1232.20 123.781   1
   9  -4   1 15689.1 331.972   1
   9  -4   2 13183.8 302.065   1
   9  -4   3 16993.3 284.070   1
   9  -4   4 84.4059 75.3355   1
   9  -4   5 10898.4 433.228   1
   9  -4   6 18321.3 527.258   1
   9  -4   7 11333.3 376.794   1
   9  -4   8 585.485 87.9270   1
   9  -3  -8 206.107 70.9821   1
   9  -3  -7 2831.06 116.663   1
   9  -3  -6 5259.62 167.717   1
   9  -3  -5 15810.1 357.701   1
   9  -3  -4 9045.16 276.430   1
   9  -3  -3 126.434 49.4677   1
   9  -3  -2 3929.88 165.776   1
   9  -3  -1 8975.05 486.944   1
   9  -3   0 10672.9 354.716   1
   9  -3   1 1202.38 127.468   1
   9  -3   2 5809.60 172.532   1
   9  -3   3 14228.1 377.026   1
   9  -3   4 23978.6 476.374   1
   9  -3   5 2082.79 148.349   1
   9  -3   6 1823.05 130.658   1
   9  -3   7 3865.82 168.395   1
   9  -3   8 6123.05 282.761   1
   9  -2  -9 3623.43 210.859   1
   9  -2  -8 6165.04 167.206   1
   9  -2  -7 8095.30 254.424   1
   9  -2  -6 10780.7 307.234   1
   9  -2  -5 2133.93 205.824   1
   9  -2  -4 10673.3 332.115   1
   9  -2  -3 8432.41 299.304   1
   9  -2  -2 8421.47 469.463   1
   9  -2  -1 130.008 65.4512   1
   9  -2   0 13428.0 399.335   1
   9  -2   1 41112.0 477.021   1
   9  -2   2 13326.0 308.387   1
   9  -2   3 15990.8 399.464   1
   9  -2   4 3255.41 181.707   1
  -9   2   6 26833.5 732.258  -2
   9  -2   5 26833.5 732.258   1
   9  -2   5 18483.6 392.976   1
  -9   2   7 20114.5 598.347  -2
   9  -2   6 20114.5 598.347   1
   9  -2   6 12601.8 426.926   1
   9  -2   7 122.804 46.8694   1
   9  -2   8 1724.59 154.364   1
  -9   1  -7 18522.5 406.291  -2
   9  -1  -9 18522.5 406.291   1
  -9   1  -6 9073.17 255.069  -2
   9  -1  -8 9073.17 255.069   1
  -9   1  -5 7570.54 260.485  -2
   9  -1  -7 7570.54 260.485   1
  -9   1  -4 7103.63 459.083  -2
   9  -1  -6 7103.63 459.083   1
  -9   1  -3 4914.59 401.627  -2
   9  -1  -5 4914.59 401.627   1
  -9   1  -2 1029.48 149.532  -2
   9  -1  -4 1029.48 149.532   1
  -9   1  -1 5759.35 317.784  -2
   9  -1  -3 5759.35 317.784   1
  -9   1   0 4574.16 243.573  -2
   9  -1  -2 4574.16 243.573   1
  -9   1   1 1003.46 127.436  -2
   9  -1  -1 1003.46 127.436   1
  -9   1   2 5512.68 266.653  -2
   9  -1   0 5512.68 266.653   1
  -9   1   3 5761.28 267.169  -2
   9  -1   1 5761.28 267.169   1
  -9   1   4 1115.01 152.029  -2
   9  -1   2 1115.01 152.029   1
  -9   1   5 5103.46 285.504  -2
   9  -1   3 5103.46 285.504   1
  -9   1   6 7310.19 318.960  -2
   9  -1   4 7310.19 318.960   1
  -9   1   7 5156.49 264.035  -2
   9  -1   5 5156.49 264.035   1
  -9   1   8 6850.66 269.735  -2
   9  -1   6 6850.66 269.735   1
   9   0  -9 3964.68 128.890   1
   9   0  -8 17552.4 292.050   1
   9   0  -7 5721.88 219.109   1
   9   0  -6 96.9165 73.8964   1
   9   0  -5 8286.54 384.466   1
   9   0  -4 6290.60 254.450   1
   9   0  -3 5683.74 381.194   1
   9   0  -2 5833.14 264.676   1
   9   0  -1 622.465 101.039   1
   9   0   0 1344.35 110.089   1
   9   0   1 21267.8 394.577   1
   9   0   2 2222.09 160.461   1
   9   0   3 6264.49 248.650   1
   9   0   4 16835.8 517.075   1
   9   0   5 573.795 103.571   1
   9   1  -9 12.0064 26.0772   1
   9   1  -8 5002.47 190.540   1
   9   1  -7 11690.9 421.015   1
   9   1  -6 8396.57 371.851   1
   9   1  -5 3879.96 193.222   1
   9   1  -4 842.083 101.546   1
   9   1  -3 6886.40 277.917   1
   9   1  -2 47145.1 585.258   1
   9   1  -1 7295.66 232.203   1
   9   1   0 243.505 68.8197   1
   9   1   1 4823.26 186.188   1
   9   1   2 16497.8 394.355   1
   9   1   3 9610.54 284.262   1
   9   1   4 1741.52 166.233   1
   9   2  -9 7494.88 164.194   1
   9   2  -8 5773.31 195.497   1
   9   2  -7 492.311 97.3058   1
   9   2  -6 1997.21 185.240   1
   9   2  -5 5659.62 182.008   1
   9   2  -4 13232.6 361.762   1
   9   2  -3 2872.87 144.032   1
   9   2  -2 6969.05 219.340   1
   9   2  -1 44448.6 543.586   1
   9   2   0 7470.54 220.359   1
   9   2   1 1150.42 163.319   1
   9   2   2 271.866 58.0306   1
  -9  -3  -3 30.5389 52.3244  -2
   9   3  -8 30.5389 52.3244   1
  -9  -3  -2 10509.8 468.594  -2
   9   3  -7 10509.8 468.594   1
  -9  -3  -1 9176.27 453.186  -2
   9   3  -6 9176.27 453.186   1
  -9  -3   0 2513.57 156.373  -2
   9   3  -5 2513.57 156.373   1
  -9  -3   1 12982.1 447.356  -2
   9   3  -4 12982.1 447.356   1
  -9  -3   2 25789.6 509.434  -2
   9   3  -3 25789.6 509.434   1
  -9  -3   3 25740.4 513.321  -2
   9   3  -2 25740.4 513.321   1
  -9  -3   4 13315.1 365.390  -2
   9   3  -1 13315.1 365.390   1
  -9  -3   5 2777.53 210.403  -2
   9   3   0 2777.53 210.403   1
  -9  -3   6 10691.4 540.488  -2
   9   3   1 10691.4 540.488   1
  -9  -3   7 11158.7 500.827  -2
   9   3   2 11158.7 500.827   1
   9   4  -7 1518.98 130.718   1
   9   4  -6 10264.4 324.333   1
   9   4  -5 7520.60 228.562   1
   9   4  -4 2454.08 138.806   1
   9   4  -3 3548.17 135.846   1
   9   4  -2 8076.32 199.907   1
   9   4  -1 5369.45 159.798   1
   9   4   0 7759.51 323.736   1
   9   4   1 292.474 66.5799   1
   9   5  -4 8851.99 301.857   1
   9   5  -3 2579.47 170.110   1
  10  -6  -3 3055.32 171.923   1
  10  -6  -2 12890.0 351.110   1
  10  -6  -1 3488.11 220.018   1
  10  -6   0 1932.14 117.226   1
  10  -6   1 582.213 71.4598   1
  10  -6   2 5218.66 188.987   1
  10  -6   3 2731.83 105.845   1
  10  -6   4 115.680 38.0939   1
  10  -5  -4 2904.35 176.875   1
  10  -5  -3 4992.57 238.984   1
  10  -5  -2 266.230 42.7670   1
  10  -5  -1 3787.00 167.409   1
  10  -5   0 2147.44 108.126   1
  10  -5   1 6303.74 177.726   1
  10  -5   2 2650.77 139.911   1
  10  -5   3 7780.59 182.071   1
  10  -5   4 10746.2 246.947   1
  10  -5   5 1484.55 125.627   1
 -10   4  -5 8581.19 373.369  -2
  10  -4  -5 8581.19 373.369   1
 -10   4  -4 4497.60 297.933  -2
  10  -4  -4 4497.60 297.933   1
 -10   4  -3 10071.4 435.929  -2
  10  -4  -3 10071.4 435.929   1
 -10   4  -2 29558.3 566.141  -2
  10  -4  -2 29558.3 566.141   1
 -10   4  -1 3212.87 170.105  -2
  10  -4  -1 3212.87 170.105   1
 -10   4   0 4598.42 204.955  -2
  10  -4   0 4598.42 204.955   1
 -10   4   1 3359.58 171.201  -2
  10  -4   1 3359.58 171.201   1
 -10   4   2 30528.5 555.542  -2
  10  -4   2 30528.5 555.542   1
 -10   4   3 9281.65 408.833  -2
  10  -4   3 9281.65 408.833   1
 -10   4   4 3922.40 263.018  -2
  10  -4   4 3922.40 263.018   1
 -10   4   5 7834.91 316.379  -2
  10  -4   5 7834.91 316.379   1
  10  -3  -6 4899.35 226.601   1
  10  -3  -5 16639.1 443.024   1
  10  -3  -4 6362.80 286.960   1
  10  -3  -3 552.566 53.2179   1
  10  -3  -2 3192.11 138.483   1
  10  -3  -1 22228.8 433.017   1
  10  -3   0 15442.0 293.384   1
  10  -3   1 389.944 58.6252   1
  10  -3   2 875.045 72.5258   1
  10  -3   3 26505.0 595.637   1
  10  -3   4 13670.0 414.769   1
  10  -3   5 4557.23 226.849   1
  10  -2  -7 1779.90 136.033   1
  10  -2  -6 2025.70 158.611   1
  10  -2  -5 83.3192 63.6489   1
  10  -2  -4 6581.29 296.902   1
  10  -2  -3 8182.49 256.346   1
  10  -2  -2 2085.37 140.743   1
  10  -2  -1 1452.38 184.242   1
  10  -2   0 17114.4 310.706   1
  10  -2   1 7655.65 175.089   1
  10  -2   2 7548.36 190.730   1
  10  -2   3 9781.69 265.067   1
  10  -2   4 3890.60 222.792   1
  10  -2   5 15479.0 400.850   1
  10  -1  -7 4034.33 147.440   1
  10  -1  -6 7563.72 213.805   1
  10  -1  -5 5363.96 188.339   1
  10  -1  -4 2491.97 140.454   1
  10  -1  -3 4107.99 286.897   1
  10  -1  -2 6184.44 353.533   1
  10  -1  -1 2890.21 169.660   1
  10  -1   0 122.836 51.7692   1
  10  -1   1 15825.3 291.769   1
  10  -1   2 4293.29 182.462   1
  10  -1   3 7388.25 224.143   1
  10  -1   4 1716.15 146.109   1
  10  -1   5 2572.35 159.042   1
 -10   0  -4 12706.8 332.178  -2
  10   0  -7 12706.8 332.178   1
 -10   0  -3 5374.98 327.879  -2
  10   0  -6 5374.98 327.879   1
 -10   0  -2 19640.1 630.919  -2
  10   0  -5 19640.1 630.919   1
 -10   0  -1 17323.3 710.087  -2
  10   0  -4 17323.3 710.087   1
 -10   0   0 22466.4 841.657  -2
  10   0  -3 22466.4 841.657   1
 -10   0   1 9099.81 301.436  -2
  10   0  -2 9099.81 301.436   1
 -10   0   2 9209.69 307.553  -2
  10   0  -1 9209.69 307.553   1
 -10   0   3 24624.1 491.581  -2
  10   0   0 24624.1 491.581   1
 -10   0   4 17762.0 406.736  -2
  10   0   1 17762.0 406.736   1
 -10   0   5 21636.6 734.264  -2
  10   0   2 21636.6 734.264   1
 -10   0   6 5769.24 249.328  -2
  10   0   3 5769.24 249.328   1
 -10   0   7 10676.5 429.097  -2
  10   0   4 10676.5 429.097   1
  10   1  -7 8099.97 287.499   1
  10   1  -6 5944.78 178.786   1
  10   1  -5 1765.73 144.626   1
  10   1  -4 16313.0 503.994   1
  10   1  -3 9320.51 266.580   1
  10   1  -2 899.335 74.6927   1
  10   1  -1 389.122 55.8329   1
  10   1   0 7382.20 194.498   1
  10   1   1 7623.57 230.221   1
  10   1   2 9296.96 191.530   1
  10   1   3 3067.53 175.361   1
  10   2  -5 3367.12 206.628   1
  10   2  -4 6672.17 307.765   1
  10   2  -3 160.466 46.8803   1
  10   2  -2 562.940 57.2677   1
  10   2  -1 4285.11 140.601   1
  10   2   0 7199.16 211.847   1
  10   2   1 135.757 38.2537   1
 -11   3   0 17623.6 515.733  -2
  11  -3  -1 17623.6 515.733   1
  11  -2  -1 141.402 32.3961   1
 -11   2   0 3013.36 167.028   2
 -11   2   1 162.051 33.2423   2
 -10  -2   0 6491.96 286.934   2
 -10  -2   1 3931.82 162.560   2
 -10  -2   2 595.445 57.4496   2
 -10  -2   3 91.7879 36.1267   2
 -10  -2   4 6086.04 162.782   2
 -10  -2   5 2970.74 136.895   2
 -10  -1  -3 3377.58 129.931   2
 -10  -1  -2 9972.76 227.945   2
 -10  -1  -1 7067.05 204.902   2
 -10  -1   0 7225.24 336.911   2
 -10  -1   1 280.887 59.7082   2
 -10  -1   2 903.876 75.9808   2
 -10  -1   3 9560.17 221.912   2
 -10  -1   4 15159.1 272.157   2
 -10  -1   5 1872.61 119.187   2
 -10  -1   6 7143.92 166.329   2
 -10   1  -5 3152.08 125.931   2
 -10   1  -4 1847.98 106.714   2
 -10   1  -3 7778.68 219.555   2
 -10   1  -2 4421.95 178.840   2
 -10   1  -1 14091.1 504.688   2
 -10   1   0 232.422 95.9405   2
 -10   1   1 2432.37 153.497   2
 -10   1   2 5702.00 229.572   2
 -10   1   3 4217.57 154.723   2
 -10   1   4 2319.62 139.659   2
 -10   1   5 6034.50 208.098   2
 -10   1   6 8787.51 231.757   2
 -10   1   7 4439.62 210.871   2
 -10   2  -5 16596.2 289.969   2
 -10   2  -4 4817.54 238.576   2
 -10   2  -3 10149.8 356.080   2
 -10   2  -2 7682.13 189.990   2
 -10   2  -1 7977.97 253.614   2
 -10   2   0 14761.7 533.190   2
 -10   2   1 1123.74 112.917   2
 -10   2   2 1681.47 103.117   2
 -10   2   3 7798.25 173.814   2
 -10   2   4 7285.86 235.351   2
 -10   2   5 50.3530 59.9821   2
 -10   2   6 2151.07 161.774   2
 -10   2   7 1480.87 126.434   2
 -10   3  -5 5328.41 239.702   2
 -10   3  -4 13716.3 402.144   2
 -10   3  -3 29892.4 608.405   2
 -10   3  -2 1044.11 68.2863   2
 -10   3  -1 429.363 72.6567   2
 -10   3   0 15342.5 357.456   2
 -10   3   1 22533.0 349.673   2
 -10   3   2 3350.78 137.909   2
 -10   3   3 513.424 57.7863   2
 -10   3   4 5698.54 278.002   2
 -10   3   5 14064.7 417.976   2
 -10   3   6 4996.39 229.009   2
 -10   5  -5 1755.13 139.168   2
 -10   5  -4 12897.9 373.690   2
 -10   5  -3 7938.07 180.256   2
 -10   5  -2 2641.49 142.210   2
 -10   5  -1 6266.49 175.339   2
 -10   5   0 2403.39 113.146   2
 -10   5   1 3629.63 161.782   2
 -10   5   2 310.291 48.3152   2
 -10   5   3 4177.08 159.041   2
 -10   5   4 2924.59 172.717   2
 -10   6  -4 188.741 61.3294   2
 -10   6  -3 2318.29 177.198   2
 -10   6  -2 4770.79 258.931   2
 -10   6  -1 469.406 63.9834   2
 -10   6   0 1627.61 109.545   2
 -10   6   1 3083.32 144.174   2
 -10   6   2 11433.7 245.266   2
  -9  -5   3 2466.74 164.304   2
  -9  -4  -1 157.724 54.8871   2
  -9  -4   0 6901.65 198.163   2
  -9  -4   1 5646.12 199.054   2
  -9  -4   2 8284.35 245.926   2
  -9  -4   3 3623.89 136.334   2
  -9  -4   4 2498.76 113.907   2
  -9  -4   5 7566.51 184.839   2
  -9  -4   6 12115.3 398.903   2
  -9  -4   7 1442.64 134.299   2
  -9  -2  -5 8187.32 199.104   2
  -9  -2  -4 10105.2 246.563   2
  -9  -2  -3 3817.20 227.518   2
  -9  -2  -2 501.906 99.2672   2
  -9  -2  -1 1153.19 105.132   2
  -9  -2   0 7287.71 205.438   2
  -9  -2   1 44405.9 661.188   2
  -9  -2   2 6936.02 218.205   2
  -9  -2   3 2640.78 139.259   2
  -9  -2   4 13031.9 290.211   2
  -9  -2   5 5992.87 233.248   2
  -9  -2   6 1937.16 136.328   2
  -9  -2   7 394.899 97.2785   2
  -9  -1  -6 5290.62 133.904   2
  -9  -1  -5 1620.10 88.4267   2
  -9  -1  -4 2165.70 131.098   2
  -9  -1  -3 9377.15 377.296   2
  -9  -1  -2 15930.8 502.803   2
  -9  -1  -1 4324.10 200.548   2
  -9  -1   0 278.323 69.4011   2
  -9  -1   1 6909.40 224.191   2
  -9  -1   2 47186.9 583.469   2
  -9  -1   3 7145.19 229.082   2
  -9  -1   4 974.162 112.737   2
  -9  -1   5 3891.35 200.833   2
  -9  -1   6 8932.06 286.429   2
  -9  -1   8 5872.23 273.056   2
  -9   0  -7 945.814 75.7065   2
  -9   0  -6 533.331 52.7889   2
  -9   0  -5 983.965 76.5845   2
  -9   0  -4 19180.2 390.968   2
  -9   0  -3 6504.19 329.244   2
  -9   0  -2 1742.49 136.724   2
  -9   0  -1 19446.0 431.836   2
  -9   0   0 1308.00 187.973   2
  -9   0   1 421.165 87.1483   2
  -9   0   2 5297.62 252.106   2
  -9   0   3 5864.03 213.046   2
  -9   0   4 6305.55 216.605   2
  -9   0   5 8736.50 301.859   2
  -9   0   6 17.7833 43.3758   2
  -9   0   7 6121.58 310.887   2
  -9   0   8 21717.1 524.994   2
  -9   2  -8 2673.65 173.790   2
  -9   2  -7 198.146 40.5117   2
  -9   2  -6 14807.3 327.910   2
  -9   2  -5 20744.1 408.890   2
  -9   2  -4 3637.06 182.808   2
  -9   2  -3 15830.8 522.915   2
  -9   2  -2 12548.8 350.975   2
  -9   2  -1 39489.7 620.452   2
  -9   2   0 12384.9 374.452   2
  -9   2   1 27.0810 54.7500   2
  -9   2   2 8278.70 215.937   2
  -9   2   3 7780.99 238.678   2
  -9   2   4 11031.8 337.078   2
  -9   2   5 2277.10 157.310   2
  -9   2   6 11075.4 311.692   2
  -9   2   7 9123.98 368.719   2
  -9   2   8 7202.79 226.382   2
  -9   2   9 5327.28 267.889   2
  -9   3  -8 8791.05 315.642   2
  -9   3  -7 5065.25 180.748   2
  -9   3  -6 2251.13 107.505   2
  -9   3  -5 2124.71 132.319   2
  -9   3  -4 24500.4 438.259   2
  -9   3  -3 13682.6 281.658   2
  -9   3  -2 5398.68 186.891   2
  -9   3  -1 973.975 166.359   2
  -9   3   0 9835.54 332.979   2
  -9   3   1 8498.37 312.487   2
  -9   3   2 3378.45 135.064   2
  -9   3   3 29.5213 32.9727   2
  -9   3   4 8608.47 292.259   2
  -9   3   5 16297.4 395.420   2
  -9   3   6 6095.04 233.310   2
  -9   3   7 2991.13 156.794   2
  -9   3   8 220.713 48.1659   2
  -9   4  -8 735.956 95.5377   2
  -9   4  -7 11915.0 264.802   2
  -9   4  -6 20775.0 373.475   2
  -9   4  -5 12110.3 298.122   2
  -9   4  -4 5.56815 40.1499   2
  -9   4  -3 16883.1 281.336   2
  -9   4  -2 12130.7 244.785   2
  -9   4  -1 15347.9 397.723   2
  -9   4   0 1541.69 135.838   2
  -9   4   1 25.4697 37.7689   2
  -9   4   2 13490.9 261.346   2
  -9   4   3 10221.3 433.186   2
  -9   4   4 249.535 84.6538   2
  -9   4   5 7251.30 349.933   2
  -9   4   6 7455.18 327.607   2
  -9   4   7 1483.39 140.922   2
  -9   5  -1 22102.8 702.378   2
  -9   5   2 1599.91 195.307   2
  -9   5   6 522.728 90.7921   2
  -9   5   7 8143.33 272.578   2
  -9   6   6 17463.7 402.556   2
  -9   7  -7 44.4159 44.6121   2
  -9   7  -6 14225.6 395.970   2
  -9   7  -5 16888.1 452.183   2
  -9   7  -4 526.603 94.2115   2
  -9   7  -3 1091.38 94.1005   2
  -9   7  -2 2490.09 152.433   2
  -9   7  -1 3041.93 166.267   2
  -9   7   0 1117.90 104.659   2
  -9   7   1 84.6638 43.6182   2
  -9   7   2 4414.33 173.445   2
  -9   7   3 11375.3 250.022   2
  -9   7   4 31.4205 27.9059   2
  -9   8  -5 951.834 105.760   2
  -9   8  -4 11512.9 343.067   2
  -9   8  -3 3988.68 222.476   2
  -9   8  -2-12.3984 44.2675   2
  -9   8  -1 2547.80 189.095   2
  -9   8   0 2144.95 172.532   2
  -9   8   1 3242.46 133.284   2
  -8  -5   0 6786.85 326.102   2
  -8  -5   1 252.214 58.7982   2
  -8  -5   2 3608.11 182.448   2
  -8  -5   3 7708.75 209.206   2
  -8  -5   4 7540.27 257.964   2
  -8  -5   5 424.168 72.4216   2
  -8  -5   6 2938.53 150.279   2
  -8  -5   7 10710.4 392.003   2
  -8  -5   8 15909.7 440.727   2
  -8  -4  -4 14104.7 277.703   2
  -8  -4   0 10929.7 320.379   2
  -8  -4   1 7750.18 279.349   2
  -8  -4   2 111.384 58.4118   2
  -8  -4   3 5291.63 187.333   2
  -8  -4   4 2090.21 123.009   2
  -8  -4   5 10941.9 259.354   2
  -8  -4   6 4381.28 279.062   2
  -8  -4   7 30.7869 50.8568   2
  -8  -3  -5 5739.25 189.464   2
  -8  -3  -4 93.3198 66.3524   2
  -8  -3  -1 12338.8 505.606   2
  -8  -3   0 142.181 61.8181   2
  -8  -3   1 425.593 80.2176   2
  -8  -3   2 22796.9 509.292   2
  -8  -3   3 9318.33 326.297   2
  -8  -3   4 543.465 71.7371   2
  -8  -3   5 4215.25 170.364   2
  -8  -3   6 18255.8 579.565   2
  -8  -3   7 13634.0 509.791   2
  -8  -1  -8 247.533 70.4340   2
  -8  -1  -7 16096.2 333.653   2
  -8  -1  -6 4834.93 161.217   2
  -8  -1  -5 265.077 89.3684   2
  -8  -1  -4 5136.17 305.483   2
  -8  -1  -3 13167.2 492.715   2
  -8  -1  -2 39184.7 857.436   2
  -8  -1  -1 151.576 64.7618   2
  -8  -1   0 4685.68 236.418   2
  -8  -1   1 11199.8 298.508   2
  -8  -1   2 27690.6 469.321   2
  -8  -1   3 19659.2 393.569   2
  -8  -1   4 1605.41 118.241   2
  -8  -1   5 12987.9 554.603   2
  -8  -1   6 18400.9 649.158   2
  -8  -1   9 3110.70 253.203   2
  -8   0  -8 3861.46 163.879   2
  -8   0  -7 809.157 71.6862   2
  -8   0  -6 13994.8 246.677   2
  -8   0  -5 3154.29 144.652   2
  -8   0  -4 291.657 68.1319   2
  -8   0  -3 8610.98 407.346   2
  -8   0  -2 2259.49 161.674   2
  -8   0  -1 12142.7 293.892   2
  -8   0   0 2727.26 125.928   2
  -8   0   1 1479.24 116.530   2
  -8   0   2 255.396 57.7213   2
  -8   0   3 10976.0 294.985   2
  -8   0   4 6480.90 197.480   2
  -8   0   5 5836.19 219.515   2
  -8   0   6 734.809 85.9138   2
  -8   0   7 7672.35 440.232   2
  -8   0   8 14459.6 572.537   2
  -8   0   9 19.2932 71.9297   2
  -8   0  10 97.0567 75.3399   2
  -8   0  11 1154.34 134.075   2
  -8   1  -9 8523.20 221.664   2
  -8   1  -8 12157.9 248.744   2
  -8   1  -7 11465.1 259.767   2
  -8   1  -6 849.535 70.9478   2
  -8   1  -5 16794.7 281.982   2
  -8   1  -4 22657.8 380.265   2
  -8   1  -3 4407.51 170.266   2
  -8   1  -2 15313.4 314.545   2
  -8   1  -1 5954.14 249.296   2
  -8   1   0 12221.2 384.741   2
  -8   1   1 28678.3 593.241   2
  -8   1   2 8464.40 325.550   2
  -8   1   3 5225.06 182.259   2
  -8   1   4 19500.4 401.177   2
  -8   1   5 4827.99 202.060   2
  -8   1   6 10785.8 358.968   2
  -8   1   7 6172.68 261.082   2
  -8   1   8 1308.12 124.922   2
  -8   1   9 16534.5 583.184   2
  -8   1  10 11991.9 445.607   2
  -8   1  11 8515.09 329.737   2
  -8   2 -10 13440.9 353.500   2
  -8   2  -9 4376.82 248.271   2
  -8   2   0 3056.16 287.332   2
  -8   2   1 31873.8 880.583   2
  -8   2   5 173.154 96.4531   2
  -8   2   8 16190.6 513.318   2
  -8   4 -10 7479.64 187.098   2
  -8   4  -9 404.562 58.0543   2
  -8   4  -8 46.2962 32.0860   2
  -8   4  -7 1578.94 87.4602   2
  -8   4  -6 51483.5 545.670   2
  -8   4  -5 7013.68 206.028   2
  -8   4  -4 1956.38 114.139   2
  -8   4  -3 13229.1 298.868   2
  -8   4  -2 6211.95 207.151   2
  -8   4  -1 8733.32 311.909   2
  -8   4   0 3068.45 153.939   2
  -8   4   1 10724.2 280.282   2
  -8   4   2 11405.6 247.592   2
  -8   4   3 18275.6 447.986   2
  -8   4   4 436.842 114.042   2
  -8   4   5 3451.95 269.670   2
  -8   4   6 7276.64 374.427   2
  -8   4   7 183.751 79.2892   2
  -8   4   8 111.034 59.9247   2
  -8   5 -10 6665.00 239.196   2
  -8   5  -9 14263.7 401.572   2
  -8   5  -8 1756.27 160.133   2
  -8   5  -7 36.1006 40.9867   2
  -8   5  -6 1960.78 134.782   2
  -8   5  -5 24563.5 458.731   2
  -8   5  -4 4546.64 220.011   2
  -8   5  -3 2210.62 112.679   2
  -8   5  -2 14292.0 236.684   2
  -8   5  -1 25202.1 354.262   2
  -8   5   0 22835.4 333.529   2
  -8   5   1 1701.71 120.301   2
  -8   5   2 28.5134 33.0126   2
  -8   5   3 7549.46 393.784   2
  -8   5   4 25011.9 700.025   2
  -8   5   5 1528.84 178.719   2
  -8   5   6 2540.77 148.549   2
  -8   5   7 21862.8 384.094   2
  -8   5   8 11010.4 349.979   2
  -8   6  -9 4436.52 218.057   2
  -8   6  -8 24659.6 395.444   2
  -8   6  -7 10754.3 280.514   2
  -8   6  -6 9220.16 270.378   2
  -8   6  -5 4364.93 191.099   2
  -8   6  -4 9680.45 250.336   2
  -8   6  -3 10269.7 196.698   2
  -8   6  -2 12743.6 219.658   2
  -8   6  -1 908.907 83.9139   2
  -8   6   0 236.000 53.4299   2
  -8   6   1 9619.26 315.005   2
  -8   6   2 5903.24 192.532   2
  -8   6   3 4006.89 198.094   2
  -8   6   4 9355.10 401.307   2
  -8   6   5 7361.86 197.049   2
  -8   6   6 1510.32 87.6752   2
  -8   6   7 8311.80 212.317   2
  -8   8  -8 2042.24 100.907   2
  -8   8  -7 4479.75 236.489   2
  -8   8  -6 165.848 75.0665   2
  -8   8  -5 4002.92 247.168   2
  -8   8  -4 2378.08 112.194   2
  -8   8  -3 1256.67 86.7487   2
  -8   8  -2 24.1488 42.4550   2
  -8   8  -1 13941.1 315.172   2
  -8   8   0 12766.4 294.696   2
  -8   8   1 1878.19 125.263   2
  -8   8   2 808.099 82.2300   2
  -8   8   3 321.236 56.2929   2
  -8   8   4 6242.21 180.383   2
  -8   9  -6 4737.42 227.907   2
  -8   9  -5 1097.03 121.235   2
  -8   9  -4 7906.72 306.105   2
  -8   9  -3 8543.92 288.096   2
  -8   9  -2 10732.4 320.645   2
  -8   9  -1 3716.89 188.886   2
  -8   9   0 1646.78 125.119   2
  -8   9   1 8870.91 299.694   2
  -7  -7   0 7349.69 278.227   2
  -7  -7   1 3740.17 155.955   2
  -7  -7   2 1557.68 108.469   2
  -7  -7   3 16605.8 339.380   2
  -7  -7   4 19727.1 371.156   2
  -7  -7   5 6095.54 206.560   2
  -7  -7   6 127.907 45.2511   2
  -7  -7   7 9173.11 332.935   2
  -7  -6  -1-25.1880 35.3110   2
  -7  -6   1 21411.4 605.095   2
  -7  -6   4 3709.27 259.719   2
  -7  -6   6 6677.75 238.459   2
  -7  -6   7 10983.5 419.590   2
  -7  -6   8 385.316 95.7527   2
  -7  -4  -5 1951.30 182.103   2
  -7  -4  -4 11267.7 449.765   2
  -7  -4  -3 14764.3 532.446   2
  -7  -4   0 49240.0 1027.68   2
  -7  -4   5 28210.8 774.251   2
  -7  -4   6 58.6399 70.4481   2
  -7  -4   7 14726.1 545.496   2
  -7  -4   8 24772.5 701.458   2
  -7  -3  -6 9462.84 392.827   2
  -7  -3  -5 865.115 141.022   2
  -7  -3  -4-19.2040 60.7032   2
  -7  -3  -3 17611.5 609.424   2
  -7  -3  -2 25408.5 741.666   2
  -7  -3   0 232.931 92.0973   2
  -7  -3   1 29638.1 816.771   2
  -7  -3   2 21967.6 634.980   2
  -7  -3   3 10906.7 454.642   2
  -7  -3   4 1128.67 116.422   2
  -7  -3   5 19540.2 450.188   2
  -7  -3   6 34829.0 844.470   2
  -7  -3   7 23573.5 702.548   2
  -7  -2  -7 1806.70 125.996   2
  -7  -2  -6 2703.61 164.469   2
  -7  -2  -5 28340.7 751.727   2
  -7  -2  -4 15887.5 578.386   2
  -7  -2  -3 4264.10 305.085   2
  -7  -2  -2 20469.5 659.607   2
  -7  -2  -1 6036.22 261.836   2
  -7  -2   0 35659.3 880.107   2
  -7  -2   1 106.453 73.1858   2
  -7  -2   2 3771.46 248.718   2
  -7  -2   3 18048.3 516.255   2
  -7  -2   4 27376.7 435.477   2
  -7  -2   5 6687.29 259.771   2
  -7  -2   6 347.315 107.167   2
  -7  -2   7 19466.9 636.769   2
  -7  -1  -9 2525.37 189.565   2
  -7  -1  -1 1311.77 284.541   2
  -7  -1   1 14293.6 906.180   2
  -7  -1   2 10994.4 804.017   2
  -7  -1   4 1290.49 289.684   2
  -7   0 -10 8416.03 307.592   2
  -7   0   2 384.593 169.057   2
  -7   0   3 17262.5 893.156   2
  -7   0   5 3140.32 397.043   2
  -7   0  12 6352.01 304.132   2
  -7   1 -11 4923.43 216.730   2
  -7   1 -10 842.884 65.5211   2
  -7   1  -9 1500.41 97.5421   2
  -7   1  -8 13946.1 302.393   2
  -7   1  -7 19517.5 310.895   2
  -7   1  -6 2960.24 123.931   2
  -7   1  -5 41040.7 510.066   2
  -7   1  -4 40583.5 503.891   2
  -7   1  -3 23615.6 376.912   2
  -7   1  -2 1255.37 71.2322   2
  -7   1  -1 4962.31 134.998   2
  -7   1   0 39936.4 526.642   2
  -7   1   1 35881.0 501.120   2
  -7   1   2 15289.5 288.021   2
  -7   1   3 6437.57 180.057   2
  -7   1   4 35431.0 643.173   2
  -7   1   5 22112.7 413.387   2
  -7   1   6 4513.17 355.936   2
  -7   1   7 8623.54 316.984   2
  -7   1   8 6908.70 431.870   2
  -7   1   9 1360.90 201.002   2
  -7   1  10 7341.13 403.389   2
  -7   1  11 1356.93 110.312   2
  -7   1  12 2599.13 130.459   2
  -7   2 -11 4005.95 149.168   2
  -7   2 -10 13516.6 256.689   2
  -7   2  -9 2019.69 99.4610   2
  -7   2  -8 1011.89 68.0897   2
  -7   2  -7 21099.6 289.568   2
  -7   2  -6 21123.9 264.573   2
  -7   2  -5 1446.48 79.8363   2
  -7   2  -4 13.1678 27.4710   2
  -7   2  -3 9213.13 233.950   2
  -7   2  -2 19435.4 260.412   2
  -7   2  -1 9579.73 222.313   2
  -7   2   0 386.477 64.7051   2
  -7   2   1 22809.1 318.536   2
  -7   2   2 20346.6 302.089   2
  -7   2   3 13334.5 258.554   2
  -7   2   4 202.162 54.5439   2
  -7   2   5 4952.21 247.580   2
  -7   2   6 8807.91 259.756   2
  -7   2   7 8011.74 303.802   2
  -7   2   8 2557.70 273.527   2
  -7   2   9 2534.30 167.747   2
  -7   2  10 5130.21 218.498   2
  -7   2  11 1981.35 127.460   2
  -7   2  12 959.668 117.756   2
  -7   3 -11 375.609 54.2512   2
  -7   3 -10 3579.17 132.294   2
  -7   3  -9 30510.9 357.032   2
  -7   3  -8 8574.27 180.845   2
  -7   3  -7 1973.42 83.9185   2
  -7   3  -6 1485.44 89.6051   2
  -7   3  -5 16994.0 283.428   2
  -7   3  -4 18174.2 326.957   2
  -7   3  -3 2572.15 130.258   2
  -7   3  -2 2860.26 145.633   2
  -7   3  -1 736.861 66.3303   2
  -7   3   0 24431.5 370.495   2
  -7   3   1 11405.2 256.733   2
  -7   3   2 332.496 52.9333   2
  -7   3   3 33767.5 496.331   2
  -7   3   4 14078.5 393.715   2
  -7   3   5 313.230 77.7322   2
  -7   3   6 140.934 87.6508   2
  -7   3   7 105.402 59.1782   2
  -7   3   8 2359.14 165.852   2
  -7   3   9 12574.8 348.974   2
  -7   3  10 1749.06 126.298   2
  -7   3  11 1788.71 89.1476   2
  -7   5 -11 5215.02 239.928   2
  -7   5 -10 6763.50 211.326   2
  -7   5  -9 6716.22 228.243   2
  -7   5  -8 67.4338 36.7992   2
  -7   5  -7 7336.87 210.246   2
  -7   5  -6 787.400 77.9531   2
  -7   5  -5 4959.05 172.528   2
  -7   5  -4 18974.2 245.334   2
  -7   5  -3 1227.61 69.9875   2
  -7   5  -2 13487.3 210.079   2
  -7   5  -1 6346.39 144.242   2
  -7   5   0 77.9153 36.0679   2
  -7   5   1 7642.82 202.632   2
  -7   5   2 1221.18 79.4265   2
  -7   5   3 38.6051 47.4486   2
  -7   5   4 46690.0 696.385   2
  -7   5   5 8328.75 294.254   2
  -7   5   6 1580.31 131.741   2
  -7   5   7 18341.5 400.425   2
  -7   5   8 3739.77 250.529   2
  -7   5   9 263.128 77.6677   2
  -7   6 -11 5215.46 157.751   2
  -7   6 -10 368.268 58.4310   2
  -7   6  -9 61.8029 42.8952   2
  -7   6  -8 23689.5 431.394   2
  -7   6  -7 25219.7 376.217   2
  -7   6  -6 3878.02 189.183   2
  -7   6  -5 8628.88 194.918   2
  -7   6  -4 7960.31 176.858   2
  -7   6  -3 4450.25 124.044   2
  -7   6  -2 3373.55 117.735   2
  -7   6  -1 2441.55 103.621   2
  -7   6   0 977.135 86.4963   2
  -7   6   1 15548.6 242.025   2
  -7   6   2 2806.56 140.964   2
  -7   6   3 523.870 86.2294   2
  -7   6   4 891.220 108.835   2
  -7   6   5 3257.68 147.499   2
  -7   6   6 375.593 57.9229   2
  -7   6   7 8.83287 35.8627   2
  -7   6   8 3910.15 228.853   2
  -7   7 -10 9208.53 220.718   2
  -7   7  -9 1174.01 133.442   2
  -7   7  -8 497.376 72.9409   2
  -7   7  -7 11402.5 303.837   2
  -7   7  -6 27185.2 397.054   2
  -7   7  -5 14160.3 290.168   2
  -7   7  -4 496.266 52.3202   2
  -7   7  -3 7550.46 161.669   2
  -7   7  -2 12547.5 207.560   2
  -7   7  -1 23866.0 314.679   2
  -7   7   0 571.451 56.5222   2
  -7   7   1 117.926 35.7058   2
  -7   7   2 16256.5 284.961   2
  -7   7   3 7896.12 225.925   2
  -7   7   4 2195.85 120.514   2
  -7   7   5 2285.51 116.657   2
  -7   7   6 8332.74 195.681   2
  -7   7   7 7022.13 196.947   2
  -7   9  -8 2852.96 125.917   2
  -7   9  -7 31015.3 455.170   2
  -7   9  -6 18535.1 370.698   2
  -7   9  -5 747.209 68.9166   2
  -7   9  -4 4026.01 144.315   2
  -7   9  -3 13761.7 231.897   2
  -7   9  -2 10460.7 443.981   2
  -7   9  -1 8374.98 248.231   2
  -7   9   0 4806.40 179.282   2
  -7   9   1 11779.7 266.865   2
  -7   9   2 13927.1 295.523   2
  -7   9   3 1755.35 145.060   2
  -7   9   4 968.259 102.760   2
  -7  10  -6 487.382 85.5431   2
  -7  10  -5 2491.03 182.625   2
  -7  10  -4 215.614 58.5263   2
  -7  10  -3 26.9859 44.6071   2
  -7  10  -2 6231.26 243.380   2
  -7  10  -1 11568.4 320.918   2
  -7  10   0 6195.03 225.868   2
  -6  -7  -3 294.804 66.4373   2
  -6  -7  -2 7533.22 307.891   2
  -6  -7   7 14746.5 490.410   2
  -6  -7   8 12219.5 429.135   2
  -6  -6  -5 3133.04 191.595   2
  -6  -6  -4 8281.47 335.570   2
  -6  -6  -3 12629.1 306.232   2
  -6  -6  -2 724.532 123.570   2
  -6  -6  -1 1691.15 182.019   2
  -6  -6   0 8007.34 387.226   2
  -6  -6   1 7846.94 391.622   2
  -6  -6   2 7706.90 392.276   2
  -6  -6   3 115.736 77.1534   2
  -6  -6   4 10009.1 450.598   2
  -6  -6   5 11154.8 478.419   2
  -6  -6   6 10447.0 456.346   2
  -6  -6   7 3440.33 266.066   2
  -6  -6   8 86.5941 69.0901   2
  -6  -6   9 6802.79 343.959   2
  -6  -5  -7 30.0818 39.5753   2
  -6  -5  -6 6743.23 304.763   2
  -6  -5  -5 3756.57 251.893   2
  -6  -5  -4 785.487 132.643   2
  -6  -5  -3 7267.86 377.070   2
  -6  -5  -2 2517.07 232.403   2
  -6  -5  -1 12933.9 357.153   2
  -6  -5   0 303.931 103.877   2
  -6  -5   1 13828.2 524.000   2
  -6  -5   2 5484.95 337.157   2
  -6  -5   3 13946.7 534.691   2
  -6  -5   4 8935.85 430.299   2
  -6  -5   5 160.240 93.9301   2
  -6  -5   6 18157.0 618.360   2
  -6  -5   7 8230.25 425.690   2
  -6  -5   8 96.5405 92.5284   2
  -6  -5   9 18.2754 68.2583   2
  -6  -3  -9 1195.00 118.753   2
  -6  -3  -8 1970.24 177.948   2
  -6  -3   0 376.820 205.630   2
  -6  -3   2 41627.6 1658.40   2
  -6  -3   4 61.7006 121.852   2
  -6  -2  -8 12343.9 337.797   2
  -6  -2  -7 1046.11 91.1023   2
  -6  -2  -6 3136.21 190.800   2
  -6  -2  -5 36957.7 631.707   2
  -6  -2  -4 49486.1 722.146   2
  -6  -2  -3 424.076 113.732   2
  -6  -2  -2 887.772 142.736   2
  -6  -2  -1 9206.52 355.105   2
  -6  -2   0 39173.2 650.388   2
  -6  -2   1 14375.2 625.108   2
  -6  -2   2 11501.5 430.514   2
  -6  -2   3 40990.6 570.873   2
  -6  -2   4 90019.4 930.021   2
  -6  -2   5 5669.61 273.735   2
  -6  -2   6 8253.42 339.344   2
  -6  -2   7 40756.5 912.821   2
  -6  -2  12 2285.89 190.443   2
  -6  -2  13 6673.07 282.196   2
  -6  -1 -11 7584.85 270.705   2
  -6  -1  -9 15488.4 378.373   2
  -6  -1  -8 49885.3 727.298   2
  -6  -1  -7 4531.71 231.183   2
  -6  -1  -6 60.8802 49.0449   2
  -6  -1  -5 68.3313 40.9191   2
  -6  -1  -4 6967.15 209.318   2
  -6  -1  -3 44185.3 609.012   2
  -6  -1  -2 5380.90 173.605   2
  -6  -1  -1 286.939 47.3760   2
  -6  -1   0 30890.4 621.346   2
  -6  -1   1 20981.5 440.712   2
  -6  -1   2 2588.83 133.721   2
  -6  -1   3 729.853 76.6722   2
  -6  -1   4 18797.6 293.147   2
  -6  -1   5 53825.2 641.737   2
  -6  -1   6 11966.6 313.940   2
  -6  -1   7 922.481 112.218   2
  -6  -1   8 19484.6 694.769   2
  -6  -1  11 439.102 106.363   2
  -6  -1  12 7557.61 347.999   2
  -6  -1  13 3425.40 211.610   2
  -6   0 -11 23483.6 534.635   2
  -6   0 -10 9392.92 418.935   2
  -6   0  -9 56.9084 42.2770   2
  -6   0  -8 4511.42 157.412   2
  -6   0  -7 19125.5 378.190   2
  -6   0  -6 30812.5 450.609   2
  -6   0  -5 22695.5 370.399   2
  -6   0  -4 909.908 97.8971   2
  -6   0  -3 50628.1 622.150   2
  -6   0  -2 60249.7 633.337   2
  -6   0  -1 10367.4 219.564   2
  -6   0   0 644.451 51.6746   2
  -6   0   1 21957.0 313.798   2
  -6   0   2 56388.2 580.390   2
  -6   0   3 6191.14 195.436   2
  -6   0   4 7099.86 544.257   2
  -6   0   5 2349.88 224.263   2
  -6   0   6 21387.1 668.433   2
  -6   0   7 28104.0 1107.85   2
  -6   0   9 18.7037 67.1459   2
  -6   0  10 8150.86 398.846   2
  -6   0  11 12389.0 474.195   2
  -6   0  12 5886.23 306.248   2
  -6   0  13 32.5404 38.3771   2
  -6   2 -12 294.808 51.9682   2
  -6   2 -11 9024.28 265.763   2
  -6   2 -10 4299.36 202.774   2
  -6   2  -9 5873.59 199.089   2
  -6   2  -8 9734.36 219.324   2
  -6   2  -7 50229.9 495.675   2
  -6   2  -6 14197.3 241.930   2
  -6   2  -5 4503.34 134.272   2
  -6   2  -4 8159.15 174.121   2
  -6   2  -3 23261.8 281.617   2
  -6   2  -2 43578.3 321.250   2
  -6   2  -1 1946.21 70.3378   2
  -6   2   0 435.257 53.1376   2
  -6   2   1 45.2237 31.4476   2
  -6   2   2 35371.3 403.895   2
  -6   2   3 7721.90 195.614   2
  -6   2   4 1082.02 110.446   2
  -6   2   5 5892.37 349.456   2
  -6   2   6 6494.34 301.215   2
  -6   2   7 1516.16 182.886   2
  -6   2   8 1573.90 196.746   2
  -6   2   9 3691.47 283.130   2
  -6   2  10 7733.43 391.521   2
  -6   2  11 3156.84 239.929   2
  -6   2  12 287.482 77.8971   2
  -6   3 -12 1753.52 112.457   2
  -6   3 -11 376.968 53.2257   2
  -6   3 -10 606.756 81.6179   2
  -6   3  -9 891.080 71.4004   2
  -6   3  -8 32643.5 362.685   2
  -6   3  -7 797.069 69.5894   2
  -6   3  -6 25212.6 293.292   2
  -6   3  -5 18401.2 267.483   2
  -6   3  -4 8836.73 180.490   2
  -6   3  -3 12182.7 158.829   2
  -6   3  -2 8408.75 132.445   2
  -6   3  -1 36749.4 298.448   2
  -6   3   0 38108.7 349.585   2
  -6   3   1 27648.5 362.376   2
  -6   3   2 3376.36 132.966   2
  -6   3   3 27921.4 365.936   2
  -6   3   4 8729.24 294.818   2
  -6   3   5 573.719 74.4914   2
  -6   3   6 10994.2 334.014   2
  -6   3   7 6365.62 257.561   2
  -6   3   8 2705.55 250.782   2
  -6   3   9 1751.00 201.485   2
  -6   3  10 1438.01 174.604   2
  -6   3  11 2281.98 196.697   2
  -6   3  12 12018.4 269.169   2
  -6   4 -12 12889.1 227.677   2
  -6   4 -11 8846.28 213.483   2
  -6   4 -10 467.695 73.9905   2
  -6   4  -9 3868.65 158.837   2
  -6   4  -8 21137.4 325.490   2
  -6   4  -7 22661.7 324.588   2
  -6   4  -6 4695.20 128.200   2
  -6   4  -5 989.556 65.2803   2
  -6   4  -4 24291.4 286.635   2
  -6   4  -3 40071.2 294.295   2
  -6   4  -2 18706.1 222.266   2
  -6   4  -1 117.435 29.6725   2
  -6   4   0 20538.8 243.558   2
  -6   4   1 46313.5 375.930   2
  -6   4   2 16546.6 226.476   2
  -6   4   3 5101.18 183.307   2
  -6   4   4 8003.67 281.366   2
  -6   4   5 53459.8 737.622   2
  -6   4   6 46049.4 698.004   2
  -6   4   7 885.313 105.608   2
  -6   4   8 1152.65 172.718   2
  -6   4   9 4830.23 309.388   2
  -6   4  10 3927.27 258.740   2
  -6   4  11 1114.57 127.729   2
  -6   6 -12 20340.9 464.325   2
  -6   6 -11 643.224 71.8577   2
  -6   6 -10 2005.46 128.987   2
  -6   6  -9 7811.84 257.723   2
  -6   6  -8 28735.3 500.717   2
  -6   6  -7 2282.25 121.920   2
  -6   6  -6 1727.14 91.6889   2
  -6   6  -5 2212.50 102.344   2
  -6   6  -4 19651.2 247.419   2
  -6   6  -3 6615.52 136.511   2
  -6   6  -2 329.673 41.6368   2
  -6   6  -1 11887.5 192.030   2
  -6   6   0 24006.8 300.121   2
  -6   6   1 30574.9 336.329   2
  -6   6   2 128.967 56.7797   2
  -6   6   3 19263.3 629.661   2
  -6   6   4 2625.99 240.944   2
  -6   6   5 1569.53 135.621   2
  -6   6   6 9369.16 303.255   2
  -6   6   7 205.769 61.2025   2
  -6   6   8 2726.14 148.570   2
  -6   6   9 9857.59 243.703   2
  -6   7 -12 6173.87 238.214   2
  -6   7 -11 29294.7 407.578   2
  -6   7 -10 194.877 48.1251   2
  -6   7  -9 996.564 95.3496   2
  -6   7  -8 670.555 118.720   2
  -6   7  -7 813.460 79.3231   2
  -6   7  -6 617.163 71.2243   2
  -6   7  -5 257.424 39.8689   2
  -6   7  -4 130.342 34.0525   2
  -6   7  -3 38923.5 361.839   2
  -6   7  -2 13423.5 213.964   2
  -6   7  -1 2953.12 113.964   2
  -6   7   0 9938.11 202.114   2
  -6   7   1 668.682 50.2230   2
  -6   7   2 4770.19 153.190   2
  -6   7   3 779.046 83.5946   2
  -6   7   4 165.215 51.6454   2
  -6   7   5 2777.12 135.518   2
  -6   7   6 15515.5 359.862   2
  -6   7   7 2983.79 148.573   2
  -6   7   8 34.4780 33.8817   2
  -6   8 -11 281.748 66.6453   2
  -6   8 -10 9158.70 328.714   2
  -6   8  -9 1383.24 143.154   2
  -6   8  -8 11067.8 243.478   2
  -6   8  -7 1436.29 97.8693   2
  -6   8  -6 11071.7 258.069   2
  -6   8  -5 29280.7 331.581   2
  -6   8  -4 20295.8 282.095   2
  -6   8  -3 2046.93 95.1948   2
  -6   8  -2 571.856 54.9700   2
  -6   8  -1 4565.83 176.984   2
  -6   8   0 585.429 63.8652   2
  -6   8   1 4958.35 153.816   2
  -6   8   2 789.303 76.4267   2
  -6   8   3 6886.59 209.968   2
  -6   8   4 6786.93 200.624   2
  -6   8   5 2081.13 106.672   2
  -6   8   6 123.192 43.8984   2
  -6   9  -9 631.432 106.695   2
  -6  11  -5 10587.1 343.572   2
  -6  11  -4 445.727 86.7099   2
  -6  11  -3 4097.19 141.692   2
  -6  11  -2 846.383 70.4794   2
  -6  11  -1 714.210 84.4602   2
  -5  -9   1 414.699 77.2490   2
  -5  -9   2 16554.0 432.563   2
  -5  -9   3 20906.7 493.838   2
  -5  -8  -3 6100.47 247.193   2
  -5  -8  -2 4240.98 166.602   2
  -5  -8  -1 439.873 94.6935   2
  -5  -8   0 12191.6 429.558   2
  -5  -8   1 5766.49 309.134   2
  -5  -8   2 1110.80 152.275   2
  -5  -8   3 408.440 100.383   2
  -5  -8   4 2287.59 202.474   2
  -5  -8   5 13754.5 479.604   2
  -5  -6  -7 14614.7 380.877   2
  -5  -6  -6 672.086 103.719   2
  -5  -5  -8 3561.15 208.963   2
  -5  -5  -7 11966.9 427.264   2
  -5  -5  -6 12391.7 474.175   2
  -5  -5  -5 3251.05 261.124   2
  -5  -5  -4 3871.80 291.648   2
  -5  -5  -3 13003.5 524.298   2
  -5  -5  -2 60269.5 1115.80   2
  -5  -5   1 8081.92 768.537   2
  -5  -5   2 29212.8 664.083   2
  -5  -5   3 13568.9 453.197   2
  -5  -5   4 4959.55 280.161   2
  -5  -5   5 48067.1 857.123   2
  -5  -5   6 55372.3 1061.73   2
  -5  -5   7 25146.3 719.930   2
  -5  -5   8 2683.44 248.304   2
  -5  -5   9 2645.63 250.755   2
  -5  -4  -9 7876.04 308.111   2
  -5  -4  -8 1459.56 160.990   2
  -5  -4  -7 3771.53 273.950   2
  -5  -4  -6 8899.22 433.852   2
  -5  -4  -5 9855.19 463.889   2
  -5  -4  -4 11126.9 493.863   2
  -5  -4  -3 1506.81 188.082   2
  -5  -4  -2 746.392 134.823   2
  -5  -4  -1 67711.9 1127.50   2
  -5  -4   0 13867.2 438.185   2
  -5  -4   1 23624.4 1221.03   2
  -5  -4   2 13778.7 429.066   2
  -5  -4   3 42023.8 748.437   2
  -5  -4   4 22288.5 552.781   2
  -5  -4   5 4117.98 225.223   2
  -5  -4   6 707.630 115.784   2
  -5  -4   7 296.957 90.8946   2
  -5  -4   8 25784.6 741.935   2
  -5  -4   9 12279.8 518.332   2
  -5  -4  13 5222.92 265.982   2
  -5  -4  14 736.960 95.4104   2
  -5  -3 -10 268.746 74.9613   2
  -5  -3  -9 763.631 89.4626   2
  -5  -3  -8 2853.35 172.184   2
  -5  -3  -7 11917.5 356.832   2
  -5  -3  -6 8194.83 301.730   2
  -5  -3  -5 2480.69 168.988   2
  -5  -3  -4 23378.0 585.177   2
  -5  -3  -2 7412.01 369.517   2
  -5  -3  -1 359.936 105.197   2
  -5  -3   0 12112.4 823.350   2
  -5  -3   1 39695.1 686.073   2
  -5  -3   2 45119.4 1580.34   2
  -5  -3   3 8047.10 670.006   2
  -5  -3   4 1253.55 122.256   2
  -5  -3   5 27091.8 670.919   2
  -5  -3   6 18714.4 580.198   2
  -5  -3   7 566.294 120.736   2
  -5  -3   8 753.615 151.797   2
  -5  -3  11 3385.08 260.407   2
  -5  -3  12 8989.36 396.562   2
  -5  -3  13 1102.33 137.683   2
  -5  -3  14 3172.81 194.356   2
  -5  -1 -12 7563.07 297.346   2
  -5  -1 -11 9484.61 266.663   2
  -5  -1 -10-78.1292 39.0118   2
  -5  -1  -9 12061.3 531.125   2
  -5  -1  -8 8951.26 319.628   2
  -5  -1  -7 2096.80 157.949   2
  -5  -1  -6 7361.52 248.728   2
  -5  -1  -5 18573.2 377.671   2
  -5  -1  -4 38155.4 420.331   2
  -5  -1  -3 32378.1 369.814   2
  -5  -1  -2 217.192 36.7985   2
  -5  -1  -1 12981.6 243.933   2
  -5  -1   0 21990.8 662.190   2
  -5  -1   1 39557.2 678.747   2
  -5  -1   2 6944.55 291.960   2
  -5  -1   3 14531.4 421.463   2
  -5  -1   4 9090.16 232.362   2
  -5  -1   5 43595.3 651.637   2
  -5  -1   6 36804.9 561.178   2
  -5  -1   7 1624.32 134.902   2
  -5  -1   8 12208.8 354.849   2
  -5  -1   9 55013.1 1032.69   2
  -5  -1  10 7552.80 395.114   2
  -5  -1  11 402.687 113.332   2
  -5  -1  12 8973.24 409.578   2
  -5  -1  13 8203.26 360.277   2
  -5  -1  14 17909.7 458.367   2
  -5   0 -12 59.3458 36.9801   2
  -5   0 -11 9982.71 293.960   2
  -5   0 -10 9879.07 322.268   2
  -5   0  -9 20307.0 476.760   2
  -5   0  -8 190.608 68.8613   2
  -5   0  -7 16149.6 424.234   2
  -5   0  -6 42338.0 919.729   2
  -5   0  -5 34704.7 517.600   2
  -5   0  -4 213.215 39.9135   2
  -5   0  -3 4183.12 106.915   2
  -5   0  -2 46904.9 1291.02   2
  -5   0  -1 18784.2 814.022   2
  -5   0   0 68.8120 51.6259   2
  -5   0   1 18796.3 539.354   2
  -5   0   2 76044.0 1094.90   2
  -5   0   3 37065.1 606.346   2
  -5   0   4 21990.2 580.146   2
  -5   0   5 106.868 41.6878   2
  -5   0   6 34168.8 656.388   2
  -5   0   7 18843.8 420.787   2
  -5   0   8 1383.94 127.869   2
  -5   0   9 630.911 133.443   2
  -5   0  10 1606.54 197.139   2
  -5   0  11 11902.9 494.451   2
  -5   0  12 5160.49 311.688   2
  -5   0  13 3062.18 221.697   2
  -5   0  14 1616.95 143.034   2
  -5   1 -13 4146.91 143.133   2
  -5   1 -12 9589.98 370.779   2
  -5   1 -11 206.425 58.3069   2
  -5   1 -10 20401.4 468.542   2
  -5   1  -9 51047.6 615.292   2
  -5   1  -8 70832.1 720.512   2
  -5   1  -7 440.976 56.3383   2
  -5   1  -6 4683.64 151.832   2
  -5   1  -5 37839.7 355.806   2
  -5   1  -4 28781.5 339.045   2
  -5   1  -3 44228.8 400.652   2
  -5   1  -2 10664.0 416.685   2
  -5   1  -1 116300. 1341.90   2
  -5   1   0 47181.1 671.901   2
  -5   1   1 6188.79 311.090   2
  -5   1   2 27017.9 511.402   2
  -5   1   3 34067.0 592.097   2
  -5   1   4 60242.5 968.335   2
  -5   1   5 15860.2 519.086   2
  -5   1   6 153.446 56.7800   2
  -5   1   7 15143.5 432.547   2
  -5   1   8 44650.0 775.062   2
  -5   1   9 15287.7 567.493   2
  -5   1  10 5077.28 330.964   2
  -5   1  11 3170.48 262.008   2
  -5   1  12 11044.8 443.155   2
  -5   1  13 1476.79 153.335   2
  -5   3 -13 5641.99 187.962   2
  -5   3 -12 158.047 73.9548   2
  -5   3 -11 3283.96 177.122   2
  -5   3 -10 6901.10 217.011   2
  -5   3  -9 1680.75 99.9965   2
  -5   3  -8 475.129 56.1580   2
  -5   3  -7 3826.14 128.077   2
  -5   3  -6 35555.4 364.746   2
  -5   3  -5 78764.0 570.559   2
  -5   3  -4 2267.07 83.1632   2
  -5   3  -3 27584.7 246.044   2
  -5   3  -2 39472.5 667.019   2
  -5   3  -1 39937.4 670.689   2
  -5   3   0 1413.92 132.485   2
  -5   3   1 2103.04 199.461   2
  -5   3   2 24371.6 359.901   2
  -5   3   3 108071. 917.352   2
  -5   3   4 11710.0 219.509   2
  -5   3   5 27.0723 38.2626   2
  -5   3   6 36877.4 451.963   2
  -5   3   7 6855.50 319.927   2
  -5   3   8 12085.2 510.943   2
  -5   3   9 1512.75 197.665   2
  -5   3  10 6992.05 382.077   2
  -5   3  11 8744.95 395.402   2
  -5   3  12 9025.50 354.340   2
  -5   4 -12 13967.6 331.585   2
  -5   4 -11 3756.06 188.255   2
  -5   4 -10 2101.73 147.981   2
  -5   4  -9 48296.6 480.339   2
  -5   4  -8 16980.6 280.847   2
  -5   4  -7 18842.7 278.484   2
  -5   4  -6 1655.18 81.8480   2
  -5   4  -5 286.613 36.2217   2
  -5   4  -4 37774.6 299.383   2
  -5   4  -3 26382.1 204.471   2
  -5   4  -2 873.138 43.5060   2
  -5   4  -1 6509.66 109.332   2
  -5   4   0 6157.59 104.051   2
  -5   4   1 1729.70 53.8000   2
  -5   4   2 67411.5 552.968   2
  -5   4   3 10189.1 225.740   2
  -5   4   4 11190.5 242.473   2
  -5   4   5 10663.1 246.503   2
  -5   4   6 2635.28 130.931   2
  -5   4   7 2356.76 171.203   2
  -5   4   8 4970.03 333.580   2
  -5   4   9 9826.23 456.569   2
  -5   4  10 1518.47 177.969   2
  -5   4  11 1204.78 144.358   2
  -5   5 -13 1909.76 151.215   2
  -5   5 -12 425.174 98.8958   2
  -5   5 -11 4178.76 197.057   2
  -5   5 -10 12957.4 278.085   2
  -5   5  -9 17231.2 326.474   2
  -5   5  -8 9939.87 250.671   2
  -5   5  -7 38746.1 450.964   2
  -5   5  -6 39111.7 449.853   2
  -5   5  -5 623.076 53.9111   2
  -5   5  -4 1402.52 67.5913   2
  -5   5  -3 15661.4 179.560   2
  -5   5  -2 24803.0 225.048   2
  -5   5  -1 11851.4 146.456   2
  -5   5   0 27056.5 238.087   2
  -5   5   1 11003.0 153.557   2
  -5   5   2 1176.10 100.240   2
  -5   5   3 14965.0 343.764   2
  -5   5   4 2597.83 127.752   2
  -5   5   5 2795.40 135.993   2
  -5   5   6 7332.35 230.135   2
  -5   5   7 2346.61 171.574   2
  -5   5   8 1928.71 151.075   2
  -5   5   9 17.8628 64.2695   2
  -5   5  11 4192.52 216.582   2
  -5   6 -13 8354.34 302.135   2
  -5   6  10 3259.09 196.280   2
  -5   7 -13 1363.33 119.027   2
  -5   7 -12 13840.1 413.582   2
  -5   7 -11 14798.4 439.825   2
  -5   7   9 213.233 60.5379   2
  -5   8 -12 1057.11 75.6745   2
  -5   8 -11 4859.04 242.264   2
  -5   8 -10 8194.00 340.111   2
  -5   8  -9 27716.5 477.787   2
  -5   8  -8 5961.39 344.189   2
  -5   8  -7 178.301 60.9138   2
  -5   8  -6 6185.18 252.512   2
  -5   8  -5 7489.88 229.980   2
  -5   8  -4 12714.3 224.755   2
  -5   8  -3 37.7381 32.0915   2
  -5   8  -2 7737.36 176.273   2
  -5   8  -1 31886.5 351.631   2
  -5   8   0 14391.8 237.520   2
  -5   8   1 1260.10 84.7096   2
  -5   8   2 8746.56 205.189   2
  -5   8   3 5603.95 145.357   2
  -5   8   4 872.444 71.1321   2
  -5   8   5 497.548 62.2622   2
  -5   8   6 494.868 68.9687   2
  -5   8   7 1400.05 136.778   2
  -5   9 -11 947.040 102.314   2
  -5   9 -10 455.716 85.5616   2
  -5   9  -9 2215.88 132.746   2
  -5   9  -8 190.080 86.1993   2
  -5   9  -7 594.930 127.355   2
  -5   9  -6 34.3352 42.9612   2
  -5   9  -5 572.550 72.9341   2
  -5   9  -4 6858.71 181.340   2
  -5   9  -3 19924.6 354.067   2
  -5   9  -2 1377.19 123.345   2
  -5   9  -1 7058.47 210.004   2
  -5   9   0 8900.56 200.855   2
  -5   9   1 1718.93 104.898   2
  -5   9   2 17.0705 32.1670   2
  -5   9   3 458.299 55.0317   2
  -5   9   4 4702.48 185.007   2
  -5   9   5 9490.89 237.139   2
  -5   9   6 4706.04 213.422   2
  -5  10 -10 3457.11 131.550   2
  -5  10  -9 876.654 78.8027   2
  -5  10  -8 192.402 49.3629   2
  -5  10  -7 109.552 71.4754   2
  -5  10  -6 16462.9 375.617   2
  -5  10  -5 1839.32 137.506   2
  -5  10  -4 80.1000 39.2436   2
  -5  10  -3 1355.67 112.038   2
  -5  10  -2 973.033 96.7021   2
  -5  10  -1 29.5842 39.8994   2
  -5  10   1 1002.13 85.9386   2
  -5  10   2 131.055 41.0933   2
  -5  10   3 2381.49 110.881   2
  -4  -8  -4 7444.87 320.881   2
  -4  -8  -3 14727.8 493.019   2
  -4  -8   1 15492.9 537.479   2
  -4  -8   2 2631.06 230.209   2
  -4  -8   3 2519.75 224.771   2
  -4  -7  -6 11348.8 389.750   2
  -4  -7  -5 7785.83 361.748   2
  -4  -7  -4 859.225 144.933   2
  -4  -7   2 44902.5 951.352   2
  -4  -7   3 29919.1 770.387   2
  -4  -7   4 2684.68 237.663   2
  -4  -7   5 580.566 125.133   2
  -4  -6  -8 1342.81 91.3578   2
  -4  -6  -7 733.691 82.2169   2
  -4  -6  -6 144.377 55.5507   2
  -4  -6  -5 10012.2 319.117   2
  -4  -6  -4 2763.09 244.224   2
  -4  -6   4 26579.8 706.540   2
  -4  -6  13 7146.08 300.579   2
  -4  -4 -10 4488.36 237.304   2
  -4  -4  -9 3077.74 164.465   2
  -4  -4  -8 7713.90 402.500   2
  -4  -4  -7 1035.24 167.829   2
  -4  -4  -6 45727.5 1031.22   2
  -4  -4  -5 54442.9 1115.04   2
  -4  -4  -4 1206.39 252.029   2
  -4  -4  -3 861.165 210.585   2
  -4  -4  -1 48073.8 865.079   2
  -4  -4   3 46587.3 724.339   2
  -4  -4   4 6616.08 282.447   2
  -4  -4   5 1132.47 113.786   2
  -4  -4   6 5070.50 260.212   2
  -4  -4   7 8272.26 342.268   2
  -4  -4   8 61271.1 948.407   2
  -4  -4   9 9284.75 433.576   2
  -4  -4  13 5040.14 293.578   2
  -4  -4  14 166.504 69.6845   2
  -4  -3 -11 1357.35 143.264   2
  -4  -3 -10 171.580 50.2087   2
  -4  -3  -9 5682.11 347.732   2
  -4  -3  -8 6363.93 386.694   2
  -4  -3  -7 46746.6 1033.31   2
  -4  -3  -6 11442.8 500.437   2
  -4  -3  -5 2373.84 191.615   2
  -4  -3  -4 13290.5 785.562   2
  -4  -3  -3 7676.22 575.518   2
  -4  -3  -2 27357.2 1026.16   2
  -4  -3  -1 1218.60 124.214   2
  -4  -3   0 11710.9 724.846   2
  -4  -3   1 49883.7 1491.70   2
  -4  -3   2 78251.5 1855.81   2
  -4  -3   3 195.669 99.3106   2
  -4  -3   4 50103.9 635.550   2
  -4  -3   5 46950.8 710.890   2
  -4  -3   6 7402.41 299.252   2
  -4  -3   7 557.240 114.970   2
  -4  -3   8 4961.75 255.924   2
  -4  -3   9 18411.7 684.439   2
  -4  -3  12-18.8099 42.0293   2
  -4  -3  13 23294.4 639.218   2
  -4  -3  14 2781.85 206.218   2
  -4  -3  15 19.4134 39.4766   2
  -4  -2 -12 4028.74 228.342   2
  -4  -2 -11 4499.19 285.497   2
  -4  -2 -10 11138.3 486.189   2
  -4  -2  -9 66.0276 85.2271   2
  -4  -2  -8 14993.6 597.109   2
  -4  -2  -7 16505.4 512.613   2
  -4  -2  -6 12775.0 433.306   2
  -4  -2  -5 628.203 101.795   2
  -4  -2  -4 3455.68 204.285   2
  -4  -2  -3 5739.52 175.975   2
  -4  -2  -2 51617.7 1286.85   2
  -4  -2  -1 26348.5 671.375   2
  -4  -2   0 835.739 198.807   2
  -4  -2   1 17399.5 811.339   2
  -4  -2   2 21525.6 638.051   2
  -4  -2   3 84988.7 1269.34   2
  -4  -2   4 8422.22 408.168   2
  -4  -2   5 8678.32 385.965   2
  -4  -2   6 35442.1 527.979   2
  -4  -2   7 36436.4 568.725   2
  -4  -2   8 42838.6 653.772   2
  -4  -2   9 411.139 114.016   2
  -4  -2  11 38861.3 616.016   2
  -4  -2  12 10350.5 313.677   2
  -4  -2  13 2984.67 163.903   2
  -4  -2  14 14088.1 452.106   2
  -4  -2  15 16387.2 405.586   2
  -4   0 -13 955.291 118.159   2
  -4   0 -12 4366.34 189.235   2
  -4   0 -11 5503.06 235.593   2
  -4   0 -10 20463.8 689.882   2
  -4   0  -9 6059.07 262.901   2
  -4   0  -8-5.79373 40.1780   2
  -4   0  -7 14290.1 374.029   2
  -4   0  -6 25309.0 549.579   2
  -4   0  -5 2501.99 166.960   2
  -4   0  -4 2094.68 256.878   2
  -4   0  -3 27330.5 588.636   2
  -4   0  -2 14330.2 335.757   2
  -4   0  -1 31745.7 472.029   2
  -4   0   0 4849.41 167.250   2
  -4   0   1 43429.8 484.834   2
  -4   0   2 16917.6 348.337   2
  -4   0   3 60392.9 685.440   2
  -4   0   4 7928.37 263.542   2
  -4   0   5 20642.2 451.738   2
  -4   0   6 14230.9 324.185   2
  -4   0   7 11384.5 245.840   2
  -4   0   8 279.364 51.3703   2
  -4   0   9 154.267 46.2719   2
  -4   0  10 4064.80 205.047   2
  -4   0  11 13255.5 366.027   2
  -4   0  12 2546.96 234.020   2
  -4   0  13 742.671 128.820   2
  -4   0  14 2896.10 199.296   2
  -4   1 -13 4019.24 228.047   2
  -4   1 -12 4787.75 288.344   2
  -4   1 -11 5295.11 236.818   2
  -4   1 -10 30826.7 588.992   2
  -4   1  -9 56312.7 793.412   2
  -4   1  -8 3054.40 139.194   2
  -4   1  -7 47.2412 30.7592   2
  -4   1  -6 6978.53 208.596   2
  -4   1  -5 22402.3 866.907   2
  -4   1  -4 20681.9 773.288   2
  -4   1  -3 16200.0 651.070   2
  -4   1  -2 25347.1 558.259   2
  -4   1  -1 59141.2 832.330   2
  -4   1   0 88430.9 798.673   2
  -4   1   1 3840.65 165.164   2
  -4   1   2 20273.4 390.682   2
  -4   1   3 23600.6 434.615   2
  -4   1   4 7505.85 255.617   2
  -4   1   5 1543.28 161.860   2
  -4   1   6 55.2167 28.4891   2
  -4   1   7 12526.8 264.522   2
  -4   1   8 56367.2 591.344   2
  -4   1   9 16152.8 356.594   2
  -4   1  10 3130.48 265.797   2
  -4   1  11 9630.09 448.670   2
  -4   1  12 2528.16 225.221   2
  -4   1  13 6806.84 329.075   2
  -4   1  14 2018.70 156.307   2
  -4   2 -13 1143.68 138.034   2
  -4   2 -12 4366.14 290.236   2
  -4   2 -11 2639.52 243.361   2
  -4   2 -10 10149.4 331.115   2
  -4   2  -9 3240.14 143.669   2
  -4   2  -8 1824.14 106.530   2
  -4   2  -7 5936.95 175.271   2
  -4   2  -6 24140.0 311.666   2
  -4   2  -5 27393.7 965.137   2
  -4   2  -4 49592.6 1219.59   2
  -4   2  -3 48444.0 636.911   2
  -4   2  -2 12401.7 318.467   2
  -4   2  -1 2020.13 165.015   2
  -4   2   0 59858.0 860.691   2
  -4   2   1 12865.2 599.247   2
  -4   2   2 17340.5 320.693   2
  -4   2   3 7010.76 207.933   2
  -4   2   4 93838.7 1585.76   2
  -4   2   5 57141.6 560.732   2
  -4   2   6 11995.8 277.658   2
  -4   2   7 2413.94 137.726   2
  -4   2   8 2377.30 160.099   2
  -4   2   9 11758.8 494.447   2
  -4   2  10 5450.89 347.056   2
  -4   2  11 268.232 93.7482   2
  -4   2  12 1867.92 190.938   2
  -4   2  13 3626.67 224.830   2
  -4   3 -14 13719.0 392.738   2
  -4   3 -13 3584.57 246.029   2
  -4   3  -1 86238.1 1333.49   2
  -4   3   4 100237. 1340.17   2
  -4   4 -14 6474.55 276.310   2
  -4   4 -13 17749.0 296.603   2
  -4   4 -12 16986.0 390.345   2
  -4   4 -11 6572.54 259.230   2
  -4   4 -10 25232.5 506.235   2
  -4   4  -9 93195.7 788.291   2
  -4   4  -8 12926.6 437.040   2
  -4   4  -7 5324.38 312.887   2
  -4   4  -2 1942.62 183.216   2
  -4   4  -1 23659.0 833.861   2
  -4   4   5 17724.4 543.313   2
  -4   4   6 48.3002 67.6828   2
  -4   4   7 7698.14 658.807   2
  -4   4   8 31037.9 832.545   2
  -4   4   9 19375.4 455.601   2
  -4   4  10 256.102 98.1930   2
  -4   5 -14 7387.91 197.278   2
  -4   5 -13 778.533 84.8156   2
  -4   5 -12 17268.1 386.908   2
  -4   5 -11 68.6492 42.6410   2
  -4   5 -10 12876.1 293.846   2
  -4   5  -9 167.312 58.2437   2
  -4   5  -8 78.2515 40.7489   2
  -4   5  -7 13371.6 265.953   2
  -4   5  -6 42720.5 386.228   2
  -4   5  -5 678.309 53.7512   2
  -4   5  -4 55179.8 335.977   2
  -4   5  -3 21778.7 187.639   2
  -4   5  -2 22730.3 195.901   2
  -4   5  -1 12068.4 168.747   2
  -4   5   0 40.8539 25.7019   2
  -4   5   1 49468.8 356.487   2
  -4   5   2 661.237 95.8126   2
  -4   5   3 4168.57 175.739   2
  -4   5   4-24.7604 26.9417   2
  -4   5   5 10845.8 251.093   2
  -4   5   6 8801.16 232.211   2
  -4   5   7 6339.66 267.605   2
  -4   5   8 3067.47 189.007   2
  -4   5   9 7914.60 285.122   2
  -4   6 -14 12337.2 244.834   2
  -4   6 -13 14315.9 309.981   2
  -4   6 -12 617.550 80.9346   2
  -4   6 -11 53.6770 66.9205   2
  -4   6 -10 121.823 50.1102   2
  -4   6  -9 16865.0 423.986   2
  -4   6  -8 3515.13 194.742   2
  -4   6  -7 2639.22 167.027   2
  -4   6  -6 19518.7 340.152   2
  -4   6  -5 65560.6 524.350   2
  -4   6  -4 12736.4 157.079   2
  -4   6  -3 2270.90 71.4704   2
  -4   6  -2 15264.3 172.582   2
  -4   6  -1 332.987 32.3384   2
  -4   6   0 14663.6 212.763   2
  -4   6   1 1096.72 70.7732   2
  -4   6   2 270.731 42.9402   2
  -4   6   3 18762.8 324.385   2
  -4   6   4 20473.3 303.053   2
  -4   6   5 202.481 56.0015   2
  -4   6   6 4263.18 215.875   2
  -4   6   7 3385.01 286.664   2
  -4   6   8 7684.28 400.971   2
  -4   6   9 1311.34 117.614   2
  -4   6  10 24.4287 50.0106   2
  -4   7 -13 80.6569 51.1535   2
  -4   7 -12 18680.3 527.428   2
  -4   7 -11 3314.60 166.910   2
  -4   7 -10 3005.22 178.911   2
  -4   7  -9 4007.19 208.077   2
  -4   7  -8 53584.2 766.282   2
  -4   7  -7 68816.8 861.706   2
  -4   7  -6 12212.0 245.765   2
  -4   7  -5 180.126 40.2376   2
  -4   7  -4 37315.4 330.660   2
  -4   7  -3 25205.8 246.154   2
  -4   7  -2 3173.38 92.7394   2
  -4   7  -1 1828.92 81.5564   2
  -4   7   0 3164.76 119.673   2
  -4   7   1 46303.3 540.002   2
  -4   7   2 9251.57 244.710   2
  -4   7   3 713.234 106.199   2
  -4   7   4 3525.50 162.397   2
  -4   7   5 5348.81 167.415   2
  -4   7   6 61.8559 44.0462   2
  -4   7   7 298.251 70.2669   2
  -4   7   8 187.997 54.6019   2
  -4   7   9 400.190 83.3278   2
  -4   9 -12 14945.2 357.544   2
  -4   9 -11 6314.81 271.512   2
  -4   9 -10 4957.10 211.452   2
  -4   9  -9 14918.2 384.033   2
  -4   9  -8 7554.34 285.370   2
  -4   9  -7 1870.60 149.456   2
  -4   9  -6 504.514 70.3274   2
  -4   9  -5 987.828 116.507   2
  -4   9  -4 20032.8 461.610   2
  -4   9  -3 3867.92 195.655   2
  -4   9  -2 4948.64 220.154   2
  -4   9  -1 21434.3 365.451   2
  -4   9   0 10561.4 222.945   2
  -4   9   1 10355.4 250.277   2
  -4   9   2 106.922 51.6943   2
  -4   9   3 4135.11 152.934   2
  -4   9   4 6823.57 182.345   2
  -4   9   5 10398.0 266.660   2
  -4   9   6 3167.52 195.482   2
  -4  10 -11 6113.80 229.333   2
  -4  10 -10 7683.51 316.268   2
  -4  10  -9 117.702 70.2086   2
  -4  10  -8 10114.4 417.384   2
  -4  10  -7 11850.8 467.902   2
  -4  10  -6 82.7297 47.3098   2
  -4  10  -5 3223.26 182.099   2
  -4  10  -4 1111.66 164.755   2
  -4  10  -3 6692.42 240.207   2
  -4  10  -2 5098.94 212.583   2
  -4  10  -1 2676.27 127.018   2
  -4  10   0 1532.31 114.845   2
  -4  10   1 7351.19 231.115   2
  -4  10   2 3873.06 162.527   2
  -4  10   3 126.276 39.4891   2
  -4  10   4 10.2107 47.3941   2
  -4  11  -9 8648.14 306.370   2
  -4  11  -8 8491.65 326.334   2
  -4  11  -7 461.334 94.1972   2
  -4  11  -6 2455.97 137.860   2
  -4  11  -5 2591.69 212.199   2
  -4  11  -4 11375.8 431.859   2
  -4  11  -3 312.612 93.3572   2
  -4  11  -2 1119.87 92.5239   2
  -4  11  -1 8474.89 227.479   2
  -4  11   0 9505.73 225.381   2
  -4  11   1 902.967 72.3702   2
  -3 -10  -1 411.927 82.1136   2
  -3  -9  -4 3244.57 196.043   2
  -3  -9  -3 2691.92 206.847   2
  -3  -7  -7 15070.4 312.894   2
  -3  -7  -6 7549.71 249.216   2
  -3  -7  -5 791.215 148.872   2
  -3  -6  -9 7789.54 287.994   2
  -3  -6  -8 2975.62 223.655   2
  -3  -6  -7 209.451 96.8767   2
  -3  -6  -6 4226.75 313.987   2
  -3  -6  -5 12819.1 559.381   2
  -3  -6   4 40472.8 1782.40   2
  -3  -6   5 27160.7 1352.33   2
  -3  -6   6 342.127 191.425   2
  -3  -6   7 37821.7 1653.17   2
  -3  -5 -10 4028.85 217.429   2
  -3  -5  -9 4861.19 289.034   2
  -3  -5  -8 10955.7 478.082   2
  -3  -5  -7 14660.9 582.858   2
  -3  -5  -6 6158.47 396.008   2
  -3  -5   3 214.172 150.886   2
  -3  -5   4 2901.23 187.778   2
  -3  -5   5 11938.6 370.616   2
  -3  -5   6 15553.6 989.845   2
  -3  -5   7 19478.9 1137.34   2
  -3  -5   8 4750.20 593.760   2
  -3  -5  14 6749.86 313.150   2
  -3  -5  15 4926.52 230.121   2
  -3  -3 -12 5340.76 174.299   2
  -3  -3 -11 562.840 76.2083   2
  -3  -3 -10 1129.69 168.831   2
  -3  -3  -9 442.840 123.067   2
  -3  -3  -8 160.986 94.6070   2
  -3  -3  -7 1951.16 138.236   2
  -3  -3  -6 793.577 93.9068   2
  -3  -3  -5 4122.25 229.459   2
  -3  -3  -4 26873.8 1035.19   2
  -3  -3  -3 17842.4 796.489   2
  -3  -3  -2 3907.26 355.191   2
  -3  -3  -1 1126.86 198.825   2
  -3  -3   2 24691.8 961.243   2
  -3  -3   3 792.210 193.850   2
  -3  -3   4 94899.4 1923.54   2
  -3  -3   6 34.9149 77.8879   2
  -3  -3   7 20895.2 463.534   2
  -3  -3   8 44050.8 712.149   2
  -3  -3   9 23760.6 1095.23   2
  -3  -3  10 9940.27 322.297   2
  -3  -3  11 315.719 92.4485   2
  -3  -3  12 2678.08 229.839   2
  -3  -3  13 13567.1 351.579   2
  -3  -3  14 279.516 61.9136   2
  -3  -3  15 248.768 72.5471   2
  -3  -2 -13 1378.23 130.204   2
  -3  -2 -12 2759.39 147.094   2
  -3  -2 -11 8207.22 277.320   2
  -3  -2  -9 1697.45 149.024   2
  -3  -2  -8 10190.6 310.351   2
  -3  -2  -7 65364.8 742.539   2
  -3  -2  -6 61674.1 679.032   2
  -3  -2  -5 17937.6 442.863   2
  -3  -2  -4 2725.99 311.418   2
  -3  -2  -3 65296.5 1414.52   2
  -3  -2  -2 6803.84 427.389   2
  -3  -2  -1 11133.4 507.970   2
  -3  -2   1 15536.6 684.429   2
  -3  -2   2 21499.8 802.810   2
  -3  -2   3 113052. 1107.02   2
  -3  -2   4 3972.25 235.536   2
  -3  -2   5 15909.0 688.255   2
  -3  -2   6 23382.7 892.399   2
  -3  -2   7 34956.0 589.542   2
  -3  -2   8 3971.83 434.136   2
  -3  -2   9 5221.57 224.721   2
  -3  -2  10 20332.1 459.543   2
  -3  -2  11 17865.8 580.128   2
  -3  -2  12 26164.1 510.390   2
  -3  -2  13 5.52576 42.6019   2
  -3  -2  14 7305.41 238.879   2
  -3  -2  15 8306.48 309.568   2
  -3  -1 -13 14170.2 297.140   2
  -3  -1 -12 3094.18 168.955   2
  -3  -1 -11 236.484 90.6191   2
  -3  -1 -10 11701.3 503.827   2
  -3  -1  -9 36374.6 630.742   2
  -3  -1  -8 23383.1 448.570   2
  -3  -1  -7 8136.37 327.937   2
  -3  -1  -6 31166.9 594.598   2
  -3  -1  -5 17072.8 770.856   2
  -3  -1  -4 67123.2 1419.65   2
  -3  -1  -3 747.292 148.524   2
  -3  -1  -2 30226.0 585.683   2
  -3  -1  -1 8143.24 294.854   2
  -3  -1   0 88352.4 1442.32   2
  -3  -1   1 30831.3 600.988   2
  -3  -1   2 11060.8 264.241   2
  -3  -1   3 33514.0 476.792   2
  -3  -1   4 48549.3 607.310   2
  -3  -1   5 10422.1 368.330   2
  -3  -1   6 2941.81 218.976   2
  -3  -1   7 11119.0 446.968   2
  -3  -1   8 804.674 91.0282   2
  -3  -1   9 15301.0 381.629   2
  -3  -1  10 6313.34 262.062   2
  -3  -1  11 1108.45 114.900   2
  -3  -1  12 7744.41 280.302   2
  -3  -1  13 18555.4 410.991   2
  -3  -1  14 1628.73 168.051   2
  -3   0 -13 3977.28 256.181   2
  -3   0  -2 40826.1 829.008   2
  -3   0  -1 185.754 38.9578   2
  -3   0   0 46015.9 516.423   2
  -3   0   1 78369.9 597.230   2
  -3   0   2 59178.9 711.501   2
  -3   0   3 14629.4 536.321   2
  -3   1 -12 376.850 98.0307   2
  -3   1 -11 3278.59 267.381   2
  -3   1 -10 1562.50 191.349   2
  -3   1  -9 10959.1 327.158   2
  -3   1  -8 88.3388 39.5667   2
  -3   1  -7 30776.6 498.314   2
  -3   1  -5-24.3519 64.1478   2
  -3   1  -4 510.716 115.703   2
  -3   1  -3 17780.4 397.493   2
  -3   1  -2 136285. 842.824   2
  -3   1  -1 99228.5 688.944   2
  -3   1   0 31911.0 331.789   2
  -3   1   1 73375.1 461.496   2
  -3   1   2 46285.5 433.057   2
  -3   1   3 1143.56 87.8643   2
  -3   1   4 4371.20 176.024   2
  -3   1   5 2851.67 199.143   2
  -3   1   6-28.6286 45.7178   2
  -3   1   7 65483.8 571.465   2
  -3   1   8 543.919 65.0118   2
  -3   1   9 924.528 94.9710   2
  -3   1  10 22925.5 475.703   2
  -3   1  11 17510.5 418.913   2
  -3   1  12 2235.47 215.633   2
  -3   2 -13 10072.9 403.395   2
  -3   2 -12 3199.61 254.317   2
  -3   2 -11 587.720 126.793   2
  -3   2 -10 3838.61 283.513   2
  -3   2  -9 21210.4 377.009   2
  -3   2  -8 31855.9 369.782   2
  -3   2  -7 28689.3 377.043   2
  -3   2  -6 3951.98 371.533   2
  -3   2  -5 28321.2 899.566   2
  -3   2  -4 14061.0 588.626   2
  -3   2  -3 14470.4 302.570   2
  -3   2  -2 1230.37 74.2717   2
  -3   2  -1 1674.89 85.2133   2
  -3   2   0 58775.2 494.958   2
  -3   2   1 273361. 1271.76   2
  -3   2   2 34266.0 397.438   2
  -3   2   3 6227.73 205.369   2
  -3   2   4 35799.5 661.283   2
  -3   2   5 34723.3 705.125   2
  -3   2   6 16639.1 242.023   2
  -3   2   7 588.532 61.0424   2
  -3   2   8 5054.82 165.348   2
  -3   2   9 3246.42 258.602   2
  -3   2  10 7026.09 379.489   2
  -3   2  11 735.124 132.810   2
  -3   3 -15 5680.93 232.623   2
  -3   3 -14 8898.76 356.720   2
  -3   3 -13 1128.38 151.671   2
  -3   3 -12 172.172 85.4860   2
  -3   3 -11 40475.6 632.313   2
  -3   3 -10 43964.0 597.768   2
  -3   3  -9 3231.65 136.890   2
  -3   3  -8 484.118 57.1920   2
  -3   3  -7 11681.8 228.780   2
  -3   3  -6 9837.16 581.259   2
  -3   3  -5 35499.3 1004.56   2
  -3   3  -4 4778.92 345.658   2
  -3   3  -3 4140.72 171.407   2
  -3   3  -2 30329.4 383.546   2
  -3   3  -1 84224.2 572.028   2
  -3   3   0 13999.2 236.938   2
  -3   3   1 27314.1 444.835   2
  -3   3   2 92390.9 840.052   2
  -3   3   3 4558.93 197.707   2
  -3   3   4 18170.6 415.666   2
  -3   3   5 6950.40 202.168   2
  -3   3   6 13647.8 301.638   2
  -3   3   7 41373.2 558.802   2
  -3   3   8 17772.8 385.008   2
  -3   3   9 1976.02 151.035   2
  -3   4 -15-9.44364 43.6983   2
  -3   4 -14 286.183 80.2434   2
  -3   4 -13 14886.4 351.027   2
  -3   4 -12 5443.75 232.791   2
  -3   4 -11 8434.77 297.004   2
  -3   4 -10 37268.7 609.321   2
  -3   4  -9 21297.7 406.627   2
  -3   4  -8 17912.4 301.426   2
  -3   4  -7 88.9995 34.5827   2
  -3   4  -6 248.628 47.2817   2
  -3   4  -5 42009.1 1086.82   2
  -3   4  -4 51901.7 805.978   2
  -3   4  -3 1920.15 125.706   2
  -3   4  -2 273.993 50.1621   2
  -3   4  -1 76060.4 749.229   2
  -3   4   0 41931.8 721.718   2
  -3   4   1 95.7287 52.3086   2
  -3   4   2 3654.75 338.872   2
  -3   4   3 37411.8 1128.91   2
  -3   4   4 20423.2 288.815   2
  -3   4   5 22616.3 517.066   2
  -3   4   6 1537.23 106.920   2
  -3   4   7 7142.64 228.730   2
  -3   4   8 22335.9 481.480   2
  -3   4   9 8874.63 440.806   2
  -3   4  10 2692.25 243.753   2
  -3   6 -14 13153.3 283.331   2
  -3   6 -13 11588.2 305.700   2
  -3   6 -12 2920.91 169.879   2
  -3   6 -11 19766.2 443.734   2
  -3   6 -10 91602.4 798.469   2
  -3   6  -9 35555.2 489.556   2
  -3   6  -8 3707.53 158.365   2
  -3   6  -7 5864.12 240.573   2
  -3   6  -6 22953.6 454.074   2
  -3   6  -5 73990.5 612.226   2
  -3   6  -4 23941.1 252.086   2
  -3   6  -3 2890.67 83.8684   2
  -3   6  -2 68837.3 429.859   2
  -3   6  -1 51137.0 314.241   2
  -3   6   0 16999.4 177.062   2
  -3   6   1 12203.5 178.280   2
  -3   6   2 25832.3 278.006   2
  -3   6   3 26132.2 365.155   2
  -3   6   4 26173.6 376.810   2
  -3   6   5 1603.55 157.586   2
  -3   6   6 6661.37 387.868   2
  -3   6   7 7175.20 404.498   2
  -3   6   8 13537.4 537.397   2
  -3   6   9 7445.95 261.182   2
  -3   6  10 5230.42 194.312   2
  -3   7 -14 1033.63 111.676   2
  -3   7 -13 6031.54 209.024   2
  -3   7 -12 10016.5 294.183   2
  -3   7 -11 2645.67 136.989   2
  -3   7 -10 1545.52 109.853   2
  -3   7  -9 171.888 50.9028   2
  -3   7  -8 11963.5 365.134   2
  -3   7  -7 13178.6 373.111   2
  -3   7  -6 11919.8 272.366   2
  -3   7  -5 20481.8 284.722   2
  -3   7  -4 63320.6 411.708   2
  -3   7  -3 41285.5 384.702   2
  -3   7  -2 6909.07 137.896   2
  -3   7  -1 2373.50 77.6428   2
  -3   7   0 7259.71 136.687   2
  -3   7   1 8735.66 189.514   2
  -3   7   2 768.341 66.0492   2
  -3   7   3 4554.19 147.344   2
  -3   7   4 3069.86 129.480   2
  -3   7   5 9234.37 255.180   2
  -3   7   6 148.014 60.3888   2
  -3   7   7 6632.39 258.787   2
  -3   7   8 7853.37 261.058   2
  -3   7   9 5603.74 196.105   2
  -3   8 -13 131.949 56.5632   2
  -3   8 -12-15.0618 33.5422   2
  -3   8 -11 1950.74 139.678   2
  -3   8 -10 518.783 135.288   2
  -3   8  -9 4112.15 220.491   2
  -3   8  -8 86.6128 53.2376   2
  -3   8  -7 24325.1 518.418   2
  -3   8  -6 6631.74 213.817   2
  -3   8  -5 18119.3 284.224   2
  -3   8  -4 1177.63 103.953   2
  -3   8  -3 7508.03 205.005   2
  -3   8  -2 16782.2 336.160   2
  -3   8  -1 1318.99 77.4985   2
  -3   8   0 259.734 45.6782   2
  -3   8   1 933.170 77.1912   2
  -3   8   2 16889.4 338.434   2
  -3   8   3 14370.2 316.664   2
  -3   8   4 1416.57 129.531   2
  -3   8   5 9743.36 248.518   2
  -3   8   6 10669.0 310.447   2
  -3   8   7 2057.90 132.007   2
  -3   8   8 99.5131 38.6638   2
  -3  10 -11 8563.09 235.534   2
  -3  10 -10 4077.49 181.306   2
  -3  10  -9 384.762 76.2400   2
  -3  10  -8 11416.2 263.547   2
  -3  10  -7 59702.2 734.075   2
  -3  10  -6 3466.34 152.356   2
  -3  10  -5 3526.19 199.378   2
  -3  10  -4 759.733 138.227   2
  -3  10  -3 4605.26 310.031   2
  -3  10  -2 17539.1 326.130   2
  -3  10  -1 14204.2 351.460   2
  -3  10   1 14972.3 498.200   2
  -3  10   3 13.2855 54.5196   2
  -3  10   4 787.785 71.2248   2
  -3  11  -9 7678.54 310.650   2
  -3  11  -8-26.2210 48.6527   2
  -3  11  -7 220.557 78.5476   2
  -3  11  -6 13238.8 460.134   2
  -3  11  -5 3464.17 251.141   2
  -3  11  -4 453.492 105.882   2
  -3  11  -3 4908.18 296.966   2
  -3  11  -2 5672.36 197.873   2
  -3  11  -1 12246.3 279.923   2
  -3  11   0 5033.51 173.260   2
  -3  11   1 740.627 68.4958   2
  -3  11   2 1219.09 77.4342   2
  -3  12  -5 2712.51 177.795   2
  -3  12  -4 11244.8 354.458   2
  -3  12  -3 4210.01 215.804   2
  -2 -10  -2 5919.02 276.512   2
  -2  -9  -5 5783.18 256.451   2
  -2  -9  -4 2869.87 209.681   2
  -2  -9  -3 1942.52 131.444   2
  -2  -8  -7 2722.61 175.084   2
  -2  -8  -6 927.056 128.960   2
  -2  -8  -5 3063.74 165.139   2
  -2  -8  -4 21664.0 456.166   2
  -2  -6  -9 14382.3 310.370   2
  -2  -6  -8 1797.63 135.032   2
  -2  -6  -7 1132.89 118.166   2
  -2  -6  -6 7651.52 296.420   2
  -2  -6   3 17236.7 966.766   2
  -2  -6   4 59444.1 1818.99   2
  -2  -6   5 8919.55 733.478   2
  -2  -6   6 14739.4 968.058   2
  -2  -6   7 25765.2 1305.52   2
  -2  -6   8 2150.41 405.113   2
  -2  -6  15 4058.18 209.621   2
  -2  -5 -11 8565.01 287.358   2
  -2  -5 -10 4832.07 250.845   2
  -2  -5  -9 4212.97 199.588   2
  -2  -5  -8 83811.4 939.223   2
  -2  -5  -7 21946.1 498.606   2
  -2  -5  -6 652.343 98.6691   2
  -2  -5   2 50150.1 1511.55   2
  -2  -5   3 10779.3 711.593   2
  -2  -5   4 44489.4 1459.77   2
  -2  -5   5 29284.5 1219.83   2
  -2  -5  13 10550.9 416.719   2
  -2  -5  14 11056.8 395.489   2
  -2  -5  15 1359.25 93.3029   2
  -2  -4 -12 592.148 85.5487   2
  -2  -4 -11 13644.4 252.123   2
  -2  -4 -10 9512.56 303.238   2
  -2  -4  -9 11623.7 284.653   2
  -2  -4  -8 187.805 52.3653   2
  -2  -4  -7 5933.65 208.490   2
  -2  -4  -6 420.091 58.6407   2
  -2  -4  -5 2648.28 180.546   2
  -2  -4  -4 379.258 75.2189   2
  -2  -4  -3 3092.36 171.984   2
  -2  -4  -2 34264.6 990.454   2
  -2  -4  -1 77546.2 1441.00   2
  -2  -4   2 146429. 2311.51   2
  -2  -4   3 1567.16 254.205   2
  -2  -4  12 394.404 104.336   2
  -2  -4  13 12462.1 472.104   2
  -2  -4  14 10349.1 293.468   2
  -2  -4  15 2917.94 137.895   2
  -2  -3   2 6410.15 430.549   2
  -2  -2 -13 209.773 49.4231   2
  -2  -2 -12 10507.0 419.369   2
  -2  -2 -11 31357.7 452.850   2
  -2  -2 -10 15647.2 342.767   2
  -2  -2  -9 374.299 55.3671   2
  -2  -2  -8 12433.3 236.726   2
  -2  -2  -7 39553.6 397.616   2
  -2  -2  -6 16263.6 271.977   2
  -2  -2  -5 162.028 102.348   2
  -2  -2  -4 32831.0 965.632   2
  -2  -2  -3 69855.7 1305.27   2
  -2  -2  -2 84733.6 1323.91   2
  -2  -2  -1 14176.6 495.247   2
  -2  -2   0 50203.0 862.022   2
  -2  -2   1 86921.4 1384.04   2
  -2  -2   2 114582. 1597.94   2
  -2  -2   3 910.521 138.386   2
  -2  -2   4 3236.53 262.412   2
  -2  -2   5 636.961 104.868   2
  -2  -2   6 38099.9 763.567   2
  -2  -2   7 5887.17 331.257   2
  -2  -2   8 1362.35 183.980   2
  -2  -2   9 23472.0 760.908   2
  -2  -2  10 17516.0 701.488   2
  -2  -2  11 3497.78 233.784   2
  -2  -2  12 2623.78 238.963   2
  -2  -2  13 129.295 56.1403   2
  -2  -2  14 2988.37 159.887   2
  -2  -2  15 2448.29 178.259   2
  -2  -1 -14 10562.7 235.402   2
  -2  -1 -13 9876.35 281.818   2
  -2  -1 -12 1805.51 139.015   2
  -2  -1 -11 23870.0 404.062   2
  -2  -1 -10 4405.11 215.536   2
  -2  -1  -9 21500.5 319.636   2
  -2  -1  -8 10536.3 212.808   2
  -2  -1  -7 512.656 57.7882   2
  -2  -1  -6 8885.53 568.948   2
  -2  -1  -5 32572.3 702.378   2
  -2  -1  -4 35596.4 659.744   2
  -2  -1  -3 19.6763 35.2256   2
  -2  -1  -2 37619.2 560.021   2
  -2  -1  -1 46518.0 504.249   2
  -2  -1   0 28432.7 258.028   2
  -2  -1   1 46050.0 489.208   2
  -2  -1   2 1260.55 139.536   2
  -2  -1   3 35886.6 769.273   2
  -2  -1   4 35874.4 595.643   2
  -2  -1   5 9604.58 342.073   2
  -2  -1   6 41088.2 776.455   2
  -2  -1   7 68056.7 1092.07   2
  -2  -1   8 4930.29 327.647   2
  -2  -1   9 3510.83 166.989   2
  -2  -1  10 988.140 125.969   2
  -2  -1  11 1398.67 126.540   2
  -2  -1  12 8124.87 285.737   2
  -2  -1  13 2329.47 215.826   2
  -2  -1  14 58.7187 62.1022   2
  -2   0 -14 46.5737 35.0360   2
  -2   0 -13 80.6648 64.2930   2
  -2   0 -12 17064.2 411.496   2
  -2   0 -11 12894.6 366.375   2
  -2   0 -10-10.5832 26.9332   2
  -2   0  -9 907.272 74.3448   2
  -2   0  -8 37298.7 367.021   2
  -2   0  -7 42414.5 476.219   2
  -2   0  -6 3483.00 246.920   2
  -2   0  -5 761.808 114.993   2
  -2   0  -4 58506.9 814.039   2
  -2   0  -3 54235.4 699.497   2
  -2   0  -2 41590.0 416.954   2
  -2   0  -1 903.966 50.5191   2
  -2   0   0 69195.9 309.447   2
  -2   0   1 44313.4 297.049   2
  -2   0   2 25197.1 322.199   2
  -2   0   3 8762.53 153.865   2
  -2   0   4 30960.8 438.396   2
  -2   0   5 10242.9 346.188   2
  -2   0   6 48058.5 663.355   2
  -2   0   7 463.566 98.7649   2
  -2   0   8 21119.8 407.847   2
  -2   0   9 9225.86 388.546   2
  -2   0  10 6220.77 241.004   2
  -2   0  11 6100.04 245.898   2
  -2   0  12 533.347 116.222   2
  -2   0  13 5842.79 323.415   2
  -2   1 -14 4363.04 177.687   2
  -2   1 -13 292.606 93.9444   2
  -2   1 -12 388.932 108.011   2
  -2   1 -11 36915.2 635.959   2
  -2   1 -10 846.557 83.1356   2
  -2   1  -9 13952.1 262.680   2
  -2   1  -8 369.818 47.1920   2
  -2   1  -7 69276.5 1140.97   2
  -2   1  -6 132813. 1442.04   2
  -2   1  -5 33323.0 646.585   2
  -2   1  -4 652.936 89.3513   2
  -2   1  -3 12424.4 276.689   2
  -2   1  -2 78395.9 648.954   2
  -2   1  -1 3354.61 84.8237   2
  -2   1   0 40510.4 312.346   2
  -2   1   1 10473.5 132.374   2
  -2   1   2 835352. 1816.30   2
  -2   1   3 75511.8 495.263   2
  -2   1   4 1231.72 117.130   2
  -2   1   5 712.775 103.789   2
  -2   1   6 8393.85 344.409   2
  -2   1   7 20212.6 438.097   2
  -2   1   8 1465.82 102.101   2
  -2   1   9 8687.51 254.246   2
  -2   1  10 4651.63 299.837   2
  -2   1  11 26585.1 712.725   2
  -2   2  -2 9332.53 241.638   2
  -2   2  -1 153798. 1310.49   2
  -2   2   0 48457.1 734.053   2
  -2   2   1 741099. 3221.18   2
  -2   3 -15 2556.50 122.918   2
  -2   3 -14 1158.75 103.545   2
  -2   3 -13 245.377 63.6827   2
  -2   3 -12 3154.20 152.166   2
  -2   3 -11 50962.8 504.772   2
  -2   3 -10 456.902 107.709   2
  -2   3  -9 939.316 142.707   2
  -2   3  -8 37831.9 538.286   2
  -2   3  -6 348.327 113.624   2
  -2   3  -5 799.405 146.235   2
  -2   3  -4 965.268 83.4523   2
  -2   3  -3 152255. 787.353   2
  -2   3  -2 131335. 622.430   2
  -2   3  -1 151.058 28.8750   2
  -2   3   0 58643.2 408.089   2
  -2   3   1 10265.3 208.413   2
  -2   3   2 47024.9 417.674   2
  -2   3   3 1327.12 89.4170   2
  -2   3   4 2246.81 261.945   2
  -2   3   5 5143.48 427.485   2
  -2   3   6 25733.7 1023.47   2
  -2   3   7 9713.51 686.603   2
  -2   3   8 197.433 78.1776   2
  -2   4 -15 1926.76 109.725   2
  -2   4 -14 5128.11 203.624   2
  -2   4 -13 3547.78 148.893   2
  -2   4 -12 6281.19 209.289   2
  -2   4 -11 1240.72 98.2870   2
  -2   4 -10 102.548 55.7591   2
  -2   4  -9 50.5932 43.8335   2
  -2   4  -8 5782.74 195.579   2
  -2   4  -7 927.376 55.0936   2
  -2   4  -6 50073.8 857.625   2
  -2   4  -5 1117.18 126.476   2
  -2   4  -4 6020.45 179.916   2
  -2   4  -3 322.678 47.9979   2
  -2   4  -2 135.566 43.8305   2
  -2   4  -1 67723.4 684.519   2
  -2   4   0 13.0131 27.3380   2
  -2   4   1 9661.47 229.807   2
  -2   4   2 728.507 85.5751   2
  -2   4   3 905.757 125.386   2
  -2   4   4 5713.09 256.613   2
  -2   4   5 10728.4 296.391   2
  -2   4   6 1582.31 201.756   2
  -2   4   7 14393.6 604.336   2
  -2   4   8 4650.87 276.403   2
  -2   4   9 343.935 106.734   2
  -2   5 -15 6684.31 275.186   2
  -2   5 -14 108.171 44.2737   2
  -2   5 -13 2291.66 122.622   2
  -2   5 -12 688.295 77.3415   2
  -2   5 -11 23499.9 492.631   2
  -2   5 -10 6241.97 206.924   2
  -2   5  -9 9810.28 217.868   2
  -2   5  -8 43560.8 334.335   2
  -2   5  -7 40118.7 302.790   2
  -2   5  -6 16428.9 252.830   2
  -2   5  -5 8513.50 505.463   2
  -2   5  -4 178.327 55.1136   2
  -2   5  -3 11173.9 315.515   2
  -2   5  -2 10106.9 297.463   2
  -2   5  -1 3172.16 170.502   2
  -2   5   0 26930.1 499.927   2
  -2   5   1 48521.7 685.110   2
  -2   5   2 52366.7 897.166   2
  -2   5   3 2622.42 89.4917   2
  -2   5   4 7080.10 198.465   2
  -2   5   5 9910.74 350.838   2
  -2   5   6 27467.1 710.211   2
  -2   5   8 3568.82 287.557   2
  -2   5   9 7532.70 403.259   2
  -2   5  10 5060.65 309.948   2
  -2   7 -14 3087.05 197.785   2
  -2   7 -13 12053.2 308.997   2
  -2   7 -12 6119.33 201.092   2
  -2   7 -11 917.748 112.025   2
  -2   7 -10 876.634 88.3070   2
  -2   7  -9 536.349 63.1980   2
  -2   7  -8 8564.54 197.551   2
  -2   7  -7 14056.0 301.995   2
  -2   7  -6 45.8112 48.4692   2
  -2   7  -5 16140.4 215.946   2
  -2   7  -4 9254.71 159.295   2
  -2   7  -3 7010.18 153.178   2
  -2   7  -2 5070.77 125.335   2
  -2   7  -1 10834.4 167.489   2
  -2   7   0 37572.0 291.453   2
  -2   7   1 12436.4 233.190   2
  -2   7   2 263.313 47.3160   2
  -2   7   3 3584.43 158.784   2
  -2   7   4 37458.5 501.632   2
  -2   7   5 12476.7 291.308   2
  -2   7   6 117.346 82.8655   2
  -2   7   7 467.725 83.0547   2
  -2   7   8 5154.43 212.007   2
  -2   7   9 2032.06 183.023   2
  -2   8 -14 7099.11 259.026   2
  -2   8 -13 3190.66 153.832   2
  -2   8 -12 8653.34 274.017   2
  -2   8 -11 32801.0 564.401   2
  -2   8 -10 18589.1 450.896   2
  -2   8  -9 235.287 52.8912   2
  -2   8  -8 260.218 73.6393   2
  -2   8  -7 7796.54 295.573   2
  -2   8  -6 27274.0 426.095   2
  -2   8  -5 4771.20 158.839   2
  -2   8  -4 475.037 51.5453   2
  -2   8  -3 19471.4 314.323   2
  -2   8  -2 30596.8 394.702   2
  -2   8  -1 4402.61 134.657   2
  -2   8   0 1350.50 77.2785   2
  -2   8   1 11062.2 271.154   2
  -2   8   2 21480.1 381.600   2
  -2   8   3 12146.8 290.723   2
  -2   8   4 390.450 63.9319   2
  -2   8   5 9701.68 434.147   2
  -2   8   6 8704.43 280.945   2
  -2   8   7 7627.26 242.141   2
  -2   8   8 1183.39 134.391   2
  -2   9 -13 3921.02 224.465   2
  -2   9 -12 2544.77 214.919   2
  -2   9 -11 17131.0 581.745   2
  -2   9 -10 34065.7 578.244   2
  -2   9  -9 15232.7 403.216   2
  -2   9  -8 272.195 70.0314   2
  -2   9  -7 4248.88 217.900   2
  -2   9  -6 17614.5 347.959   2
  -2   9  -5 35721.1 496.657   2
  -2   9  -4 15717.2 415.875   2
  -2   9  -3 2070.73 126.686   2
  -2   9  -2 12429.4 294.126   2
  -2   9  -1 26110.8 421.535   2
  -2   9   0 4222.79 173.328   2
  -2   9   1 33.7545 45.7326   2
  -2   9   2 2679.13 172.786   2
  -2   9   3 11932.8 339.160   2
  -2   9   4 4495.13 282.702   2
  -2   9   5 1902.16 126.186   2
  -2   9   6 941.300 87.2478   2
  -2  11  -7 2557.96 194.162   2
  -2  11  -2 6515.85 324.869   2
  -2  11  -1 144.783 77.2993   2
  -2  12  -5 6389.39 272.289   2
  -2  12  -4 4591.20 233.814   2
  -2  12  -3 7011.65 278.906   2
  -1  -9  -5 196.363 67.6777   2
  -1  -9  -4 167.947 54.6581   2
  -1  -9  -3 1565.04 185.014   2
  -1  -8  -7 597.932 68.5293   2
  -1  -8  -6 6100.25 223.552   2
  -1  -8  -5 10570.2 319.962   2
  -1  -8  -4 5407.75 349.747   2
  -1  -7  -9 1525.92 129.341   2
  -1  -7  -8 12089.8 298.162   2
  -1  -7  -7 12486.6 341.023   2
  -1  -7  -6 8685.34 305.145   2
  -1  -7  -5 1079.15 174.634   2
  -1  -5 -11 979.056 82.2835   2
  -1  -5 -10 3548.83 241.727   2
  -1  -5  -9 462.154 83.2157   2
  -1  -5  -8 14264.1 319.012   2
  -1  -5  -7 14019.1 320.321   2
  -1  -5  -6 145.037 48.6195   2
  -1  -5  -5 12468.0 463.382   2
  -1  -5  -4 21742.6 579.079   2
  -1  -5   2 4245.67 408.701   2
  -1  -5   3 17001.6 796.856   2
  -1  -5   4 7191.26 549.683   2
  -1  -5  14 7165.07 334.673   2
  -1  -5  15 113.952 41.1507   2
  -1  -4 -12 101.461 39.5065   2
  -1  -4 -11 57.6004 34.0962   2
  -1  -4 -10 116.030 37.9518   2
  -1  -4  -9 437.282 57.2182   2
  -1  -4  -8 5280.63 171.126   2
  -1  -4  -7 16372.2 338.809   2
  -1  -4  -6 34547.3 467.189   2
  -1  -4  -5 7500.27 338.077   2
  -1  -4  -4 25.1313 39.1421   2
  -1  -4   1 7486.06 468.960   2
  -1  -4   2 86901.9 1577.50   2
  -1  -4   7 13607.2 768.110   2
  -1  -4   8 48.0987 95.8403   2
  -1  -4   9 7501.14 666.332   2
  -1  -4  10 13826.0 943.661   2
  -1  -4  13 905.200 143.057   2
  -1  -4  14 14761.9 489.759   2
  -1  -4  15 15429.3 443.489   2
  -1  -3 -13 3118.70 136.050   2
  -1  -3 -12 9326.22 218.483   2
  -1  -3 -11 426.653 62.8201   2
  -1  -3 -10 12125.6 254.404   2
  -1  -3  -9 58778.7 562.931   2
  -1  -3  -8 42479.7 444.779   2
  -1  -3  -7 183.515 37.5310   2
  -1  -3  -6 16288.0 244.675   2
  -1  -3  -5 122563. 1053.60   2
  -1  -3  -4 2224.68 256.256   2
  -1  -3  -3 3540.64 284.469   2
  -1  -3  -2 142.063 68.6380   2
  -1  -3  -1 86823.0 1138.63   2
  -1  -3   0 293363. 1934.44   2
  -1  -3   1 424177. 3031.58   2
  -1  -3   4 71634.6 1113.51   2
  -1  -3   5 36597.1 661.825   2
  -1  -3   6 6037.08 297.736   2
  -1  -3   7 2508.79 217.161   2
  -1  -3   8 34084.8 829.316   2
  -1  -3   9 37155.6 1418.23   2
  -1  -3  10 15631.7 984.713   2
  -1  -3  11 7970.41 738.187   2
  -1  -3  13 11552.7 468.484   2
  -1  -3  14 9151.82 394.414   2
  -1  -3  15 5725.96 276.020   2
  -1  -2 -14 1070.19 107.952   2
  -1  -2 -13 1012.39 91.4607   2
  -1  -2 -12 20061.3 348.340   2
  -1  -2 -11 44656.5 554.983   2
  -1  -2 -10 8670.30 216.494   2
  -1  -2  -9 8044.11 175.898   2
  -1  -2  -8 28119.4 346.459   2
  -1  -2  -7 21300.2 282.245   2
  -1  -2  -6 4082.95 382.314   2
  -1  -2  -5 2854.21 293.037   2
  -1  -2  -4 91987.9 1461.85   2
  -1  -2  -3 5783.58 331.189   2
  -1  -2  -2 110002. 1275.81   2
  -1  -2  -1 2300.08 169.552   2
  -1  -2   0 330515. 1458.14   2
  -1  -2   1 545525. 2881.61   2
  -1  -2   2 33522.2 628.425   2
  -1  -2   3 9865.10 270.484   2
  -1  -2   4 22309.1 449.244   2
  -1  -2   5 86813.3 987.582   2
  -1  -2   6 22979.5 839.475   2
  -1  -2   7 57861.2 1463.99   2
  -1  -2   8-41.9881 83.7892   2
  -1  -2   9 31952.0 1282.47   2
  -1  -2  10 23856.8 803.856   2
  -1  -2  11 1765.23 243.468   2
  -1  -2  12 17700.6 591.426   2
  -1  -2  13 23738.9 670.939   2
  -1  -2  14 5390.54 299.586   2
  -1  -2  15 3030.86 197.489   2
  -1  -1  -1 15869.5 244.960   2
  -1  -1   0 9057.03 124.666   2
  -1  -1   2 645.063 62.6350   2
  -1   0 -15 1125.26 109.229   2
  -1   0 -14 657.290 111.341   2
  -1   0 -13 1920.30 139.312   2
  -1   0 -12 4231.84 177.427   2
  -1   0 -11 9065.69 220.577   2
  -1   0 -10 5472.97 155.524   2
  -1   0  -9 55251.9 517.916   2
  -1   0  -8 10276.3 194.475   2
  -1   0  -7 14504.6 767.819   2
  -1   0  -6 3049.37 217.888   2
  -1   0  -5 27901.7 579.548   2
  -1   0  -4 156479. 1223.72   2
  -1   0  -3 54363.4 454.491   2
  -1   0  -2 11098.3 134.684   2
  -1   0  -1 162508. 521.741   2
  -1   0   0 169754. 321.863   2
  -1   0   1 16694.9 153.497   2
  -1   0   2 15685.0 172.937   2
  -1   0   3 98309.8 668.714   2
  -1   0   4 26254.8 415.806   2
  -1   0   5 57543.9 1114.30   2
  -1   0   6 1495.49 209.268   2
  -1   0   7 852.959 189.158   2
  -1   0   8 49824.8 697.264   2
  -1   0   9 24991.9 536.816   2
  -1   0  10 648.710 119.276   2
  -1   0  11 7782.91 386.126   2
  -1   0  12 53.3376 58.7978   2
  -1   0  13 4925.35 292.411   2
  -1   1 -15 12328.9 369.765   2
  -1   1 -14 6359.41 236.328   2
  -1   1 -13 108.054 56.0527   2
  -1   1 -12 36599.0 637.485   2
  -1   1 -11 6788.97 274.945   2
  -1   1 -10 18842.3 338.429   2
  -1   1  -9 12447.2 255.530   2
  -1   1  -8 272.083 39.4765   2
  -1   1  -7 22249.0 615.804   2
  -1   1  -6 46759.3 808.551   2
  -1   1  -5 15013.4 272.825   2
  -1   1  -4 224.282 35.9116   2
  -1   1  -3 20315.4 174.863   2
  -1   1  -2 206709. 454.122   2
  -1   1  -1 61863.6 180.590   2
  -1   1   0 444.199 16.6500   2
  -1   1   1 88004.0 282.327   2
  -1   1   2 15282.1 116.944   2
  -1   1   3 162099. 841.352   2
  -1   1   4 1284.36 109.972   2
  -1   1   5 25028.1 504.857   2
  -1   1   6 85607.4 1611.76   2
  -1   1   7 26344.6 980.203   2
  -1   1   8 4300.54 216.719   2
  -1   1   9 1547.40 144.971   2
  -1   1  10 1962.25 171.716   2
  -1   2 -15 155.234 66.9891   2
  -1   2 -14 12049.1 326.526   2
  -1   2 -13 13068.3 300.272   2
  -1   2 -12 12059.8 366.518   2
  -1   2 -11 15998.9 414.300   2
  -1   2 -10 5202.50 163.778   2
  -1   2  -9 25305.4 332.716   2
  -1   2  -8 19680.3 270.794   2
  -1   2  -7 39427.8 543.283   2
  -1   2  -6 16022.8 315.479   2
  -1   2  -5 16404.2 286.259   2
  -1   2  -4 50369.2 447.721   2
  -1   2  -3 11808.9 149.081   2
  -1   2  -2 10090.6 132.056   2
  -1   2  -1 48645.8 254.174   2
  -1   2   0 20213.6 142.898   2
  -1   2   1 134.902 31.3751   2
  -1   2   2 2671.69 86.2945   2
  -1   2   3 41706.3 534.738   2
  -1   2   4 54393.4 1082.24   2
  -1   2   5 19248.0 511.246   2
  -1   2   6 4342.65 403.260   2
  -1   2   7 7431.80 563.538   2
  -1   2   8 12727.1 792.380   2
  -1   2   9 53.3981 149.398   2
  -1   4 -15 4695.65 173.615   2
  -1   4 -14 17684.6 383.980   2
  -1   4 -13 5934.18 195.879   2
  -1   4 -12 1528.25 136.376   2
  -1   4 -11 8657.38 427.180   2
  -1   4 -10 15250.7 383.187   2
  -1   4  -9 16644.4 270.060   2
  -1   4  -8 310.674 36.8986   2
  -1   4  -7 28744.6 703.075   2
  -1   4  -6 75642.8 1061.07   2
  -1   4  -5 4031.84 233.568   2
  -1   4  -4 623.023 87.3849   2
  -1   4  -3 4552.09 290.532   2
  -1   4  -2 32547.0 528.665   2
  -1   4  -1 50157.7 515.168   2
  -1   4   0 12134.0 264.306   2
  -1   4   1 1652.96 94.1782   2
  -1   4   2 27861.9 559.617   2
  -1   4   3 96412.3 1132.12   2
  -1   4   4 2333.02 199.936   2
  -1   4   5 805.823 99.2065   2
  -1   4   6 44.2758 107.793   2
  -1   4   7 10607.2 755.295   2
  -1   4   8 8127.43 696.178   2
  -1   5 -15-11.3700 40.5904   2
  -1   5 -14 6.86701 29.6493   2
  -1   5 -13 20160.3 364.226   2
  -1   5 -12 22680.7 487.032   2
  -1   5 -11 7462.42 281.136   2
  -1   5 -10 66.6972 31.8669   2
  -1   5  -9 37020.8 392.041   2
  -1   5  -8 34351.6 356.763   2
  -1   5  -7 28727.9 250.862   2
  -1   5  -6 2816.41 312.631   2
  -1   5  -5 16677.5 703.539   2
  -1   5  -4 91834.2 1099.05   2
  -1   5  -3 80984.8 1408.12   2
  -1   5  -2 7705.71 297.952   2
  -1   5  -1 7405.50 295.032   2
  -1   5   0 71451.9 654.415   2
  -1   5   1 31832.3 523.837   2
  -1   5   2 5942.93 295.385   2
  -1   5   3 110.965 34.1408   2
  -1   5   4 10858.5 342.670   2
  -1   5   5 120.688 59.9040   2
  -1   5   6 11661.1 780.930   2
  -1   5   9 20924.2 649.481   2
  -1   6 -15 2204.61 153.941   2
  -1   6 -14 2879.14 150.990   2
  -1   6 -13 5136.98 217.561   2
  -1   6 -12 2358.11 165.873   2
  -1   6 -11 683.556 100.456   2
  -1   6 -10 1550.56 110.025   2
  -1   6  -9 129.896 40.3952   2
  -1   6  -8 309.174 43.5473   2
  -1   6  -7 5881.54 134.496   2
  -1   6  -6 48333.3 409.217   2
  -1   6  -5 5299.87 141.842   2
  -1   6  -4 351.945 31.2714   2
  -1   6  -3 20562.1 835.050   2
  -1   6  -2 2761.80 207.234   2
  -1   6  -1 18989.6 414.498   2
  -1   6   0 1449.80 58.6308   2
  -1   6   1 28500.0 323.182   2
  -1   6   2 1959.56 118.540   2
  -1   6   3 887.886 74.0045   2
  -1   6   4 973.216 94.3710   2
  -1   6   5 4648.49 198.315   2
  -1   6   6 8818.80 299.497   2
  -1   6   9 5442.28 318.416   2
  -1   6  10 2442.45 194.845   2
  -1   8 -14 899.150 76.8668   2
  -1   8 -13 1253.53 104.631   2
  -1   8 -12 15398.7 372.152   2
  -1   8 -11 29880.4 841.466   2
  -1   8 -10 19437.3 462.360   2
  -1   8  -9 3917.72 172.371   2
  -1   8  -8 28291.0 444.989   2
  -1   8  -7 720.706 110.731   2
  -1   8  -6 19974.9 437.873   2
  -1   8  -5 15065.9 292.579   2
  -1   8  -4 2402.27 121.627   2
  -1   8  -3 36206.8 545.858   2
  -1   8  -2 16391.1 366.899   2
  -1   8  -1 128.032 51.4953   2
  -1   8   0 9222.22 440.177   2
  -1   8   5 8641.28 416.467   2
  -1   8   7 7958.52 361.270   2
  -1   8   8 130.526 67.4959   2
  -1   9 -13 4502.40 249.797   2
  -1   9 -12 609.628 119.339   2
  -1   9 -11 5773.25 227.095   2
  -1   9 -10 11816.7 269.751   2
  -1   9  -9 20742.4 369.494   2
  -1   9  -8 6357.22 207.686   2
  -1   9  -7 7857.63 413.030   2
  -1   9  -6 2688.61 140.819   2
  -1   9  -5 14060.2 312.931   2
  -1   9  -4 5539.11 247.063   2
  -1   9  -3 1475.28 108.720   2
  -1   9  -2 25533.3 420.190   2
  -1   9  -1 33861.9 412.883   2
  -1   9   0 22020.5 386.946   2
  -1   9   1 57.3494 51.4134   2
  -1   9   2 93.4790 54.4798   2
  -1   9   3 2415.17 157.569   2
  -1   9   4 15185.7 356.093   2
  -1   9   6 2905.22 203.493   2
  -1  10 -12 8445.62 216.552   2
  -1  10 -11 11909.1 281.820   2
  -1  10 -10 1159.45 100.936   2
  -1  10  -9 403.076 96.5217   2
  -1  10  -8 10723.8 444.746   2
  -1  10  -7 15385.5 375.543   2
  -1  10  -6 831.066 80.8630   2
  -1  10  -5 3144.09 148.551   2
  -1  10  -4 5590.34 245.034   2
  -1  10  -3 4024.06 209.379   2
  -1  10  -2 3665.15 159.899   2
  -1  10  -1 1026.19 75.7748   2
  -1  10   0 2752.82 162.780   2
  -1  10   1 3206.30 170.440   2
  -1  10   2 75.7479 47.3599   2
  -1  10   3 522.947 101.536   2
  -1  11 -10 17026.4 299.725   2
  -1  11  -9 217.325 48.8509   2
  -1  11  -8 1850.69 119.745   2
  -1  11  -7 7108.77 225.673   2
  -1  11  -6 31639.7 695.726   2
  -1  11  -5 20991.1 581.599   2
  -1  11  -4 490.727 105.920   2
  -1  11  -3 8473.01 364.502   2
  -1  11  -2 19169.0 524.708   2
  -1  11   1 4053.59 230.713   2
   0 -10  -4 32.7402 51.7161   2
   0 -10  -3 10082.7 374.139   2
   0  -8  -8 10649.4 330.434   2
   0  -8  -7 96.3140 71.0958   2
   0  -8  -6 20598.0 602.654   2
   0  -8  -5 36407.6 854.489   2
   0  -7  -9 19848.2 487.637   2
   0  -7  -8 6118.20 317.847   2
   0  -7  -7 6987.85 371.935   2
   0  -7  -6 311.244 71.0980   2
   0  -7  -5 1173.67 177.826   2
   0  -6 -10 27463.2 600.884   2
   0  -6  -9 4146.37 194.723   2
   0  -6  -8 964.410 87.3588   2
   0  -6  -7 66.7855 41.1085   2
   0  -6  -6 11398.7 284.718   2
   0  -6  -5 5303.51 350.273   2
   0  -6  15 10542.0 338.288   2
   0  -5 -11 152.582 42.8548   2
   0  -5 -10 268.644 60.6038   2
   0  -5  -9 2977.45 145.747   2
   0  -5  -8 3805.11 170.139   2
   0  -5  -7 4870.96 189.309   2
   0  -5  -6 133.402 55.2569   2
   0  -5  -5 9449.32 391.476   2
   0  -5  -4 4953.76 266.938   2
   0  -5   8 45310.0 1516.56   2
   0  -5   9 22012.0 747.495   2
   0  -5  10 62.1552 137.021   2
   0  -5  14 1131.17 145.919   2
   0  -5  15 116.524 56.6896   2
   0  -3 -13 4770.96 171.824   2
   0  -3 -12 182.201 36.4534   2
   0  -3 -11 820.844 70.3865   2
   0  -3 -10 14689.5 318.669   2
   0  -3  -9 4163.91 151.769   2
   0  -3  -8 16592.3 273.230   2
   0  -3  -7 1502.17 94.8209   2
   0  -3  -6 25809.5 343.409   2
   0  -3  -5 64976.4 1387.90   2
   0  -3  -4 13818.8 576.150   2
   0  -3  -3 732.801 127.024   2
   0  -3  -2 3289.87 225.252   2
   0  -3  -1 23194.6 517.642   2
   0  -3   1 40502.9 775.162   2
   0  -3   3 13959.2 496.687   2
   0  -3   4 39374.6 913.171   2
   0  -3   5 398.040 113.908   2
   0  -3   6 30.2806 52.4156   2
   0  -3   7 22204.8 602.371   2
   0  -3   8 54368.0 1024.85   2
   0  -3   9 7647.84 643.942   2
   0  -3  10 233.517 153.154   2
   0  -3  11 4386.44 554.180   2
   0  -3  13 3223.96 252.313   2
   0  -3  14 2286.74 200.915   2
   0  -3  15 5157.51 253.638   2
   0  -2 -14 118.837 35.5182   2
   0  -2 -13 14871.0 335.858   2
   0  -2 -12 107.572 41.1507   2
   0  -2 -11 13076.5 304.802   2
   0  -2 -10 11303.7 277.547   2
   0  -2  -9 8103.20 192.915   2
   0  -2  -8 16225.4 300.016   2
   0  -2  -7 40624.8 466.634   2
   0  -2  -2 1651.01 145.576   2
   0  -2  -1 3284.64 172.322   2
   0  -2   0 43821.4 403.023   2
   0  -2   2 95371.4 631.087   2
   0  -2   3 1111.51 87.2886   2
   0  -2   6 343.028 109.124   2
   0  -2   7 1776.62 231.546   2
   0  -2   8 869.392 187.913   2
   0  -2  10 16709.3 996.381   2
   0  -2  11 1212.03 301.459   2
   0  -2  12 5802.15 354.959   2
   0  -2  13 24705.3 669.960   2
   0  -2  14 10922.2 410.909   2
   0  -1 -14 3986.63 164.694   2
   0  -1 -13 8120.73 265.007   2
   0  -1 -12 47.7387 33.5002   2
   0  -1 -11 12477.2 259.901   2
   0  -1 -10 65348.4 539.971   2
   0  -1  -9 12658.9 239.303   2
   0  -1  -8 2618.20 103.167   2
   0  -1  -6 62680.5 1306.15   2
   0  -1  -5 63891.6 1212.98   2
   0  -1  -4 11275.8 441.483   2
   0  -1  -3 10347.7 363.731   2
   0  -1  -2 12227.9 328.948   2
   0  -1   0 106.983 18.5373   2
   0  -1   1 41475.9 288.585   2
   0  -1   2 2874.13 125.346   2
   0  -1   3 140504. 1101.07   2
   0  -1   4 43790.0 534.069   2
   0  -1   5 3726.01 185.398   2
   0  -1   6 19073.3 457.614   2
   0  -1   7 1986.07 242.441   2
   0  -1  11 11239.4 454.541   2
   0  -1  12 37405.5 826.747   2
   0   1 -15 22350.5 518.997   2
   0   1 -14 8532.90 223.648   2
   0   1 -13 1925.25 148.943   2
   0   1 -12 38294.6 654.665   2
   0   1 -11 11543.0 358.725   2
   0   1 -10 16386.7 294.433   2
   0   1  -9 5949.32 166.258   2
   0   1  -8 1604.11 81.6714   2
   0   1  -7 1048.45 188.640   2
   0   1  -6 16825.1 646.023   2
   0   1  -5 3310.58 170.956   2
   0   1  -4 37162.2 508.384   2
   0   1  -3 153672. 667.723   2
   0   1  -2 3032.81 97.8516   2
   0   1  -1 42156.5 215.569   2
   0   1   0 60.6015 13.3654   2
   0   1   1 273348. 454.928   2
   0   1   2 11540.5 105.402   2
   0   1   3 8834.01 327.770   2
   0   1   4 8657.87 376.427   2
   0   1   5 50789.0 1029.42   2
   0   1   7 28873.6 1011.43   2
   0   1   8 2019.88 309.555   2
   0   1   9 9974.34 710.565   2
   0   2 -15 23.4755 34.9385   2
   0   2 -14 12297.5 338.824   2
   0   2 -13 24940.2 419.473   2
   0   2 -12 6753.78 276.107   2
   0   2 -11 1637.18 118.319   2
   0   2 -10 19987.4 375.257   2
   0   2  -9 20198.4 351.341   2
   0   2  -8 939.474 84.7244   2
   0   2  -7 1150.09 112.666   2
   0   2  -6 193.056 49.4016   2
   0   2  -5 181641. 1097.69   2
   0   2  -4 30089.0 688.442   2
   0   2  -3 1264.03 54.6174   2
   0   2  -2 98598.9 473.544   2
   0   2  -1 24065.6 151.378   2
   0   2   0 39827.9 329.159   2
   0   2   1 3255.20 77.5222   2
   0   2   2 1725.11 56.7788   2
   0   2   3 39884.8 451.930   2
   0   2   4 28306.3 528.740   2
   0   2   5 646.689 98.3412   2
   0   2   6 11143.7 586.086   2
   0   2   8 10983.9 728.019   2
   0   2   9 5679.88 576.724   2
   0   3 -15 4572.97 182.381   2
   0   3 -14 2080.76 146.055   2
   0   3 -13 2744.61 176.117   2
   0   3 -12 18667.1 451.520   2
   0   3 -11 6131.91 197.315   2
   0   3 -10 12.0038 30.8172   2
   0   3  -9 9640.13 170.398   2
   0   3  -8 52176.7 384.321   2
   0   3  -7 18885.3 381.114   2
   0   3  -6 121.789 38.1557   2
   0   3  -5 404.009 76.7773   2
   0   3  -4 44914.5 433.172   2
   0   3  -3 15010.8 206.625   2
   0   3  -2 10823.3 150.764   2
   0   3  -1 34916.1 334.441   2
   0   3   0 96215.2 656.994   2
   0   3   1 22047.1 222.577   2
   0   3   2 3962.92 128.375   2
   0   3   3 749.751 92.6589   2
   0   3   4 13581.8 411.705   2
   0   3   5 63905.3 1388.74   2
   0   3   6 17780.9 811.487   2
   0   3   8 12877.1 843.230   2
   0   4  -2 33593.8 694.650   2
   0   5 -14 905.712 132.889   2
   0   5 -13 7894.48 278.078   2
   0   5 -12 23329.1 490.794   2
   0   5 -11 17488.7 355.213   2
   0   5 -10 42.0115 26.5139   2
   0   5  -9 20392.2 312.459   2
   0   5  -8 47394.5 445.637   2
   0   5  -7 34292.2 362.378   2
   0   5  -6 1518.40 171.835   2
   0   5  -5 26520.2 609.130   2
   0   5  -4 85803.2 1083.58   2
   0   5  -3 56367.4 855.662   2
   0   5  -2 510.743 96.7343   2
   0   5  -1 266.140 87.1582   2
   0   5   0 19664.6 492.111   2
   0   5   1 11974.3 397.939   2
   0   5   2 89.2593 45.9180   2
   0   5   3 25156.4 486.337   2
   0   5   4 4081.02 220.744   2
   0   5   5 7209.27 589.476   2
   0   5   6 194.991 159.730   2
   0   6 -15 9621.03 318.831   2
   0   6 -13 1536.87 130.556   2
   0   6 -12 6771.59 273.278   2
   0   6 -11 3162.75 153.410   2
   0   6 -10 5586.89 169.568   2
   0   6  -9 4306.58 139.419   2
   0   6  -8 30993.6 318.047   2
   0   6  -7 28899.8 331.510   2
   0   6  -6 9980.34 257.507   2
   0   6  -5 86.7054 37.2955   2
   0   6  -4 2007.84 77.4759   2
   0   6  -3 37482.7 338.814   2
   0   6  -2 34653.7 324.991   2
   0   6  -1 23858.0 243.156   2
   0   6   0 173.304 28.4825   2
   0   6   1 29896.0 358.066   2
   0   6   2 41773.1 514.190   2
   0   6   3 9224.17 331.321   2
   0   6   4 3849.50 232.282   2
   0   6   5 2193.28 355.300   2
   0   7 -14 9477.82 257.709   2
   0   7 -13 11279.1 475.757   2
   0   7 -12 44.7147 67.0082   2
   0   7 -11 6486.76 265.169   2
   0   7 -10 4035.83 171.239   2
   0   7  -9 16326.6 287.184   2
   0   7  -8 8301.36 192.815   2
   0   7  -7 16354.1 304.265   2
   0   7  -6 3030.47 197.036   2
   0   7  -5 33072.1 403.988   2
   0   7  -4 22485.3 332.319   2
   0   7  -3 18.6197 24.2758   2
   0   7  -2 12134.2 217.981   2
   0   7  -1 10404.3 203.598   2
   0   7   0 22301.0 298.556   2
   0   7   1 3025.09 156.768   2
   0   7   2 6596.98 299.194   2
   0   7   3 10325.0 384.432   2
   0   7   4 12344.2 497.368   2
   0   7   5 642.094 131.726   2
   0   7   9 11582.1 377.306   2
   0   8 -14 216.997 47.7762   2
   0   8 -13 10085.2 422.331   2
   0   8 -12 13243.3 529.180   2
   0   8 -11 5941.09 247.257   2
   0   8 -10 2453.37 133.765   2
   0   8  -9 619.761 94.6188   2
   0   8  -8 33133.4 485.953   2
   0   8  -7 7265.76 273.276   2
   0   8  -6 1413.81 103.186   2
   0   8  -5 25.3416 42.2549   2
   0   8  -4 24910.1 393.708   2
   0   8  -3 40116.5 500.440   2
   0   8  -2 6800.67 208.942   2
   0   8  -1 45.6329 34.1362   2
   0   8   0 11643.3 495.753   2
   0   8   3-19.6426 65.0993   2
   0   8   4 1391.13 180.979   2
   0   8   5 22285.9 631.996   2
   0   8   8 6458.41 268.794   2
   0  10 -11 12553.3 380.978   2
   0  10 -10 70.9766 37.0614   2
   0  10  -9 4814.51 192.596   2
   0  10  -8 22859.2 426.258   2
   0  10  -7 3834.98 188.705   2
   0  10  -6 419.027 61.5761   2
   0  10  -5 1848.23 116.064   2
   0  10  -4 12781.3 363.581   2
   0  10  -3 937.851 108.766   2
   0  10  -2 1294.04 98.7751   2
   0  10  -1 6607.47 202.503   2
   0  10   0 19515.9 403.569   2
   0  10   1 17255.8 537.685   2
   0  10   2 3690.47 247.106   2
   0  10   3 6352.20 292.735   2
   0  11  -9 311.101 73.7837   2
   0  11  -8 73.9416 51.8791   2
   0  11  -7 12386.0 288.254   2
   0  11  -6 8333.19 203.368   2
   0  11  -5 8886.83 267.704   2
   0  11  -4 174.686 55.9496   2
   0  11  -3 19991.4 392.390   2
   0  11  -2 16677.6 278.057   2
   0  11  -1 3885.04 231.715   2
   0  11   0 872.133 120.206   2
   0  11   1 1489.68 138.814   2
   1 -11  -2 11757.9 347.482   2
   1 -10  -4 3950.60 222.979   2
   1  -9  -6 5251.05 258.753   2
   1  -9  -5 1204.12 147.901   2
   1  -8  -8 174.347 59.0373   2
   1  -8  -7 12338.4 431.074   2
   1  -8  -6 19419.6 595.795   2
   1  -6 -11 8.97281 30.6100   2
   1  -6 -10 3496.77 153.543   2
   1  -6  -9 7427.32 250.168   2
   1  -6  -8 684.145 91.2697   2
   1  -6  -7 7208.87 271.421   2
   1  -6  -6 12058.5 348.157   2
   1  -6   9-50.4145 70.4311   2
   1  -6  15 2183.95 159.041   2
   1  -5 -11 2056.41 122.176   2
   1  -5 -10 18729.2 399.527   2
   1  -5  -9 29410.5 537.593   2
   1  -5  -8 13374.9 371.588   2
   1  -5  -7 1971.48 147.136   2
   1  -5  -6 15222.4 513.646   2
   1  -5   8 43542.8 1400.93   2
   1  -5   9 46657.1 1496.21   2
   1  -5  10-50.7543 100.055   2
   1  -5  15 66.0104 53.4112   2
   1  -4 -12 16872.9 270.117   2
   1  -4 -11 23700.8 365.359   2
   1  -4 -10 161.805 44.8931   2
   1  -4  -9 1571.57 110.800   2
   1  -4  -8 10933.2 272.717   2
   1  -4  -7 15134.2 379.310   2
   1  -4   6 80449.9 1622.79   2
   1  -4   7 23721.8 979.647   2
   1  -4   8 272.896 99.9741   2
   1  -4   9 16962.4 649.395   2
   1  -4  10 13915.6 626.546   2
   1  -4  14 16578.7 506.586   2
   1  -4  15 4388.30 230.820   2
   1  -2 -14 82.5753 35.4256   2
   1  -2 -13 5420.98 206.875   2
   1  -2 -12 17287.9 331.646   2
   1  -2 -11 352.228 53.2576   2
   1  -2 -10 12415.5 296.344   2
   1  -2  -9 291.688 67.7059   2
   1  -2  -8 17432.9 323.756   2
   1  -2  -7 10284.1 233.073   2
   1  -2  -6 3753.72 332.631   2
   1  -2  -5 24768.7 745.420   2
   1  -2  -4 73699.0 1124.60   2
   1  -2  -3 42730.2 742.116   2
   1  -2  -2 2587.60 153.309   2
   1  -2   1 52171.5 529.635   2
   1  -2   5 23970.4 703.102   2
   1  -2   6 20743.4 725.749   2
   1  -2   7 51426.1 1250.58   2
   1  -2   8 22913.8 914.419   2
   1  -1 -14 69.8465 37.1965   2
   1  -1 -13 47.6542 35.9007   2
   1  -1 -12 126.890 43.6396   2
   1  -1 -11 17087.8 302.476   2
   1  -1 -10 2748.35 120.766   2
   1  -1  -9 1682.58 105.645   2
   1  -1  -8 4883.17 135.295   2
   1  -1  -7 33718.4 1041.33   2
   1  -1  -6 103478. 1649.08   2
   1  -1  -5 25379.3 729.260   2
   1  -1  -4 1665.30 169.519   2
   1  -1  -3 155486. 1357.66   2
   1  -1  -2 11746.7 301.106   2
   1  -1  -1 68559.2 530.483   2
   1  -1   3 25407.0 560.568   2
   1  -1   4 141.962 73.9043   2
   1  -1   5 18393.6 622.895   2
   1  -1   6 63399.6 1265.11   2
   1   0 -15 1372.97 130.648   2
   1   0 -14 10710.1 299.190   2
   1   0 -13 5250.63 231.968   2
   1   0 -12 48.2555 39.4441   2
   1   0 -11 7977.99 206.788   2
   1   0 -10 761.638 61.8297   2
   1   0  -9 26665.8 320.867   2
   1   0  -8 52171.7 412.738   2
   1   0  -7 1209.67 211.437   2
   1   0  -6 372.981 111.144   2
   1   0  -5 57761.0 1091.90   2
   1   0  -4 20065.8 572.165   2
   1   0  -3 95255.4 865.943   2
   1   0  -1 18961.4 253.887   2
   1   0   0 180767. 583.956   2
   1   0   1 166414. 1072.36   2
   1   0   2 10386.3 155.585   2
   1   0   3 51936.6 500.496   2
   1   0   4 173092. 1562.73   2
   1   1 -11 25239.1 857.535   2
   1   1  -3 10439.9 349.284   2
   1   1  -2 607.113 75.3455   2
   1   1  -1 29642.1 309.226   2
   1   1   0 8846.72 98.5188   2
   1   1   2 205536. 1013.28   2
   1   2 -15 3124.84 151.817   2
   1   2 -14 6131.74 241.578   2
   1   2 -13 23508.9 498.837   2
   1   2 -12 19471.3 464.856   2
   1   2 -11 2543.85 145.844   2
   1   2 -10 29001.2 451.815   2
   1   2  -9 36523.5 470.908   2
   1   2  -8 127.345 39.3997   2
   1   2  -7 53186.3 1310.39   2
   1   2  -5 94944.0 1388.39   2
   1   2  -4 23270.1 642.535   2
   1   2  -3 9060.79 370.677   2
   1   2  -2 37756.8 443.342   2
   1   2  -1 504405. 1218.23   2
   1   2   0 336322. 1908.58   2
   1   2   1 2446.06 127.683   2
   1   2   2 126053. 605.734   2
   1   2   3 6228.16 193.505   2
   1   2   4 98701.4 835.785   2
   1   2   5 3200.01 213.019   2
   1   2   6 3978.79 376.969   2
   1   2   7 18842.0 475.813   2
   1   2   9 7125.86 632.031   2
   1   3 -15 6459.45 214.951   2
   1   3 -14 8924.39 288.046   2
   1   3 -13 10353.6 330.653   2
   1   3 -12 33117.2 602.553   2
   1   3 -11 9475.16 269.462   2
   1   3 -10 17957.4 351.772   2
   1   3  -9 46401.5 403.949   2
   1   3  -8 35967.5 314.871   2
   1   3  -7 2352.58 205.406   2
   1   3  -6 6573.82 436.780   2
   1   3  -5 39693.5 993.126   2
   1   3  -4 70653.7 852.246   2
   1   3  -3 97544.3 648.301   2
   1   3  -2 3294.55 112.731   2
   1   3  -1 356361. 1760.48   2
   1   3   0 279764. 1566.26   2
   1   3   1 91734.5 908.775   2
   1   3   2 55.4012 30.2891   2
   1   3   3 3559.77 167.092   2
   1   3   4 2564.40 155.825   2
   1   3   5 117222. 1377.92   2
   1   3   6 12947.1 341.342   2
   1   3   7 108.311 73.6369   2
   1   4 -15 15051.2 454.061   2
   1   4 -14 14616.3 356.370   2
   1   4 -13 634.113 89.8817   2
   1   4 -12 40.1547 60.1617   2
   1   4 -11 32540.4 591.488   2
   1   4 -10 17437.0 298.673   2
   1   4  -9 8613.42 167.142   2
   1   4  -8 48.9067 22.8367   2
   1   4  -7 12547.5 278.766   2
   1   4  -6 68973.4 1059.04   2
   1   4  -5 59962.2 712.066   2
   1   4  -4 2624.08 126.767   2
   1   4  -3 19080.0 321.061   2
   1   4  -2 78965.6 1445.88   2
   1   4  -1 6900.95 286.668   2
   1   4   0 16465.8 441.451   2
   1   4   1 1186.06 102.366   2
   1   4   2 9595.86 339.097   2
   1   4   3 153.896 62.6079   2
   1   4   4 29.6917 34.2869   2
   1   4   5 7750.49 306.497   2
   1   4   6 25641.2 585.252   2
   1   5 -13 5775.06 336.709   2
   1   5 -12 10883.5 348.135   2
   1   5 -11 487.432 59.9501   2
   1   5 -10 4169.09 148.906   2
   1   5  -9 11815.1 236.851   2
   1   5  -8 58992.6 520.069   2
   1   5  -7 7309.82 185.051   2
   1   5  -6 6306.31 181.223   2
   1   5  -5 19560.1 345.005   2
   1   5  -4 7876.40 240.377   2
   1   5  -3 15257.6 399.410   2
   1   5  -2 3667.77 248.252   2
   1   5  -1 133166. 1442.13   2
   1   5   0 20604.9 572.643   2
   1   5   1 303.854 57.5838   2
   1   5   2 11398.6 411.206   2
   1   5   3 18663.1 559.100   2
   1   5   4 20587.2 920.945   2
   1   5   5 9521.79 671.296   2
   1   5   6-48.2976 82.3236   2
   1   6  -4 30158.0 611.193   2
   1   7 -14 5195.66 284.462   2
   1   7 -13 7774.30 394.995   2
   1   7 -12 23.8912 46.7436   2
   1   7 -11 15386.9 319.744   2
   1   7 -10 36920.0 506.029   2
   1   7  -9 9544.13 257.346   2
   1   7  -8 6815.96 217.899   2
   1   7  -7 2721.84 229.716   2
   1   7  -6 40410.6 585.500   2
   1   7  -5 36447.1 413.879   2
   1   7  -4 6706.71 313.180   2
   1   7  -3 17124.2 306.395   2
   1   7  -2 8244.43 213.527   2
   1   7  -1 19115.5 307.972   2
   1   7   0 10570.1 303.369   2
   1   7   1 12042.8 426.799   2
   1   7   2 22820.8 595.777   2
   1   7   3 21953.6 482.111   2
   1   7   4 5451.60 241.472   2
   1   8 -14-35.5114 28.5400   2
   1   8 -13 8620.46 380.685   2
   1   8 -12 14298.2 347.650   2
   1   8 -11 8718.79 290.922   2
   1   8 -10 180.018 49.1342   2
   1   8  -9 23483.8 345.845   2
   1   8  -8 24842.6 503.606   2
   1   8  -7 2265.53 155.832   2
   1   8  -6 413.333 64.0281   2
   1   8  -5 5083.13 240.233   2
   1   8  -4 23892.5 465.363   2
   1   8  -3 43364.2 532.322   2
   1   8  -2 22437.8 327.343   2
   1   8  -1 923.125 90.8837   2
   1   8   0 1253.94 133.179   2
   1   8   1 5998.10 385.016   2
   1   8   2 2883.93 185.073   2
   1   8   3 757.842 101.593   2
   1   8   4 3503.01 260.239   2
   1   9 -13 151.439 57.4214   2
   1   9 -12 2097.27 187.142   2
   1   9 -11 5236.49 205.446   2
   1   9 -10 4724.26 166.923   2
   1   9  -9 7214.01 254.978   2
   1   9  -8 18211.7 411.061   2
   1   9  -7 20282.3 445.631   2
   1   9  -6 7328.93 202.494   2
   1   9  -5 508.925 73.4799   2
   1   9  -4 143.392 51.4497   2
   1   9  -3 11161.0 295.116   2
   1   9  -2 3666.83 170.704   2
   1   9  -1 1989.11 127.861   2
   1   9   1 4917.54 230.566   2
   1   9   2 10191.9 313.879   2
   1   9   3 997.710 141.097   2
   1  11  -9 39.4510 43.5039   2
   1  11  -8 2746.52 183.005   2
   1  11  -7 4669.04 170.552   2
   1  11  -6 1939.92 98.6119   2
   1  11  -5 702.554 78.7850   2
   1  11  -4 2943.86 150.204   2
   1  11  -3 8942.17 248.985   2
   1  11  -2 5076.74 149.126   2
   1  11  -1 486.024 96.2392   2
   1  11   0 347.696 78.8507   2
   2  -9  -6 1381.27 137.801   2
   2  -9  -5 2505.65 203.552   2
   2  -8  -8 2172.35 158.340   2
   2  -8  -7 11453.0 407.054   2
   2  -8  -6 14158.7 499.831   2
   2  -8  -5 14708.8 537.794   2
   2  -7  -9 2641.78 128.486   2
   2  -7  -8 6740.03 225.909   2
   2  -7  -7 897.318 143.724   2
   2  -7  -6 19.8399 62.5720   2
   2  -7   8 9906.93 782.575   2
   2  -5 -12 34.1738 41.3015   2
   2  -5 -11 10373.9 214.042   2
   2  -5 -10 7602.88 207.041   2
   2  -5  -9 10956.4 323.228   2
   2  -5  -8 5850.69 353.291   2
   2  -5  -7 10773.7 472.717   2
   2  -5  -6 45641.3 928.610   2
   2  -5   7 51316.1 1444.86   2
   2  -5   8 53438.8 1563.79   2
   2  -5   9 11440.1 774.085   2
   2  -5  10 6631.19 620.991   2
   2  -4 -12 21436.6 301.705   2
   2  -4 -11 141.845 41.7181   2
   2  -4 -10 664.384 73.6042   2
   2  -4  -9 376.459 74.6318   2
   2  -4  -8 6587.41 260.952   2
   2  -4  -7 19524.0 427.812   2
   2  -4  -6 2395.07 204.719   2
   2  -4   6 71153.0 1511.72   2
   2  -4   7 972.654 206.488   2
   2  -4   8 7188.84 573.369   2
   2  -4   9 93.8018 131.661   2
   2  -4  10 51.7285 102.138   2
   2  -3 -13 4417.80 241.033   2
   2  -3 -12 6700.89 188.241   2
   2  -3 -11 37881.7 485.305   2
   2  -3 -10 6976.91 273.254   2
   2  -3  -9 35754.7 607.784   2
   2  -3  -8 324.592 69.8339   2
   2  -3  -7 11664.8 452.358   2
   2  -3   5 867.074 168.546   2
   2  -3   6 403.049 131.862   2
   2  -3   7 37811.4 1165.55   2
   2  -3   8 37729.9 1251.61   2
   2  -3   9 1092.55 239.269   2
   2  -1 -14 1552.90 145.232   2
   2  -1 -13 2328.39 204.896   2
   2  -1 -12 3582.12 193.482   2
   2  -1 -11 29061.7 446.303   2
   2  -1 -10 5200.74 187.934   2
   2  -1  -9 9221.53 235.146   2
   2  -1  -8 1281.85 108.933   2
   2  -1  -7 20313.8 813.377   2
   2  -1  -6 8464.38 476.927   2
   2  -1  -5 750.340 136.239   2
   2  -1  -4 1217.41 153.739   2
   2  -1  -1 11880.3 265.571   2
   2  -1   0 45704.2 370.564   2
   2  -1   1 4069.10 186.134   2
   2  -1   2 83018.1 1001.94   2
   2  -1   3 13609.1 465.912   2
   2  -1   4 867.818 145.528   2
   2  -1   5 38982.7 682.105   2
   2  -1   6 169131. 2102.75   2
   2  -1  13 326.044 106.641   2
   2   0 -15 9508.57 325.333   2
   2   0 -14 14872.8 335.783   2
   2   0 -13 6305.51 248.809   2
   2   0 -12 582.598 73.1389   2
   2   0 -11 6477.07 212.870   2
   2   0 -10 5903.43 161.953   2
   2   0  -9 8237.15 209.193   2
   2   0  -8 19066.1 456.932   2
   2   0  -7 589.477 148.440   2
   2   0  -6 45234.5 1110.49   2
   2   0  -5 9154.35 446.830   2
   2   0  -2 26100.1 426.929   2
   2   0  -1 47381.3 619.888   2
   2   0   0 77037.4 431.351   2
   2   0   1 768.849 106.364   2
   2   0   2 36777.1 732.932   2
   2   0   3 53043.6 608.446   2
   2   0   4 52705.4 665.931   2
   2   0   5 730.221 138.737   2
   2   0  10 248.148 137.830   2
   2   0  12 16865.7 594.261   2
   2   1 -15 4120.34 235.375   2
   2   1 -14 19.4606 33.6524   2
   2   1 -13 2548.12 165.062   2
   2   1 -12 7151.89 280.331   2
   2   1 -11 1434.17 129.347   2
   2   1 -10 1078.27 102.771   2
   2   1  -9 3232.17 155.206   2
   2   1  -8 4772.30 172.335   2
   2   1  -7 60542.8 1431.75   2
   2   1  -4 35202.5 747.561   2
   2   1  -3 34219.5 608.157   2
   2   1  -2 1756.37 141.423   2
   2   1  -1 42614.6 474.521   2
   2   1   0 28467.6 401.876   2
   2   1   1 47262.5 566.866   2
   2   1   2 36345.4 544.497   2
   2   1   3 47.4977 30.3604   2
   2   1   4 33361.0 571.218   2
   2   1   6 9672.53 579.435   2
   2   1   7 693.162 191.774   2
   2   1   8 10938.3 707.974   2
   2   1   9 19603.3 553.202   2
   2   1  10 4057.03 317.846   2
   2   1  11 22648.5 703.773   2
   2   2 -15 2772.50 204.182   2
   2   2 -14 3377.43 172.821   2
   2   2 -13 113.545 61.6624   2
   2   2 -12 2500.34 167.629   2
   2   2 -11 3998.59 302.490   2
   2   2 -10 21466.8 418.891   2
   2   2  -9 23775.9 415.082   2
   2   2  -8 1614.96 90.0963   2
   2   2  -6 45184.3 1072.05   2
   2   2  -5 880.414 155.278   2
   2   2  -4 3125.65 262.631   2
   2   2  -3 741.220 117.793   2
   2   2  -2 116587. 902.558   2
   2   2  -1 75275.3 721.499   2
   2   2   0 48857.7 883.039   2
   2   2   1 14047.5 504.881   2
   2   2   2 84894.1 1345.58   2
   2   2   3 70827.8 612.838   2
   2   2   4 33604.6 526.990   2
   2   2   5 32.6467 92.2076   2
   2   2   6 15562.4 432.833   2
   2   2   7 36110.7 698.995   2
   2   2   8 10971.4 407.419   2
   2   2   9 409.776 125.306   2
   2   2  10 13235.6 543.358   2
   2   2  11 28740.9 764.891   2
   2   3  -4 50329.3 1136.96   2
   2   3  -3 24586.9 660.754   2
   2   3   3 4094.25 328.305   2
   2   4 -15 2939.30 200.114   2
   2   4 -14 9802.39 408.584   2
   2   4 -13 12351.0 344.168   2
   2   4 -12 380.777 63.4737   2
   2   4 -11 28283.6 448.729   2
   2   4 -10 26436.3 571.742   2
   2   4  -9 515.299 91.3624   2
   2   4  -8 3063.98 155.781   2
   2   4  -7 65708.9 609.695   2
   2   4  -6 50615.4 741.668   2
   2   4  -5 26371.9 503.385   2
   2   4  -4 8609.90 288.831   2
   2   4  -3 1402.01 142.492   2
   2   4  -2 125645. 1331.82   2
   2   4  -1 81348.3 1087.30   2
   2   4   0 78.4195 49.7610   2
   2   4   1 72208.9 1039.67   2
   2   4   2 35577.7 704.747   2
   2   4   3 3047.74 159.878   2
   2   4   4 397.522 69.3528   2
   2   4   5 3036.21 208.734   2
   2   4   6 420.455 116.488   2
   2   4   7 4844.79 344.228   2
   2   4   8 88.0061 72.7532   2
   2   4   9 8959.83 440.318   2
   2   5 -13 11589.3 494.874   2
   2   5 -12 9448.61 478.709   2
   2   5 -11 90.0669 50.1499   2
   2   5 -10 61814.7 639.402   2
   2   5  -9 9262.60 178.031   2
   2   5  -8 81.4878 40.3650   2
   2   5  -7 562.565 63.1611   2
   2   5  -6 39225.1 468.923   2
   2   5  -5 28230.8 429.941   2
   2   5  -4 41475.1 908.017   2
   2   5  -3 8424.58 406.363   2
   2   5  -2 40412.8 1293.41   2
   2   5  -1 238869. 2075.63   2
   2   5   0 71805.4 777.104   2
   2   5   1 259.912 56.0929   2
   2   5   2 15467.2 371.254   2
   2   5   3 33243.9 565.113   2
   2   5   4 16585.0 418.650   2
   2   5   5 9275.10 380.016   2
   2   5   6 586.541 138.683   2
   2   5   7 15390.2 596.697   2
   2   5   8 59234.5 1118.29   2
   2   6 -14 1927.30 185.419   2
   2   6 -13 13044.7 517.665   2
   2   6 -12 12558.3 547.547   2
   2   6 -11 5744.73 195.415   2
   2   6 -10 821.588 84.2245   2
   2   6  -9 27289.9 373.285   2
   2   6  -8 2608.89 137.302   2
   2   6  -7 25018.2 376.524   2
   2   6  -6 12743.3 304.036   2
   2   6  -5 8494.25 210.532   2
   2   6  -4 51547.3 641.144   2
   2   6  -3 12324.5 315.039   2
   2   6  -2 2021.38 148.225   2
   2   6  -1 43473.9 663.005   2
   2   6   0 28874.6 434.450   2
   2   6   1 6581.99 258.878   2
   2   6   2 24720.2 509.647   2
   2   6   3 27.5618 47.1804   2
   2   6   4 44207.5 1023.68   2
   2   6   5 13319.5 566.000   2
   2   6   6 5518.38 359.045   2
   2   6   7 971.821 158.021   2
   2   8 -13 8037.44 345.994   2
   2   8 -12 12970.7 314.622   2
   2   8 -11 2326.71 120.656   2
   2   8 -10 210.322 46.5256   2
   2   8  -9 28698.6 424.619   2
   2   8  -8 9808.03 314.436   2
   2   8  -7 5853.01 343.852   2
   2   8  -6 2436.66 169.612   2
   2   8  -5 4093.29 218.910   2
   2   8  -4 1976.92 157.939   2
   2   8  -3 3485.46 169.432   2
   2   8  -2 566.988 77.9175   2
   2   8  -1 13742.3 326.259   2
   2   8   0 22273.3 521.844   2
   2   8   1 471.900 122.547   2
   2   8   2 755.227 160.065   2
   2   8   3 3610.65 291.017   2
   2   8   4 13064.5 513.476   2
   2   8   5 2209.50 201.023   2
   2   9 -12 3888.29 151.095   2
   2   9 -11 10549.7 362.521   2
   2   9 -10 13487.7 440.960   2
   2   9  -9 4287.32 191.062   2
   2   9  -8 4624.94 210.436   2
   2   9  -7 14719.9 374.603   2
   2   9  -6 29282.3 563.042   2
   2   9  -5 344.136 77.9981   2
   2   9  -4 14754.1 411.300   2
   2   9  -3 13140.5 384.996   2
   2   9  -2 9409.01 268.109   2
   2   9  -1 2293.79 116.586   2
   2   9   0 131.019 84.5029   2
   2   9   1 18055.4 417.612   2
   2   9   2 4056.33 192.488   2
   2   9   3 1484.84 165.847   2
   2   9   4 1802.34 162.172   2
   2  10 -10 4882.79 164.773   2
   2  10  -9 20727.3 360.930   2
   2  10  -8 5521.89 199.338   2
   2  10  -7 13.1724 35.9858   2
   2  10  -6 6169.08 189.203   2
   2  10  -5 17955.9 323.456   2
   2  10  -4 11289.1 256.469   2
   2  10  -3 890.013 98.6424   2
   2  10  -2 93.8148 50.5211   2
   2  10  -1 7613.61 247.736   2
   2  10   0 7190.67 323.481   2
   2  10   1 525.881 98.5415   2
   2  10   2 3866.39 208.295   2
   3  -7  -9 6763.87 271.669   2
   3  -7   7 17872.8 958.707   2
   3  -6 -11 3566.28 177.515   2
   3  -6 -10 6235.39 276.173   2
   3  -6  -9 8760.46 366.217   2
   3  -6  -8 17627.6 549.445   2
   3  -6   7 6947.89 592.524   2
   3  -6   8 4563.18 508.286   2
   3  -4 -12 2648.87 131.567   2
   3  -4 -11 3349.89 169.683   2
   3  -4 -10 3916.77 285.481   2
   3  -4  -9 11148.1 487.151   2
   3  -4  -8 26666.1 747.151   2
   3  -4  -7 8469.62 410.010   2
   3  -4   5 53153.3 1267.54   2
   3  -4   6 310.197 141.679   2
   3  -4   7 238.701 148.238   2
   3  -4   8 20051.6 969.831   2
   3  -4   9 24188.5 785.075   2
   3  -4  15 62.0476 52.8876   2
   3  -3 -13 366.800 77.9004   2
   3  -3 -12 3121.37 157.623   2
   3  -3 -11 5083.73 321.260   2
   3  -3 -10 10028.3 468.956   2
   3  -3  -9 2133.48 227.193   2
   3  -3  -8 21021.5 650.701   2
   3  -3   3 4099.63 287.496   2
   3  -3   4 5290.68 362.981   2
   3  -3   5 45265.2 1144.24   2
   3  -3   6 13397.1 678.666   2
   3  -3   7 15088.8 775.848   2
   3  -3   8 526.347 125.130   2
   3  -2 -14 515.796 80.9136   2
   3  -2 -13 5673.13 290.982   2
   3  -2 -12 4592.16 298.018   2
   3  -2 -11 784.660 145.047   2
   3  -2 -10 7758.66 416.535   2
   3  -2  -9 3467.53 272.409   2
   3  -2   3 15704.6 545.626   2
   3  -2   4 17488.3 640.727   2
   3  -2   5 35278.0 759.717   2
   3  -2   6 5581.20 310.015   2
   3  -2   7 27286.2 1026.57   2
   3  -2  14 97.9508 53.7732   2
   3  -1 -14 44.9060 41.5277   2
   3  -1 -13 460.608 97.8603   2
   3  -1 -12 2167.32 215.577   2
   3  -1 -11 17334.7 604.530   2
   3  -1 -10 23658.0 703.240   2
   3  -1  -9 670.051 125.600   2
   3  -1   0 36879.0 703.146   2
   3  -1   4 335.794 122.273   2
   3  -1   5 137.236 77.5424   2
   3  -1   6 26457.6 937.825   2
   3  -1   7 27163.1 988.598   2
   3  -1  13 4167.20 283.955   2
   3  -1  14 2132.67 174.949   2
   3   0  -1 85742.4 958.652   2
   3   0  13 3393.54 245.682   2
   3   1 -15 1929.89 157.582   2
   3   1 -14 1479.00 163.896   2
   3   1 -13 19157.0 626.896   2
   3   1 -12 8101.73 429.995   2
   3   1 -11 901.033 158.930   2
   3   1 -10 5383.64 291.158   2
   3   1  -9 13220.8 423.916   2
   3   1  -8 800.835 107.684   2
   3   1  -7 8458.69 301.512   2
   3   1  -2 11839.7 301.951   2
   3   1  -1 33476.2 504.015   2
   3   1   0 97692.0 875.349   2
   3   1   1 7410.39 262.482   2
   3   1   2 30077.4 572.191   2
   3   1   3 597.688 76.1157   2
   3   1   4 68697.8 777.811   2
   3   1   5 16977.5 411.891   2
   3   1   6 31129.3 1123.33   2
   3   1   7 8405.72 631.219   2
   3   1   8 19818.4 556.528   2
   3   1   9 34847.8 918.383   2
   3   1  10 11751.6 530.970   2
   3   1  11 83.3391 83.2276   2
   3   1  12 2424.92 221.581   2
   3   1  13 11522.4 390.699   2
   3   2 -15 8740.03 333.905   2
   3   2 -14 7641.61 369.763   2
   3   2 -13-19.9441 66.1168   2
   3   2 -12 24636.5 746.100   2
   3   2 -11 16924.1 616.868   2
   3   2 -10 17450.5 513.251   2
   3   2  -9 4644.07 197.075   2
   3   2  -8 3883.79 173.223   2
   3   2  -7 31675.5 677.458   2
   3   2  -5 16442.9 662.980   2
   3   2  -3 109061. 1023.47   2
   3   2  -2 19012.0 421.040   2
   3   2  -1 12904.6 515.826   2
   3   2   0 725.976 142.197   2
   3   2   1 10271.9 343.830   2
   3   2   2 6597.78 292.830   2
   3   2   3 63134.6 758.206   2
   3   2   4 3058.64 180.842   2
   3   2   5 17476.7 389.758   2
   3   2   6 55960.9 883.176   2
   3   2   7 57146.4 936.325   2
   3   2   8 9271.79 393.771   2
   3   2   9 1592.12 216.767   2
   3   2  10 9702.18 472.916   2
   3   2  11 7140.12 383.015   2
   3   2  12 2098.86 185.352   2
   3   3 -15 341.373 80.9942   2
   3   3 -14 229.992 76.7744   2
   3   3 -13 11555.3 488.293   2
   3   3 -12 2498.79 247.010   2
   3   3 -11 182.521 62.2755   2
   3   3 -10 9448.06 294.366   2
   3   3  -9 23250.1 443.869   2
   3   3  -8 36747.5 465.382   2
   3   3  -7 17400.4 302.749   2
   3   3  -6 33.8285 58.3648   2
   3   3  -5 32865.1 693.450   2
   3   3  -4 93406.4 1490.13   2
   3   3  -3 778.394 102.775   2
   3   3  -2 21865.5 739.301   2
   3   3  -1 39995.9 1007.00   2
   3   3   0 127.754 80.7709   2
   3   3   1 1292.07 204.776   2
   3   3   2 2801.17 300.384   2
   3   3   3 17002.7 323.312   2
   3   3   4 26330.2 487.808   2
   3   3   5 3623.50 195.756   2
   3   3   6 692.846 116.130   2
   3   3   7 1863.92 227.431   2
   3   3   8 22.9566 79.4470   2
   3   3   9 397.950 122.978   2
   3   3  10 1073.67 165.235   2
   3   3  11 434.819 105.750   2
   3   5 -14 6752.06 325.755   2
   3   5 -13 3940.23 290.836   2
   3   5 -12 224.302 100.227   2
   3   5 -11 166.864 98.2690   2
   3   5 -10 8427.94 303.063   2
   3   5  -9 35223.2 569.317   2
   3   5  -8 5209.04 200.495   2
   3   5  -7 18046.1 351.750   2
   3   5  -6 15488.4 390.159   2
   3   5  -5 9150.87 267.513   2
   3   5  -4 2305.08 155.938   2
   3   5  -3 1.70281 49.3495   2
   3   5  -2 34083.0 444.454   2
   3   5  -1 57266.7 584.831   2
   3   5   0 42183.5 642.396   2
   3   5   1 617.190 87.6587   2
   3   5   2 6111.44 253.068   2
   3   5   3 46206.0 706.310   2
   3   5   4 4492.30 231.740   2
   3   5   5 1031.53 178.354   2
   3   5   6 4837.69 352.703   2
   3   5   7 9460.34 476.834   2
   3   5   8 7385.84 390.779   2
   3   5   9 3172.18 234.544   2
   3   6 -14 569.276 105.629   2
   3   6 -13 5824.57 335.930   2
   3   6 -12 28846.1 803.453   2
   3   6 -11 7176.64 276.534   2
   3   6 -10 123.872 56.4533   2
   3   6  -9 3122.21 155.591   2
   3   6  -8 19843.8 377.813   2
   3   6  -7 30199.8 683.565   2
   3   6  -6 323.596 86.8500   2
   3   6  -5 21440.5 496.104   2
   3   6  -4 38350.7 654.265   2
   3   6  -3 37123.0 509.100   2
   3   6  -2 26293.2 622.293   2
   3   6  -1 11005.7 414.100   2
   3   6   0 35248.6 557.848   2
   3   6   1 29468.9 569.584   2
   3   6   2 8579.48 319.333   2
   3   6   3 4056.93 325.643   2
   3   6   4 15822.3 629.210   2
   3   6   5 8573.08 460.856   2
   3   6   6 2760.48 260.046   2
   3   6   7 129.726 84.6526   2
   3   6   8 2235.93 192.518   2
   3   7 -14 16731.2 440.633   2
   3   7 -13 10337.6 413.247   2
   3   7 -12-1.55397 36.9044   2
   3   7 -11 26523.5 506.652   2
   3   7 -10 21389.8 371.045   2
   3   7  -9 1488.21 111.028   2
   3   7  -8 2729.65 174.391   2
   3   7  -7 13213.3 368.336   2
   3   7  -6 20337.1 378.399   2
   3   7  -5 22626.2 506.146   2
   3   7  -4 9458.55 312.827   2
   3   7  -3 376.582 81.4024   2
   3   7  -2 50794.8 799.140   2
   3   7  -1 27394.1 577.793   2
   3   7   0 268.942 76.9358   2
   3   7   1 19337.8 693.941   2
   3   7   2 4224.87 329.831   2
   3   7   3 17119.5 644.241   2
   3   7   4 7887.37 431.491   2
   3   7   5 556.123 134.446   2
   3   7   6 5166.35 305.975   2
   3   7   7 9891.26 363.355   2
   3   9 -11 5595.71 239.608   2
   3   9 -10 5949.33 271.558   2
   3   9  -9 3841.17 174.216   2
   3   9  -8 1140.99 104.004   2
   3   9  -7 16747.4 525.591   2
   3   9  -6 12731.3 358.432   2
   3   9  -5 161.966 61.7878   2
   3   9  -4 13933.9 386.733   2
   3   9  -3 3292.39 191.857   2
   3   9  -2 2220.55 159.293   2
   3   9  -1 82.7117 77.0241   2
   3  10  -9 9326.47 218.505   2
   3  10  -8 3715.94 150.049   2
   3  10  -7 3669.34 157.998   2
   3  10  -6 9989.27 220.353   2
   3  10  -5 13951.3 264.305   2
   3  10  -4 7272.79 191.529   2
   3  10  -3-16.8499 33.9017   2
   3  10  -2 6377.12 211.229   2
   3  10  -1 10202.9 359.767   2
   3  10   0 4965.88 238.494   2
   4  -6 -10 32.0688 47.4284   2
   4  -6  -9 1586.37 160.929   2
   4  -5 -11 37.8364 27.4720   2
   4  -5 -10 21733.2 405.738   2
   4  -5  -9 9813.18 423.166   2
   4  -5   8 100.389 110.682   2
   4  -4 -12 167.726 44.3634   2
   4  -4 -11 1264.54 157.513   2
   4  -4 -10 183.225 87.7510   2
   4  -4   8 11996.9 800.100   2
   4  -4   9 94171.3 2220.21   2
   4  -3 -13 136.768 58.9112   2
   4  -3 -12 21423.9 524.701   2
   4  -3  14 12119.3 399.821   2
   4  -2 -13 3778.44 228.627   2
   4  -2 -12 1619.34 179.435   2
   4  -2 -11 58.2896 77.6855   2
   4  -2 -10 5587.88 350.377   2
   4  -2   1 2585.02 241.769   2
   4  -2   2 12944.1 573.886   2
   4  -2   3 45625.8 1123.54   2
   4  -2   4 49592.9 1260.43   2
   4  -2   5 28198.2 1005.38   2
   4  -2   6 23256.2 979.685   2
   4  -2   7 5595.84 501.400   2
   4  -2   8 1348.63 273.987   2
   4  -2  13 1097.03 150.398   2
   4  -2  14 11.5719 47.1671   2
   4  -1 -13 5742.45 290.901   2
   4  -1 -12 3034.61 239.190   2
   4  -1 -11 9740.98 449.211   2
   4  -1 -10 3185.16 265.358   2
   4  -1   0 101855. 1411.06   2
   4  -1   1 62862.0 1182.71   2
   4  -1   2 24756.6 791.781   2
   4  -1   3 19161.7 743.236   2
   4  -1   4 22811.7 854.101   2
   4  -1   5 21482.1 883.216   2
   4  -1   6 5846.20 490.784   2
   4  -1   7 81.9295 99.5224   2
   4  -1  11 3978.35 319.253   2
   4  -1  12 3887.97 288.165   2
   4  -1  13 3531.85 241.270   2
   4   0 -14 3322.02 211.874   2
   4   0 -13 868.629 131.512   2
   4   0 -12 2661.45 237.185   2
   4   0 -11 13535.8 374.733   2
   4   0 -10 3989.95 205.776   2
   4   0  -9 173.173 76.5632   2
   4   0  -8 493.159 111.847   2
   4   0  -7 11831.8 442.051   2
   4   0  -1 49863.4 984.936   2
   4   0   0 4753.06 321.572   2
   4   0   1 35169.8 917.607   2
   4   0   2 14824.4 636.139   2
   4   0   3 28977.8 638.453   2
   4   0   4 1829.18 263.491   2
   4   0   5 2226.46 306.224   2
   4   0   6 28119.3 770.524   2
   4   0   7 14686.1 839.729   2
   4   0   8-50.8718 50.2389   2
   4   0   9 5312.34 363.829   2
   4   0  10 19518.6 690.778   2
   4   0  11 4980.56 339.235   2
   4   0  12 4112.61 278.598   2
   4   0  13 872.302 120.607   2
   4   2 -15 17817.0 432.542   2
   4   2 -14 12444.1 440.057   2
   4   2 -13 2846.70 242.126   2
   4   2 -12 8460.04 436.645   2
   4   2 -11 35038.2 896.384   2
   4   2 -10 40124.3 671.986   2
   4   2  -9 530.408 80.9820   2
   4   2  -8 36692.8 837.805   2
   4   2  -5 8703.11 506.400   2
   4   2  -4 7611.34 451.486   2
   4   2  -3 78204.2 978.439   2
   4   2  -2 17012.4 491.011   2
   4   2  -1 17530.3 685.013   2
   4   2   0 1152.82 193.968   2
   4   2   1 24119.0 859.666   2
   4   2   2 46754.9 866.372   2
   4   2   3 5774.79 258.853   2
   4   2   4 3152.52 157.115   2
   4   2   5 505.043 102.013   2
   4   2   6 11927.5 431.520   2
   4   2   7 14171.9 490.738   2
   4   2   8 12745.6 562.612   2
   4   2   9 45.1168 74.8172   2
   4   2  10 8481.16 433.837   2
   4   2  11 3877.49 265.518   2
   4   2  12 3253.55 203.816   2
   4   3 -15-10.1712 36.1461   2
   4   3 -14 2837.91 213.199   2
   4   3 -13 22076.9 645.500   2
   4   3 -12 83.4075 50.0750   2
   4   3 -11 20313.9 482.054   2
   4   3 -10 2543.33 177.997   2
   4   3  -9 19554.5 327.904   2
   4   3  -8 4513.07 164.190   2
   4   3  -7 367.723 75.7922   2
   4   3  -6 5664.51 251.365   2
   4   3  -5 36560.7 611.137   2
   4   3  -4 39958.4 618.281   2
   4   3  -3 210.019 99.1958   2
   4   3  -2 77853.3 1567.55   2
   4   3  -1 51541.8 1290.42   2
   4   3   0 9810.34 578.525   2
   4   3   1 1271.60 229.986   2
   4   3   2 23065.8 938.469   2
   4   3   3 7261.79 262.591   2
   4   3   4 13219.1 422.555   2
   4   3   5 2507.42 250.356   2
   4   3   6 9539.45 483.527   2
   4   3   7 39310.9 983.592   2
   4   3   8 5550.82 369.744   2
   4   3   9 5409.22 347.891   2
   4   3  10 225.309 91.4131   2
   4   3  11 1370.83 146.344   2
   4   4 -14 358.540 82.1765   2
   4   4 -13 4442.75 203.462   2
   4   4 -12 14076.2 385.629   2
   4   4 -11 176.149 66.8649   2
   4   4 -10 217.782 69.2994   2
   4   4  -9 7872.44 242.094   2
   4   4  -8 50430.3 547.043   2
   4   4  -7 5707.90 216.473   2
   4   4  -6 3551.36 154.898   2
   4   4  -5 1066.38 109.463   2
   4   4  -4 5115.61 299.082   2
   4   4  -3 36004.3 645.553   2
   4   4  -2 1001.09 120.868   2
   4   4  -1 2602.32 185.544   2
   4   4   0 24340.0 553.545   2
   4   4   1 43892.9 536.863   2
   4   4   2 2545.08 126.326   2
   4   4   3 580.431 105.693   2
   4   4   4 1156.37 145.126   2
   4   4   5 37886.6 956.455   2
   4   4   6 34171.2 921.492   2
   4   4   7 1096.91 182.816   2
   4   4   8 5223.07 342.935   2
   4   4   9 2549.81 227.647   2
   4   4  10 4083.64 240.990   2
   4   6 -14 11.3311 40.2621   2
   4   6 -13 7418.66 349.542   2
   4   6 -12 3998.02 186.956   2
   4   6 -11 2234.55 154.807   2
   4   6 -10 4693.67 226.150   2
   4   6  -9 1140.02 100.918   2
   4   6  -7 11951.7 525.149   2
   4   6  -5 6299.23 447.782   2
   4   6  -4 19563.7 774.617   2
   4   6  -3 15712.1 692.701   2
   4   6  -2 7592.10 718.705   2
   4   6  -1 1611.17 345.156   2
   4   6   4 2309.91 244.145   2
   4   6   5 7753.24 421.555   2
   4   6   6 37.7686 59.5939   2
   4   6   7 589.799 119.576   2
   4   6   8 976.653 115.128   2
   4   7 -13 2333.38 179.082   2
   4   7 -12 1775.96 119.240   2
   4   7 -11 13700.5 342.315   2
   4   7 -10 15146.6 378.803   2
   4   7  -9 9.54813 33.8409   2
   4   7  -8 11559.5 345.534   2
   4   7  -7 13277.8 368.005   2
   4   7  -6 86.6782 61.1738   2
   4   7  -5 495.576 130.706   2
   4   7  -4 1556.01 201.479   2
   4   7  -3 23538.5 713.350   2
   4   7  -2 35729.6 901.176   2
   4   7  -1 7193.62 414.151   2
   4   7   0 778.403 110.214   2
   4   7   1 22.9671 76.1041   2
   4   7   2 15820.8 609.302   2
   4   7   3 2516.08 243.848   2
   4   7   4 465.148 111.132   2
   4   7   5 5519.43 314.282   2
   4   7   6 7158.48 317.216   2
   4   8 -12 10782.5 327.578   2
   4   8 -11 36.2710 49.5053   2
   4   8 -10 10397.8 389.445   2
   4   8  -9 15456.2 338.815   2
   4   8  -8 10057.0 299.852   2
   4   8  -7 375.422 72.1004   2
   4   8  -6 15097.0 404.367   2
   4   8  -5 21605.9 734.358   2
   4   8  -4 10823.7 527.888   2
   4   8  -3 1756.96 223.601   2
   4   8  -2 2187.58 168.836   2
   4   8  -1 12943.2 383.528   2
   4   8   0 10089.7 470.802   2
   4   8   1 59.5758 71.4584   2
   4   8   2 3156.49 254.219   2
   4   8   3 9923.16 407.942   2
   4   8   4 4987.67 268.763   2
   4   9  -9 4151.45 224.099   2
   4   9  -6 6925.40 373.130   2
   4   9  -5 977.540 165.204   2
   4   9  -4 3837.89 288.622   2
   4   9  -3 23785.3 702.595   2
   4   9  -2 26503.0 719.871   2
   4   9  -1 119.003 82.5920   2
   5  -6 -10 3633.36 190.018   2
   5  -5 -11 5548.94 167.609   2
   5  -5 -10 900.518 125.168   2
   5  -5  -9 16.3009 51.3108   2
   5  -5  -8 2084.20 208.180   2
   5  -5   5 312.151 153.048   2
   5  -5   6 39851.1 1427.00   2
   5  -5   7 38800.1 1440.13   2
   5  -4 -12 572.519 57.9854   2
   5  -4 -11 1304.76 144.624   2
   5  -4 -10 2322.37 210.611   2
   5  -4  -9 10946.4 472.045   2
   5  -4  -8 6255.78 371.848   2
   5  -4   4 43386.4 1322.41   2
   5  -4   5 213.698 127.423   2
   5  -4   6 1928.38 319.950   2
   5  -4   7 16274.8 930.262   2
   5  -4  13 3355.04 235.418   2
   5  -3 -12 10615.6 375.971   2
   5  -3 -11 10281.6 422.550   2
   5  -3 -10 7489.98 391.945   2
   5  -3  -9 1924.24 215.635   2
   5  -3   3 28811.0 1005.16   2
   5  -3   4 2649.40 338.646   2
   5  -3   5 81299.3 1866.14   2
   5  -3   6 32040.2 1229.33   2
   5  -3   7 3781.68 458.759   2
   5  -3   8 515.798 190.023   2
   5  -3  13 4905.95 272.529   2
   5  -1 -13 1692.32 151.076   2
   5  -1 -12 11447.2 434.165   2
   5  -1 -11 2818.03 242.615   2
   5  -1   1 122049. 1899.45   2
   5  -1   2 10626.8 587.263   2
   5  -1   3 41482.9 1211.26   2
   5  -1   4 28052.9 1053.29   2
   5  -1   5 36031.3 1244.75   2
   5  -1   6 4756.69 481.641   2
   5  -1   7 497.453 131.986   2
   5  -1   9 47494.8 1059.53   2
   5  -1  10 19240.7 665.021   2
   5  -1  11 272.039 100.794   2
   5  -1  12 7521.57 355.223   2
   5  -1  13 3768.24 215.044   2
   5   0 -13 2853.13 208.990   2
   5   0 -12 5643.33 324.031   2
   5   0 -11 12192.0 503.809   2
   5   0 -10 1274.98 177.594   2
   5   0  -9 466.810 119.609   2
   5   0  -8 1411.32 176.176   2
   5   0  -7 18119.4 590.060   2
   5   0   0 27.4115 54.6448   2
   5   0   1 18120.7 756.910   2
   5   0   2 44399.6 1248.76   2
   5   0   3 4415.50 416.383   2
   5   0   4 276.408 124.393   2
   5   0   5 35920.1 1275.56   2
   5   0   6 47320.3 1502.09   2
   5   0   7 13871.2 467.492   2
   5   0   8 66.7087 73.5543   2
   5   0   9 19110.1 670.804   2
   5   0  10 8792.82 446.518   2
   5   0  11 8579.35 407.138   2
   5   0  12 41.6870 55.1950   2
   5   1 -14 17147.2 450.934   2
   5   1 -13 7751.40 359.027   2
   5   1 -12 8537.74 411.705   2
   5   1 -11 394.247 113.566   2
   5   1 -10 7648.58 296.446   2
   5   1  -9 51562.3 1065.82   2
   5   1  -8 12071.7 503.349   2
   5   1  -1 43027.2 1135.29   2
   5   1   0 23291.1 864.177   2
   5   1   1 12748.0 664.979   2
   5   1   2 251.205 123.998   2
   5   1   3 33784.7 1170.79   2
   5   1   4 39477.3 1304.54   2
   5   1   5 17728.6 902.994   2
   5   1   6 7325.62 339.513   2
   5   1   7 1825.74 220.357   2
   5   1   8 7164.45 414.827   2
   5   1   9 10992.5 504.418   2
   5   1  10-19.4116 61.2867   2
   5   1  11 8075.29 368.194   2
   5   1  12 6366.50 274.674   2
   5   3 -14 3151.46 203.170   2
   5   3 -13 1117.57 102.843   2
   5   3 -12 7723.82 280.123   2
   5   3 -11 3794.86 210.833   2
   5   3 -10 2501.00 178.607   2
   5   3  -9 3010.58 194.149   2
   5   3  -8 567.741 83.9683   2
   5   3  -7 497.911 117.210   2
   5   3  -6 15227.3 437.731   2
   5   3  -5 19290.4 586.153   2
   5   3  -4 988.449 142.179   2
   5   3  -3 7919.59 310.738   2
   5   3  -2 39809.5 696.926   2
   5   3  -1 36886.0 1217.55   2
   5   3   0 11195.7 687.595   2
   5   3   1 170.367 119.754   2
   5   3   2 5606.04 350.413   2
   5   3   3 3101.86 393.778   2
   5   3   4 22629.1 709.192   2
   5   3   5 2047.18 230.470   2
   5   3   6 7136.71 420.950   2
   5   3   7 11109.4 514.003   2
   5   3   8 2418.77 238.751   2
   5   3   9 591.150 122.553   2
   5   3  10 93.8827 60.9637   2
   5   4 -14 920.980 77.0790   2
   5   4 -13 5184.04 203.760   2
   5   4 -12 7937.33 276.703   2
   5   4 -11 34622.8 610.077   2
   5   4 -10 910.479 113.936   2
   5   4  -9 11573.0 296.737   2
   5   4  -8 21777.1 401.181   2
   5   4  -7 486.381 76.2541   2
   5   4  -6 439.893 79.4784   2
   5   4  -5 3259.64 262.931   2
   5   4  -4 17100.3 589.535   2
   5   4  -3 33751.9 681.733   2
   5   4  -2 11478.4 402.200   2
   5   4  -1 18349.7 520.778   2
   5   4   0 12047.5 426.895   2
   5   4   1 63210.8 986.377   2
   5   4   2 564.126 92.9659   2
   5   4   3 1492.80 141.835   2
   5   4   4 11139.0 365.558   2
   5   4   5 8710.97 323.916   2
   5   4   6 7601.99 298.259   2
   5   4   7 2975.32 181.656   2
   5   4   8 1135.52 158.991   2
   5   4   9 6114.29 293.955   2
   5   5 -13 373.079 90.0556   2
   5   5 -12 14436.2 522.420   2
   5   5 -11 21225.5 444.925   2
   5   5 -10 6971.27 404.557   2
   5   5  -9 2732.97 182.484   2
   5   5  -8 1906.41 156.099   2
   5   5  -7 16519.3 607.980   2
   5   5  -6 40426.7 952.773   2
   5   5  -5 35447.5 757.419   2
   5   5  -4 4107.38 270.487   2
   5   5  -3 10091.4 415.852   2
   5   5  -2 23700.2 548.391   2
   5   5  -1 7698.61 317.822   2
   5   5   0 1104.12 155.274   2
   5   5   1 5064.98 354.631   2
   5   5   2 53398.6 785.723   2
   5   5   3 11695.1 373.354   2
   5   5   4 3639.35 209.119   2
   5   5   5 2537.15 172.525   2
   5   5   6 8705.07 420.435   2
   5   5   7 9992.68 411.030   2
   5   5   8 2168.91 175.532   2
   5   6 -13 12124.4 387.220   2
   5   6 -12 55.2900 37.3752   2
   5   6 -11 5571.71 219.239   2
   5   6 -10 4670.91 286.741   2
   5   6   7 12945.1 382.619   2
   5   7   0 3959.90 312.761   2
   5   8 -10 7750.62 293.235   2
   5   8  -9 14718.0 426.076   2
   5   8  -8 3020.83 227.819   2
   5   8  -7 68.9580 45.0468   2
   5   8  -6 17767.6 412.445   2
   5   8  -5 9452.38 307.739   2
   5   8  -4 1494.37 130.321   2
   5   8  -3 255.605 95.0890   2
   5   8  -2 960.719 159.158   2
   5   8  -1 4709.15 311.677   2
   5   8   0 9428.31 397.439   2
   5   8   1 330.764 89.4731   2
   5   8   2 3088.02 212.524   2
   5   8   3 4314.12 226.233   2
   5   9  -8 15577.6 364.559   2
   5   9  -7 10116.7 233.422   2
   5   9  -6 2352.12 129.508   2
   5   9  -5 1076.44 95.9575   2
   5   9  -4 7624.60 234.718   2
   5   9  -3 17377.8 344.143   2
   5   9  -2 14607.0 300.287   2
   6  -4 -11 1243.78 128.265   2
   6  -4 -10 4367.63 263.745   2
   6  -4  -9 5220.00 313.193   2
   6  -4   5 1010.74 237.668   2
   6  -4   6 5691.00 560.225   2
   6  -3 -12 13414.8 375.711   2
   6  -3 -11 3147.32 220.789   2
   6  -3 -10 1287.92 162.705   2
   6  -3   4 9344.25 656.349   2
   6  -3   5 17760.2 941.288   2
   6  -3   6 22551.0 1092.79   2
   6  -3  12 1280.83 141.850   2
   6  -2 -12 572.139 94.3435   2
   6  -2 -11 3687.74 249.950   2
   6  -2 -10 6535.87 359.208   2
   6  -2   3 21258.6 947.314   2
   6  -2   4 7777.60 606.099   2
   6  -2   5 4729.31 500.782   2
   6  -2   6 13582.0 847.490   2
   6  -2  11 8882.40 385.731   2
   6  -2  12 418.435 86.8390   2
   6   0 -11 12604.8 482.849   2
   6   0 -10 7646.88 398.129   2
   6   0  -9 20.4953 57.7830   2
   6   0  -8 5016.76 333.262   2
   6   0  -7 33796.6 831.990   2
   6   0   1 10173.3 636.747   2
   6   0   2 60269.4 1599.40   2
   6   0   3 51352.9 1526.99   2
   6   0   4 1035.05 237.733   2
   6   0   5 21786.8 1064.58   2
   6   0   9-19.3671 57.8649   2
   6   0  10 8321.53 387.181   2
   6   0  11 19223.9 515.445   2
   6   1 -13 3817.44 224.132   2
   6   1 -12 8307.45 373.745   2
   6   1 -11 476.002 84.4845   2
   6   1 -10 54004.8 775.666   2
   6   1  -9 32031.1 846.661   2
   6   1  -8 16572.4 611.241   2
   6   1   0 33508.4 1157.73   2
   6   1   1 534.473 168.387   2
   6   1   2 5269.84 498.968   2
   6   1   3 45419.5 1467.08   2
   6   1   4 6117.35 569.944   2
   6   1   8 42052.5 939.233   2
   6   1   9 12986.1 496.221   2
   6   1  10 88.9061 67.4045   2
   6   1  11 6120.70 261.963   2
   6   2 -13 6309.05 292.086   2
   6   2 -12 2067.81 141.922   2
   6   2 -11 10128.3 324.056   2
   6   2 -10 14.5562 45.7846   2
   6   2  -9 30500.0 603.935   2
   6   2  -8 4453.28 324.389   2
   6   2  -1 12810.8 411.987   2
   6   2   0 37175.5 719.612   2
   6   2   1 7798.13 343.825   2
   6   2   2 1031.98 134.237   2
   6   2   3 346.351 161.939   2
   6   2   7 773.054 143.279   2
   6   2   8 10696.0 458.813   2
   6   2   9 16457.8 517.096   2
   6   2  10 3716.44 155.593   2
   6   3 -13 371.147 59.2925   2
   6   3 -12 83.9281 49.8863   2
   6   3 -11 740.854 142.795   2
   6   3   9 1017.42 87.1907   2
   6   4 -13 11632.8 378.806   2
   6   4 -12 9552.05 401.192   2
   6   5 -12 7286.01 211.461   2
   6   5 -11 4219.32 183.372   2
   6   5 -10 95.8459 50.2974   2
   6   5  -9-4.69396 30.6418   2
   6   5  -8 20.2507 67.0606   2
   6   5  -7 6222.37 372.899   2
   6   5  -6 14096.7 565.643   2
   6   5  -5 176.816 91.0851   2
   6   5  -4 6214.60 386.571   2
   6   5  -3 9519.98 477.601   2
   6   5  -2 4489.19 335.866   2
   6   5  -1 12286.7 553.847   2
   6   5   0 139.343 83.7050   2
   6   5   1 10562.8 507.000   2
   6   5   2 2115.16 231.169   2
   6   5   3 6395.91 382.673   2
   6   5   4 459.174 112.807   2
   6   5   5 2850.76 160.871   2
   6   5   6 5223.30 193.746   2
   6   5   7 42.2011 46.4021   2
[truncated: 6,591 more chars]
